# Supplementary material for: Identification of Microbial Dark Matter in Antarctic Environments
Source: Front Microbiol. 2018 Dec 19;9:3165. doi: 10.3389/fmicb.2018.03165 (PMC6305705; doi:10.3389/fmicb.2018.03165)
Supplement: Supplementary file 1 [file Table_1.csv]

Supplementry Table S1. Data for all sequence runs used in this analysis
	Assay_Type	AvgSpotLen	BioProject	BioSample	BioSampleModel	Center_Name	Consent	DATASTORE_filetype	DATASTORE_provider	ENA_FIRST_PUBLIC	ENA_LAST_UPDATE	Experiment	InsertSize	Instrument	LibraryLayout	LibrarySelection	LibrarySource	Library_Name	LoadDate	MBases	MBytes	Organism	Platform	ReleaseDate	Run.1	SRA_Sample	SRA_Study	Sample_Name	ammonium	anonymized_name	bacteria_count	biological_specimen	chlorophyll	colection_date	collection_date	collection_timestamp	conductivity	conductivity_unit	density	density_unit	depth	description	diss_oxygen	diss_oxygen_unit	dna_extracted	elevation	env_biome	env_feature	env_material
SRR6008344	AMPLICON	602	PRJNA401502	SAMN07606333			public	sra	ncbi			SRX3162363	0	Illumina MiSeq	PAIRED	PCR	METAGENOMIC	FECB24	09-06-17	66	33	freshwater metagenome	ILLUMINA	09-06-17	SRR6008344	SRS2493363	SRP116877	FECB24	NA																NA	NA
SRR3476896	AMPLICON	597	PRJNA320505	SAMN04954880	Metagenome or environmental	INSTITUTE OF BIOCHEMISTRY AND BIOPHYSICS POLISH A	public	sra	ncbi			SRX1743310	0	Illumina MiSeq	PAIRED	PCR	METAGENOMIC		05-06-16	30	21	glacier metagenome	ILLUMINA	05-10-16	SRR3476896	SRS1422531	SRP074409	Ecology Glacier cryoconite holes GLECr5	NA						2011-12/2012-01										NA	NA
SRR3476921	AMPLICON	592	PRJNA320505	SAMN04954882	Metagenome or environmental	INSTITUTE OF BIOCHEMISTRY AND BIOPHYSICS POLISH A	public	sra	ncbi			SRX1743338	0	Illumina MiSeq	PAIRED	PCR	METAGENOMIC		05-05-16	159	104	glacier metagenome	ILLUMINA	05-10-16	SRR3476921	SRS1422555	SRP074409	Ecology Glacier cryoconite holes BRS	NA						2011-12/2012-01										NA	NA
SRR6008356	AMPLICON	602	PRJNA401502	SAMN07606321	Metagenome or environmental		public	sra	ncbi			SRX3162351	0	Illumina MiSeq	PAIRED	PCR	METAGENOMIC	FECB3	09-06-17	80	39	marine metagenome	ILLUMINA	09-06-17	SRR6008356	SRS2493351	SRP116877	FECB3	NA						missing										NA	NA
SRR6008355	AMPLICON	602	PRJNA401502	SAMN07606320	Metagenome or environmental		public	sra	ncbi			SRX3162352	0	Illumina MiSeq	PAIRED	PCR	METAGENOMIC	FECB2	09-06-17	73	36	marine metagenome	ILLUMINA	09-06-17	SRR6008355	SRS2493352	SRP116877	FECB2	NA						missing										NA	NA
SRR6008354	AMPLICON	602	PRJNA401502	SAMN07606319	Metagenome or environmental		public	sra	ncbi			SRX3162353	0	Illumina MiSeq	PAIRED	PCR	METAGENOMIC	FECB1	09-06-17	88	43	marine metagenome	ILLUMINA	09-06-17	SRR6008354	SRS2493353	SRP116877	FECB1	NA						missing										NA	NA
SRR6008346	AMPLICON	602	PRJNA401502	SAMN07606335	Metagenome or environmental		public	sra	ncbi			SRX3162361	0	Illumina MiSeq	PAIRED	PCR	METAGENOMIC	FECB28	09-06-17	87	44	marine metagenome	ILLUMINA	09-06-17	SRR6008346	SRS2493361	SRP116877	FECB28	NA						missing										NA	NA
SRR2553743	AMPLICON	250	PRJNA296701	SAMN04102394	Metagenome or environmental		public	sra	ncbi			SRX1302772	0	Illumina MiSeq	PAIRED	PCR	METAGENOMIC	DGC3	10-03-15	11	7	sediment metagenome	ILLUMINA	10-08-15	SRR2553743	SRS1098420	SRP064005	SW0119_S23	NA						12-01-10										NA	NA
SRR2553744	AMPLICON	250	PRJNA296701	SAMN04102395	Metagenome or environmental		public	sra	ncbi			SRX1302773	0	Illumina MiSeq	PAIRED	PCR	METAGENOMIC	DGC07	10-03-15	54	32	sediment metagenome	ILLUMINA	10-08-15	SRR2553744	SRS1098419	SRP064005	SW0109_S13	NA						12-02-10										NA	NA
SRR2553745	AMPLICON	250	PRJNA296701	SAMN04102404	Metagenome or environmental		public	sra	ncbi			SRX1302774	0	Illumina MiSeq	PAIRED	PCR	METAGENOMIC	LKGC2	10-03-15	23	15	sediment metagenome	ILLUMINA	10-08-15	SRR2553745	SRS1098418	SRP064005	SW0104_S8	NA						01-01-13										NA	NA
SRR2553746	AMPLICON	250	PRJNA296701	SAMN04102405	Metagenome or environmental		public	sra	ncbi			SRX1302775	0	Illumina MiSeq	PAIRED	PCR	METAGENOMIC	LKGC3	10-03-15	20	12	sediment metagenome	ILLUMINA	10-08-15	SRR2553746	SRS1098417	SRP064005	SW0105_S9	NA						01-02-13										NA	NA
SRR2553747	AMPLICON	250	PRJNA296701	SAMN04102406	Metagenome or environmental		public	sra	ncbi			SRX1302776	0	Illumina MiSeq	PAIRED	PCR	METAGENOMIC	LKGC4	10-03-15	16	10	sediment metagenome	ILLUMINA	10-08-15	SRR2553747	SRS1098416	SRP064005	SW0106_S10	NA						01-03-13										NA	NA
SRR2553748	AMPLICON	250	PRJNA296701	SAMN04102407	Metagenome or environmental		public	sra	ncbi			SRX1302777	0	Illumina MiSeq	PAIRED	PCR	METAGENOMIC	LKGC5	10-03-15	22	15	sediment metagenome	ILLUMINA	10-08-15	SRR2553748	SRS1098415	SRP064005	SW0107_S11	NA						01-04-13										NA	NA
SRR2553749	AMPLICON	250	PRJNA296701	SAMN04102408	Metagenome or environmental		public	sra	ncbi			SRX1302778	0	Illumina MiSeq	PAIRED	PCR	METAGENOMIC	MVC1	10-03-15	41	28	sediment metagenome	ILLUMINA	10-08-15	SRR2553749	SRS1098414	SRP064005	SW0019_S19	NA						01-01-10										NA	NA
SRR2553750	AMPLICON	250	PRJNA296701	SAMN04102409	Metagenome or environmental		public	sra	ncbi			SRX1302779	0	Illumina MiSeq	PAIRED	PCR	METAGENOMIC	MVC2	10-03-15	29	20	sediment metagenome	ILLUMINA	10-08-15	SRR2553750	SRS1098413	SRP064005	SW0020_S20	NA						01-02-10										NA	NA
SRR2553751	AMPLICON	250	PRJNA296701	SAMN04102410	Metagenome or environmental		public	sra	ncbi			SRX1302780	0	Illumina MiSeq	PAIRED	PCR	METAGENOMIC	MVC3	10-03-15	28	19	sediment metagenome	ILLUMINA	10-08-15	SRR2553751	SRS1098412	SRP064005	SW0021_S21	NA						01-03-10										NA	NA
SRR2553752	AMPLICON	250	PRJNA296701	SAMN04102411	Metagenome or environmental		public	sra	ncbi			SRX1302781	0	Illumina MiSeq	PAIRED	PCR	METAGENOMIC	MVC4	10-03-15	42	25	sediment metagenome	ILLUMINA	10-08-15	SRR2553752	SRS1098411	SRP064005	SW0117_S21	NA						01-04-10										NA	NA
SRR2553769	AMPLICON	250	PRJNA296701	SAMN04102412	Metagenome or environmental		public	sra	ncbi			SRX1302782	0	Illumina MiSeq	PAIRED	PCR	METAGENOMIC	MVC5	10-03-15	15	11	sediment metagenome	ILLUMINA	10-08-15	SRR2553769	SRS1098410	SRP064005	SW0108_S12	NA						01-05-10										NA	NA
SRR2553770	AMPLICON	250	PRJNA296701	SAMN04102413	Metagenome or environmental		public	sra	ncbi			SRX1302783	0	Illumina MiSeq	PAIRED	PCR	METAGENOMIC	MVC6	10-03-15	36	23	sediment metagenome	ILLUMINA	10-08-15	SRR2553770	SRS1098409	SRP064005	SW0118_S22	NA						01-06-10										NA	NA
SRR2553771	AMPLICON	250	PRJNA296701	SAMN04102396	Metagenome or environmental		public	sra	ncbi			SRX1302784	0	Illumina MiSeq	PAIRED	PCR	METAGENOMIC	DGC10	10-03-15	36	24	sediment metagenome	ILLUMINA	10-08-15	SRR2553771	SRS1098428	SRP064005	SW0016_S16	NA						12-03-10										NA	NA
SRR2553772	AMPLICON	250	PRJNA296701	SAMN04102397	Metagenome or environmental		public	sra	ncbi			SRX1302785	0	Illumina MiSeq	PAIRED	PCR	METAGENOMIC	DGC18	10-03-15	41	27	sediment metagenome	ILLUMINA	10-08-15	SRR2553772	SRS1098427	SRP064005	SW0017_S17	NA						12-04-10										NA	NA
SRR2553773	AMPLICON	250	PRJNA296701	SAMN04102398	Metagenome or environmental		public	sra	ncbi			SRX1302786	0	Illumina MiSeq	PAIRED	PCR	METAGENOMIC	DGC20	10-03-15	27	18	sediment metagenome	ILLUMINA	10-08-15	SRR2553773	SRS1098426	SRP064005	SW0018_S18	NA						12-05-10										NA	NA
SRR2553774	AMPLICON	250	PRJNA296701	SAMN04102399	Metagenome or environmental		public	sra	ncbi			SRX1302787	0	Illumina MiSeq	PAIRED	PCR	METAGENOMIC	DGC21	10-03-15	47	28	sediment metagenome	ILLUMINA	10-08-15	SRR2553774	SRS1098425	SRP064005	SW0110_S14	NA						12-06-10										NA	NA
SRR2553775	AMPLICON	250	PRJNA296701	SAMN04102400	Metagenome or environmental		public	sra	ncbi			SRX1302788	0	Illumina MiSeq	PAIRED	PCR	METAGENOMIC	KGC3	10-03-15	53	32	sediment metagenome	ILLUMINA	10-08-15	SRR2553775	SRS1098424	SRP064005	SW0111_S15	NA						01-01-10										NA	NA
SRR2553776	AMPLICON	250	PRJNA296701	SAMN04102401	Metagenome or environmental		public	sra	ncbi			SRX1302789	0	Illumina MiSeq	PAIRED	PCR	METAGENOMIC	KGC7	10-03-15	59	36	sediment metagenome	ILLUMINA	10-08-15	SRR2553776	SRS1098423	SRP064005	SW0112_S16	NA						01-02-10										NA	NA
SRR2553777	AMPLICON	250	PRJNA296701	SAMN04102402	Metagenome or environmental		public	sra	ncbi			SRX1302790	0	Illumina MiSeq	PAIRED	PCR	METAGENOMIC	KGC8	10-03-15	59	36	sediment metagenome	ILLUMINA	10-08-15	SRR2553777	SRS1098422	SRP064005	SW0113_S17	NA						01-03-10										NA	NA
SRR2553778	AMPLICON	250	PRJNA296701	SAMN04102403	Metagenome or environmental		public	sra	ncbi			SRX1302791	0	Illumina MiSeq	PAIRED	PCR	METAGENOMIC	KGC20	10-03-15	47	29	sediment metagenome	ILLUMINA	10-08-15	SRR2553778	SRS1098421	SRP064005	SW0114_S18	NA						01-04-10										NA	NA
SRR6014931	AMPLICON	253	PRJNA401941	SAMN07611926	MIMS.me		public	sra	ncbi			SRX3167929	0	Illumina MiSeq	SINGLE	PCR	METAGENOMIC	16S.Tay44C	09-07-17	5	3	sediment metagenome	ILLUMINA	09-07-17	SRR6014931	SRS2498042	SRP117069	Antarctic cryoconite from 2007	NA						2007						30 cm				NA	NA
SRR6014930	AMPLICON	201	PRJNA401941	SAMN07611926	MIMS.me		public	sra	ncbi			SRX3167930	0	Illumina MiSeq	SINGLE	PCR	METAGENOMIC	18S.Can156B	09-07-17	9	5	sediment metagenome	ILLUMINA	09-07-17	SRR6014930	SRS2498042	SRP117069	Antarctic cryoconite from 2007	NA						2007						30 cm				NA	NA
SRR6014929	AMPLICON	201	PRJNA401941	SAMN07611926	MIMS.me		public	sra	ncbi			SRX3167931	0	Illumina MiSeq	SINGLE	PCR	METAGENOMIC	18S.Can156C	09-07-17	9	5	sediment metagenome	ILLUMINA	09-07-17	SRR6014929	SRS2498042	SRP117069	Antarctic cryoconite from 2007	NA						2007						30 cm				NA	NA
SRR6014928	AMPLICON	253	PRJNA401941	SAMN07611926	MIMS.me		public	sra	ncbi			SRX3167932	0	Illumina MiSeq	SINGLE	PCR	METAGENOMIC	16S.Tay35C	09-07-17	4	2	sediment metagenome	ILLUMINA	09-07-17	SRR6014928	SRS2498042	SRP117069	Antarctic cryoconite from 2007	NA						2007						30 cm				NA	NA
SRR6014927	AMPLICON	252	PRJNA401941	SAMN07611926	MIMS.me		public	sra	ncbi			SRX3167933	0	Illumina MiSeq	SINGLE	PCR	METAGENOMIC	16S.Tay35B	09-07-17	4	2	sediment metagenome	ILLUMINA	09-07-17	SRR6014927	SRS2498042	SRP117069	Antarctic cryoconite from 2007	NA						2007						30 cm				NA	NA
SRR6014926	AMPLICON	253	PRJNA401941	SAMN07611926	MIMS.me		public	sra	ncbi			SRX3167934	0	Illumina MiSeq	SINGLE	PCR	METAGENOMIC	16S.Tay36B	09-07-17	4	2	sediment metagenome	ILLUMINA	09-07-17	SRR6014926	SRS2498042	SRP117069	Antarctic cryoconite from 2007	NA						2007						30 cm				NA	NA
SRR6014925	AMPLICON	253	PRJNA401941	SAMN07611926	MIMS.me		public	sra	ncbi			SRX3167935	0	Illumina MiSeq	SINGLE	PCR	METAGENOMIC	16S.Tay36	09-07-17	6	3	sediment metagenome	ILLUMINA	09-07-17	SRR6014925	SRS2498042	SRP117069	Antarctic cryoconite from 2007	NA						2007						30 cm				NA	NA
SRR6014924	AMPLICON	253	PRJNA401941	SAMN07611926	MIMS.me		public	sra	ncbi			SRX3167936	0	Illumina MiSeq	SINGLE	PCR	METAGENOMIC	16S.Tay37	09-07-17	4	2	sediment metagenome	ILLUMINA	09-07-17	SRR6014924	SRS2498042	SRP117069	Antarctic cryoconite from 2007	NA						2007						30 cm				NA	NA
SRR6014923	AMPLICON	253	PRJNA401941	SAMN07611926	MIMS.me		public	sra	ncbi			SRX3167937	0	Illumina MiSeq	SINGLE	PCR	METAGENOMIC	16S.Tay36C	09-07-17	4	2	sediment metagenome	ILLUMINA	09-07-17	SRR6014923	SRS2498042	SRP117069	Antarctic cryoconite from 2007	NA						2007						30 cm				NA	NA
SRR6014922	AMPLICON	253	PRJNA401941	SAMN07611926	MIMS.me		public	sra	ncbi			SRX3167938	0	Illumina MiSeq	SINGLE	PCR	METAGENOMIC	16S.Tay37C	09-07-17	5	3	sediment metagenome	ILLUMINA	09-07-17	SRR6014922	SRS2498042	SRP117069	Antarctic cryoconite from 2007	NA						2007						30 cm				NA	NA
SRR6014921	AMPLICON	253	PRJNA401941	SAMN07611926	MIMS.me		public	sra	ncbi			SRX3167939	0	Illumina MiSeq	SINGLE	PCR	METAGENOMIC	16S.Tay37B	09-07-17	5	3	sediment metagenome	ILLUMINA	09-07-17	SRR6014921	SRS2498042	SRP117069	Antarctic cryoconite from 2007	NA						2007						30 cm				NA	NA
SRR6014920	AMPLICON	253	PRJNA401941	SAMN07611926	MIMS.me		public	sra	ncbi			SRX3167940	0	Illumina MiSeq	SINGLE	PCR	METAGENOMIC	16S.Tay43B	09-07-17	7	4	sediment metagenome	ILLUMINA	09-07-17	SRR6014920	SRS2498042	SRP117069	Antarctic cryoconite from 2007	NA						2007						30 cm				NA	NA
SRR6014919	AMPLICON	253	PRJNA401941	SAMN07611926	MIMS.me		public	sra	ncbi			SRX3167941	0	Illumina MiSeq	SINGLE	PCR	METAGENOMIC	16S.Tay43	09-07-17	6	3	sediment metagenome	ILLUMINA	09-07-17	SRR6014919	SRS2498042	SRP117069	Antarctic cryoconite from 2007	NA						2007						30 cm				NA	NA
SRR6014918	AMPLICON	253	PRJNA401941	SAMN07611926	MIMS.me		public	sra	ncbi			SRX3167942	0	Illumina MiSeq	SINGLE	PCR	METAGENOMIC	16S.Como70C	09-07-17	3	2	sediment metagenome	ILLUMINA	09-07-17	SRR6014918	SRS2498042	SRP117069	Antarctic cryoconite from 2007	NA						2007						30 cm				NA	NA
SRR6014917	AMPLICON	253	PRJNA401941	SAMN07611926	MIMS.me		public	sra	ncbi			SRX3167943	0	Illumina MiSeq	SINGLE	PCR	METAGENOMIC	16S.Como80	09-07-17	4	2	sediment metagenome	ILLUMINA	09-07-17	SRR6014917	SRS2498042	SRP117069	Antarctic cryoconite from 2007	NA						2007						30 cm				NA	NA
SRR6014916	AMPLICON	253	PRJNA401941	SAMN07611926	MIMS.me		public	sra	ncbi			SRX3167944	0	Illumina MiSeq	SINGLE	PCR	METAGENOMIC	16S.Como70	09-07-17	3	2	sediment metagenome	ILLUMINA	09-07-17	SRR6014916	SRS2498042	SRP117069	Antarctic cryoconite from 2007	NA						2007						30 cm				NA	NA
SRR6014915	AMPLICON	253	PRJNA401941	SAMN07611926	MIMS.me		public	sra	ncbi			SRX3167945	0	Illumina MiSeq	SINGLE	PCR	METAGENOMIC	16S.Como70B	09-07-17	6	3	sediment metagenome	ILLUMINA	09-07-17	SRR6014915	SRS2498042	SRP117069	Antarctic cryoconite from 2007	NA						2007						30 cm				NA	NA
SRR6014914	AMPLICON	253	PRJNA401941	SAMN07611926	MIMS.me		public	sra	ncbi			SRX3167946	0	Illumina MiSeq	SINGLE	PCR	METAGENOMIC	16S.Tay34	09-07-17	4	2	sediment metagenome	ILLUMINA	09-07-17	SRR6014914	SRS2498042	SRP117069	Antarctic cryoconite from 2007	NA						2007						30 cm				NA	NA
SRR6014913	AMPLICON	253	PRJNA401941	SAMN07611926	MIMS.me		public	sra	ncbi			SRX3167947	0	Illumina MiSeq	SINGLE	PCR	METAGENOMIC	16S.Tay34B	09-07-17	4	2	sediment metagenome	ILLUMINA	09-07-17	SRR6014913	SRS2498042	SRP117069	Antarctic cryoconite from 2007	NA						2007						30 cm				NA	NA
SRR6014912	AMPLICON	253	PRJNA401941	SAMN07611926	MIMS.me		public	sra	ncbi			SRX3167948	0	Illumina MiSeq	SINGLE	PCR	METAGENOMIC	16S.Como80B	09-07-17	7	4	sediment metagenome	ILLUMINA	09-07-17	SRR6014912	SRS2498042	SRP117069	Antarctic cryoconite from 2007	NA						2007						30 cm				NA	NA
SRR6014911	AMPLICON	253	PRJNA401941	SAMN07611926	MIMS.me		public	sra	ncbi			SRX3167949	0	Illumina MiSeq	SINGLE	PCR	METAGENOMIC	16S.Como80C	09-07-17	4	2	sediment metagenome	ILLUMINA	09-07-17	SRR6014911	SRS2498042	SRP117069	Antarctic cryoconite from 2007	NA						2007						30 cm				NA	NA
SRR6014910	AMPLICON	253	PRJNA401941	SAMN07611926	MIMS.me		public	sra	ncbi			SRX3167950	0	Illumina MiSeq	SINGLE	PCR	METAGENOMIC	16S.Tay34C	09-07-17	4	2	sediment metagenome	ILLUMINA	09-07-17	SRR6014910	SRS2498042	SRP117069	Antarctic cryoconite from 2007	NA						2007						30 cm				NA	NA
SRR6014909	AMPLICON	253	PRJNA401941	SAMN07611926	MIMS.me		public	sra	ncbi			SRX3167951	0	Illumina MiSeq	SINGLE	PCR	METAGENOMIC	16S.Tay35	09-07-17	5	3	sediment metagenome	ILLUMINA	09-07-17	SRR6014909	SRS2498042	SRP117069	Antarctic cryoconite from 2007	NA						2007						30 cm				NA	NA
SRR6014908	AMPLICON	201	PRJNA401941	SAMN07611926	MIMS.me		public	sra	ncbi			SRX3167952	0	Illumina MiSeq	SINGLE	PCR	METAGENOMIC	18S.Tay45C	09-07-17	7	4	sediment metagenome	ILLUMINA	09-07-17	SRR6014908	SRS2498042	SRP117069	Antarctic cryoconite from 2007	NA						2007						30 cm				NA	NA
SRR6014907	AMPLICON	201	PRJNA401941	SAMN07611926	MIMS.me		public	sra	ncbi			SRX3167953	0	Illumina MiSeq	SINGLE	PCR	METAGENOMIC	18S.Tay45B	09-07-17	6	4	sediment metagenome	ILLUMINA	09-07-17	SRR6014907	SRS2498042	SRP117069	Antarctic cryoconite from 2007	NA						2007						30 cm				NA	NA
SRR6014906	AMPLICON	201	PRJNA401941	SAMN07611926	MIMS.me		public	sra	ncbi			SRX3167954	0	Illumina MiSeq	SINGLE	PCR	METAGENOMIC	18S.Tay45	09-07-17	7	4	sediment metagenome	ILLUMINA	09-07-17	SRR6014906	SRS2498042	SRP117069	Antarctic cryoconite from 2007	NA						2007						30 cm				NA	NA
SRR6014905	AMPLICON	201	PRJNA401941	SAMN07611926	MIMS.me		public	sra	ncbi			SRX3167955	0	Illumina MiSeq	SINGLE	PCR	METAGENOMIC	18S.Tay44C	09-07-17	7	4	sediment metagenome	ILLUMINA	09-07-17	SRR6014905	SRS2498042	SRP117069	Antarctic cryoconite from 2007	NA						2007						30 cm				NA	NA
SRR6014904	AMPLICON	253	PRJNA401941	SAMN07611926	MIMS.me		public	sra	ncbi			SRX3167956	0	Illumina MiSeq	SINGLE	PCR	METAGENOMIC	16S.Como65B	09-07-17	5	3	sediment metagenome	ILLUMINA	09-07-17	SRR6014904	SRS2498042	SRP117069	Antarctic cryoconite from 2007	NA						2007						30 cm				NA	NA
SRR6014903	AMPLICON	253	PRJNA401941	SAMN07611926	MIMS.me		public	sra	ncbi			SRX3167957	0	Illumina MiSeq	SINGLE	PCR	METAGENOMIC	16S.Como65	09-07-17	4	2	sediment metagenome	ILLUMINA	09-07-17	SRR6014903	SRS2498042	SRP117069	Antarctic cryoconite from 2007	NA						2007						30 cm				NA	NA
SRR6014902	AMPLICON	253	PRJNA401941	SAMN07611926	MIMS.me		public	sra	ncbi			SRX3167958	0	Illumina MiSeq	SINGLE	PCR	METAGENOMIC	16S.Como64C	09-07-17	4	2	sediment metagenome	ILLUMINA	09-07-17	SRR6014902	SRS2498042	SRP117069	Antarctic cryoconite from 2007	NA						2007						30 cm				NA	NA
SRR6014901	AMPLICON	253	PRJNA401941	SAMN07611926	MIMS.me		public	sra	ncbi			SRX3167959	0	Illumina MiSeq	SINGLE	PCR	METAGENOMIC	16S.Como64B	09-07-17	5	3	sediment metagenome	ILLUMINA	09-07-17	SRR6014901	SRS2498042	SRP117069	Antarctic cryoconite from 2007	NA						2007						30 cm				NA	NA
SRR6014900	AMPLICON	253	PRJNA401941	SAMN07611926	MIMS.me		public	sra	ncbi			SRX3167960	0	Illumina MiSeq	SINGLE	PCR	METAGENOMIC	16S.Como64	09-07-17	5	3	sediment metagenome	ILLUMINA	09-07-17	SRR6014900	SRS2498042	SRP117069	Antarctic cryoconite from 2007	NA						2007						30 cm				NA	NA
SRR6014899	AMPLICON	253	PRJNA401941	SAMN07611926	MIMS.me		public	sra	ncbi			SRX3167961	0	Illumina MiSeq	SINGLE	PCR	METAGENOMIC	16S.Como63C	09-07-17	9	5	sediment metagenome	ILLUMINA	09-07-17	SRR6014899	SRS2498042	SRP117069	Antarctic cryoconite from 2007	NA						2007						30 cm				NA	NA
SRR6014898	AMPLICON	253	PRJNA401941	SAMN07611926	MIMS.me		public	sra	ncbi			SRX3167962	0	Illumina MiSeq	SINGLE	PCR	METAGENOMIC	16S.Como63B	09-07-17	7	4	sediment metagenome	ILLUMINA	09-07-17	SRR6014898	SRS2498042	SRP117069	Antarctic cryoconite from 2007	NA						2007						30 cm				NA	NA
SRR6014897	AMPLICON	253	PRJNA401941	SAMN07611926	MIMS.me		public	sra	ncbi			SRX3167963	0	Illumina MiSeq	SINGLE	PCR	METAGENOMIC	16S.Como63	09-07-17	6	3	sediment metagenome	ILLUMINA	09-07-17	SRR6014897	SRS2498042	SRP117069	Antarctic cryoconite from 2007	NA						2007						30 cm				NA	NA
SRR6014896	AMPLICON	253	PRJNA401941	SAMN07611926	MIMS.me		public	sra	ncbi			SRX3167964	0	Illumina MiSeq	SINGLE	PCR	METAGENOMIC	16S.Como61C	09-07-17	5	3	sediment metagenome	ILLUMINA	09-07-17	SRR6014896	SRS2498042	SRP117069	Antarctic cryoconite from 2007	NA						2007						30 cm				NA	NA
SRR6014895	AMPLICON	253	PRJNA401941	SAMN07611926	MIMS.me		public	sra	ncbi			SRX3167965	0	Illumina MiSeq	SINGLE	PCR	METAGENOMIC	16S.Como59	09-07-17	6	4	sediment metagenome	ILLUMINA	09-07-17	SRR6014895	SRS2498042	SRP117069	Antarctic cryoconite from 2007	NA						2007						30 cm				NA	NA
SRR6014894	AMPLICON	201	PRJNA401941	SAMN07611926	MIMS.me		public	sra	ncbi			SRX3167966	0	Illumina MiSeq	SINGLE	PCR	METAGENOMIC	18S.Tay36B	09-07-17	5	3	sediment metagenome	ILLUMINA	09-07-17	SRR6014894	SRS2498042	SRP117069	Antarctic cryoconite from 2007	NA						2007						30 cm				NA	NA
SRR6014893	AMPLICON	201	PRJNA401941	SAMN07611926	MIMS.me		public	sra	ncbi			SRX3167967	0	Illumina MiSeq	SINGLE	PCR	METAGENOMIC	18S.Tay36C	09-07-17	9	5	sediment metagenome	ILLUMINA	09-07-17	SRR6014893	SRS2498042	SRP117069	Antarctic cryoconite from 2007	NA						2007						30 cm				NA	NA
SRR6014892	AMPLICON	201	PRJNA401941	SAMN07611926	MIMS.me		public	sra	ncbi			SRX3167968	0	Illumina MiSeq	SINGLE	PCR	METAGENOMIC	18S.Tay37	09-07-17	6	4	sediment metagenome	ILLUMINA	09-07-17	SRR6014892	SRS2498042	SRP117069	Antarctic cryoconite from 2007	NA						2007						30 cm				NA	NA
SRR6014891	AMPLICON	201	PRJNA401941	SAMN07611926	MIMS.me		public	sra	ncbi			SRX3167969	0	Illumina MiSeq	SINGLE	PCR	METAGENOMIC	18S.Tay37B	09-07-17	6	3	sediment metagenome	ILLUMINA	09-07-17	SRR6014891	SRS2498042	SRP117069	Antarctic cryoconite from 2007	NA						2007						30 cm				NA	NA
SRR6014890	AMPLICON	201	PRJNA401941	SAMN07611926	MIMS.me		public	sra	ncbi			SRX3167970	0	Illumina MiSeq	SINGLE	PCR	METAGENOMIC	18S.Tay37C	09-07-17	5	3	sediment metagenome	ILLUMINA	09-07-17	SRR6014890	SRS2498042	SRP117069	Antarctic cryoconite from 2007	NA						2007						30 cm				NA	NA
SRR6014889	AMPLICON	201	PRJNA401941	SAMN07611926	MIMS.me		public	sra	ncbi			SRX3167971	0	Illumina MiSeq	SINGLE	PCR	METAGENOMIC	18S.Tay43	09-07-17	7	4	sediment metagenome	ILLUMINA	09-07-17	SRR6014889	SRS2498042	SRP117069	Antarctic cryoconite from 2007	NA						2007						30 cm				NA	NA
SRR6014888	AMPLICON	201	PRJNA401941	SAMN07611926	MIMS.me		public	sra	ncbi			SRX3167972	0	Illumina MiSeq	SINGLE	PCR	METAGENOMIC	18S.Tay43B	09-07-17	8	4	sediment metagenome	ILLUMINA	09-07-17	SRR6014888	SRS2498042	SRP117069	Antarctic cryoconite from 2007	NA						2007						30 cm				NA	NA
SRR6014887	AMPLICON	201	PRJNA401941	SAMN07611926	MIMS.me		public	sra	ncbi			SRX3167973	0	Illumina MiSeq	SINGLE	PCR	METAGENOMIC	18S.Tay43C	09-07-17	7	4	sediment metagenome	ILLUMINA	09-07-17	SRR6014887	SRS2498042	SRP117069	Antarctic cryoconite from 2007	NA						2007						30 cm				NA	NA
SRR6014886	AMPLICON	201	PRJNA401941	SAMN07611926	MIMS.me		public	sra	ncbi			SRX3167974	0	Illumina MiSeq	SINGLE	PCR	METAGENOMIC	18S.Tay44	09-07-17	10	5	sediment metagenome	ILLUMINA	09-07-17	SRR6014886	SRS2498042	SRP117069	Antarctic cryoconite from 2007	NA						2007						30 cm				NA	NA
SRR6014885	AMPLICON	201	PRJNA401941	SAMN07611926	MIMS.me		public	sra	ncbi			SRX3167975	0	Illumina MiSeq	SINGLE	PCR	METAGENOMIC	18S.Tay44B	09-07-17	8	5	sediment metagenome	ILLUMINA	09-07-17	SRR6014885	SRS2498042	SRP117069	Antarctic cryoconite from 2007	NA						2007						30 cm				NA	NA
SRR6014978	AMPLICON	253	PRJNA401941	SAMN07611926	MIMS.me		public	sra	ncbi			SRX3167882	0	Illumina MiSeq	SINGLE	PCR	METAGENOMIC	16S.Como58C	09-07-17	6	3	sediment metagenome	ILLUMINA	09-07-17	SRR6014978	SRS2498042	SRP117069	Antarctic cryoconite from 2007	NA						2007						30 cm				NA	NA
SRR6014977	AMPLICON	253	PRJNA401941	SAMN07611926	MIMS.me		public	sra	ncbi			SRX3167883	0	Illumina MiSeq	SINGLE	PCR	METAGENOMIC	16S.Como57B	09-07-17	8	5	sediment metagenome	ILLUMINA	09-07-17	SRR6014977	SRS2498042	SRP117069	Antarctic cryoconite from 2007	NA						2007						30 cm				NA	NA
SRR6014976	AMPLICON	253	PRJNA401941	SAMN07611926	MIMS.me		public	sra	ncbi			SRX3167884	0	Illumina MiSeq	SINGLE	PCR	METAGENOMIC	16S.Can157	09-07-17	6	3	sediment metagenome	ILLUMINA	09-07-17	SRR6014976	SRS2498042	SRP117069	Antarctic cryoconite from 2007	NA						2007						30 cm				NA	NA
SRR6014975	AMPLICON	253	PRJNA401941	SAMN07611926	MIMS.me		public	sra	ncbi			SRX3167885	0	Illumina MiSeq	SINGLE	PCR	METAGENOMIC	16S.Can156C	09-07-17	5	3	sediment metagenome	ILLUMINA	09-07-17	SRR6014975	SRS2498042	SRP117069	Antarctic cryoconite from 2007	NA						2007						30 cm				NA	NA
SRR6014974	AMPLICON	253	PRJNA401941	SAMN07611926	MIMS.me		public	sra	ncbi			SRX3167886	0	Illumina MiSeq	SINGLE	PCR	METAGENOMIC	16S.Can156B	09-07-17	5	3	sediment metagenome	ILLUMINA	09-07-17	SRR6014974	SRS2498042	SRP117069	Antarctic cryoconite from 2007	NA						2007						30 cm				NA	NA
SRR6014973	AMPLICON	253	PRJNA401941	SAMN07611926	MIMS.me		public	sra	ncbi			SRX3167887	0	Illumina MiSeq	SINGLE	PCR	METAGENOMIC	16S.Can156	09-07-17	6	4	sediment metagenome	ILLUMINA	09-07-17	SRR6014973	SRS2498042	SRP117069	Antarctic cryoconite from 2007	NA						2007						30 cm				NA	NA
SRR6014972	AMPLICON	253	PRJNA401941	SAMN07611926	MIMS.me		public	sra	ncbi			SRX3167888	0	Illumina MiSeq	SINGLE	PCR	METAGENOMIC	16S.Can160C	09-07-17	6	3	sediment metagenome	ILLUMINA	09-07-17	SRR6014972	SRS2498042	SRP117069	Antarctic cryoconite from 2007	NA						2007						30 cm				NA	NA
SRR6014971	AMPLICON	253	PRJNA401941	SAMN07611926	MIMS.me		public	sra	ncbi			SRX3167889	0	Illumina MiSeq	SINGLE	PCR	METAGENOMIC	16S.Can160	09-07-17	7	4	sediment metagenome	ILLUMINA	09-07-17	SRR6014971	SRS2498042	SRP117069	Antarctic cryoconite from 2007	NA						2007						30 cm				NA	NA
SRR6014970	AMPLICON	253	PRJNA401941	SAMN07611926	MIMS.me		public	sra	ncbi			SRX3167890	0	Illumina MiSeq	SINGLE	PCR	METAGENOMIC	16S.Can157C	09-07-17	6	3	sediment metagenome	ILLUMINA	09-07-17	SRR6014970	SRS2498042	SRP117069	Antarctic cryoconite from 2007	NA						2007						30 cm				NA	NA
SRR6014969	AMPLICON	253	PRJNA401941	SAMN07611926	MIMS.me		public	sra	ncbi			SRX3167891	0	Illumina MiSeq	SINGLE	PCR	METAGENOMIC	16S.Can157B	09-07-17	9	5	sediment metagenome	ILLUMINA	09-07-17	SRR6014969	SRS2498042	SRP117069	Antarctic cryoconite from 2007	NA						2007						30 cm				NA	NA
SRR6014968	AMPLICON	201	PRJNA401941	SAMN07611926	MIMS.me		public	sra	ncbi			SRX3167892	0	Illumina MiSeq	SINGLE	PCR	METAGENOMIC	18S.Tay36	09-07-17	10	5	sediment metagenome	ILLUMINA	09-07-17	SRR6014968	SRS2498042	SRP117069	Antarctic cryoconite from 2007	NA						2007						30 cm				NA	NA
SRR6014967	AMPLICON	201	PRJNA401941	SAMN07611926	MIMS.me		public	sra	ncbi			SRX3167893	0	Illumina MiSeq	SINGLE	PCR	METAGENOMIC	18S.Tay35C	09-07-17	7	4	sediment metagenome	ILLUMINA	09-07-17	SRR6014967	SRS2498042	SRP117069	Antarctic cryoconite from 2007	NA						2007						30 cm				NA	NA
SRR6014966	AMPLICON	201	PRJNA401941	SAMN07611926	MIMS.me		public	sra	ncbi			SRX3167894	0	Illumina MiSeq	SINGLE	PCR	METAGENOMIC	18S.Tay34C	09-07-17	7	4	sediment metagenome	ILLUMINA	09-07-17	SRR6014966	SRS2498042	SRP117069	Antarctic cryoconite from 2007	NA						2007						30 cm				NA	NA
SRR6014965	AMPLICON	201	PRJNA401941	SAMN07611926	MIMS.me		public	sra	ncbi			SRX3167895	0	Illumina MiSeq	SINGLE	PCR	METAGENOMIC	18S.Tay34B	09-07-17	7	4	sediment metagenome	ILLUMINA	09-07-17	SRR6014965	SRS2498042	SRP117069	Antarctic cryoconite from 2007	NA						2007						30 cm				NA	NA
SRR6014964	AMPLICON	201	PRJNA401941	SAMN07611926	MIMS.me		public	sra	ncbi			SRX3167896	0	Illumina MiSeq	SINGLE	PCR	METAGENOMIC	18S.Tay35B	09-07-17	3	2	sediment metagenome	ILLUMINA	09-07-17	SRR6014964	SRS2498042	SRP117069	Antarctic cryoconite from 2007	NA						2007						30 cm				NA	NA
SRR6014963	AMPLICON	201	PRJNA401941	SAMN07611926	MIMS.me		public	sra	ncbi			SRX3167897	0	Illumina MiSeq	SINGLE	PCR	METAGENOMIC	18S.Tay35	09-07-17	8	4	sediment metagenome	ILLUMINA	09-07-17	SRR6014963	SRS2498042	SRP117069	Antarctic cryoconite from 2007	NA						2007						30 cm				NA	NA
SRR6014962	AMPLICON	201	PRJNA401941	SAMN07611926	MIMS.me		public	sra	ncbi			SRX3167898	0	Illumina MiSeq	SINGLE	PCR	METAGENOMIC	18S.Como80B	09-07-17	4	2	sediment metagenome	ILLUMINA	09-07-17	SRR6014962	SRS2498042	SRP117069	Antarctic cryoconite from 2007	NA						2007						30 cm				NA	NA
SRR6014961	AMPLICON	201	PRJNA401941	SAMN07611926	MIMS.me		public	sra	ncbi			SRX3167899	0	Illumina MiSeq	SINGLE	PCR	METAGENOMIC	18S.Como80	09-07-17	5	3	sediment metagenome	ILLUMINA	09-07-17	SRR6014961	SRS2498042	SRP117069	Antarctic cryoconite from 2007	NA						2007						30 cm				NA	NA
SRR6014960	AMPLICON	201	PRJNA401941	SAMN07611926	MIMS.me		public	sra	ncbi			SRX3167900	0	Illumina MiSeq	SINGLE	PCR	METAGENOMIC	18S.Tay34	09-07-17	7	4	sediment metagenome	ILLUMINA	09-07-17	SRR6014960	SRS2498042	SRP117069	Antarctic cryoconite from 2007	NA						2007						30 cm				NA	NA
SRR6014959	AMPLICON	201	PRJNA401941	SAMN07611926	MIMS.me		public	sra	ncbi			SRX3167901	0	Illumina MiSeq	SINGLE	PCR	METAGENOMIC	18S.Como80C	09-07-17	7	4	sediment metagenome	ILLUMINA	09-07-17	SRR6014959	SRS2498042	SRP117069	Antarctic cryoconite from 2007	NA						2007						30 cm				NA	NA
SRR6014958	AMPLICON	201	PRJNA401941	SAMN07611926	MIMS.me		public	sra	ncbi			SRX3167902	0	Illumina MiSeq	SINGLE	PCR	METAGENOMIC	18S.Como70B	09-07-17	5	3	sediment metagenome	ILLUMINA	09-07-17	SRR6014958	SRS2498042	SRP117069	Antarctic cryoconite from 2007	NA						2007						30 cm				NA	NA
SRR6014957	AMPLICON	201	PRJNA401941	SAMN07611926	MIMS.me		public	sra	ncbi			SRX3167903	0	Illumina MiSeq	SINGLE	PCR	METAGENOMIC	18S.Como70C	09-07-17	4	2	sediment metagenome	ILLUMINA	09-07-17	SRR6014957	SRS2498042	SRP117069	Antarctic cryoconite from 2007	NA						2007						30 cm				NA	NA
SRR6014956	AMPLICON	201	PRJNA401941	SAMN07611926	MIMS.me		public	sra	ncbi			SRX3167904	0	Illumina MiSeq	SINGLE	PCR	METAGENOMIC	18S.Como65B	09-07-17	4	2	sediment metagenome	ILLUMINA	09-07-17	SRR6014956	SRS2498042	SRP117069	Antarctic cryoconite from 2007	NA						2007						30 cm				NA	NA
SRR6014955	AMPLICON	201	PRJNA401941	SAMN07611926	MIMS.me		public	sra	ncbi			SRX3167905	0	Illumina MiSeq	SINGLE	PCR	METAGENOMIC	18S.Como70	09-07-17	6	3	sediment metagenome	ILLUMINA	09-07-17	SRR6014955	SRS2498042	SRP117069	Antarctic cryoconite from 2007	NA						2007						30 cm				NA	NA
SRR6014954	AMPLICON	201	PRJNA401941	SAMN07611926	MIMS.me		public	sra	ncbi			SRX3167906	0	Illumina MiSeq	SINGLE	PCR	METAGENOMIC	18S.Como64C	09-07-17	5	3	sediment metagenome	ILLUMINA	09-07-17	SRR6014954	SRS2498042	SRP117069	Antarctic cryoconite from 2007	NA						2007						30 cm				NA	NA
SRR6014953	AMPLICON	201	PRJNA401941	SAMN07611926	MIMS.me		public	sra	ncbi			SRX3167907	0	Illumina MiSeq	SINGLE	PCR	METAGENOMIC	18S.Como65	09-07-17	6	3	sediment metagenome	ILLUMINA	09-07-17	SRR6014953	SRS2498042	SRP117069	Antarctic cryoconite from 2007	NA						2007						30 cm				NA	NA
SRR6014952	AMPLICON	201	PRJNA401941	SAMN07611926	MIMS.me		public	sra	ncbi			SRX3167908	0	Illumina MiSeq	SINGLE	PCR	METAGENOMIC	18S.Como64	09-07-17	6	3	sediment metagenome	ILLUMINA	09-07-17	SRR6014952	SRS2498042	SRP117069	Antarctic cryoconite from 2007	NA						2007						30 cm				NA	NA
SRR6014951	AMPLICON	201	PRJNA401941	SAMN07611926	MIMS.me		public	sra	ncbi			SRX3167909	0	Illumina MiSeq	SINGLE	PCR	METAGENOMIC	18S.Como64B	09-07-17	7	4	sediment metagenome	ILLUMINA	09-07-17	SRR6014951	SRS2498042	SRP117069	Antarctic cryoconite from 2007	NA						2007						30 cm				NA	NA
SRR6014950	AMPLICON	201	PRJNA401941	SAMN07611926	MIMS.me		public	sra	ncbi			SRX3167910	0	Illumina MiSeq	SINGLE	PCR	METAGENOMIC	18S.Como63B	09-07-17	9	5	sediment metagenome	ILLUMINA	09-07-17	SRR6014950	SRS2498042	SRP117069	Antarctic cryoconite from 2007	NA						2007						30 cm				NA	NA
SRR6014949	AMPLICON	201	PRJNA401941	SAMN07611926	MIMS.me		public	sra	ncbi			SRX3167911	0	Illumina MiSeq	SINGLE	PCR	METAGENOMIC	18S.Como63C	09-07-17	8	5	sediment metagenome	ILLUMINA	09-07-17	SRR6014949	SRS2498042	SRP117069	Antarctic cryoconite from 2007	NA						2007						30 cm				NA	NA
SRR6014948	AMPLICON	201	PRJNA401941	SAMN07611926	MIMS.me		public	sra	ncbi			SRX3167912	0	Illumina MiSeq	SINGLE	PCR	METAGENOMIC	18S.Como63	09-07-17	7	4	sediment metagenome	ILLUMINA	09-07-17	SRR6014948	SRS2498042	SRP117069	Antarctic cryoconite from 2007	NA						2007						30 cm				NA	NA
SRR6014947	AMPLICON	201	PRJNA401941	SAMN07611926	MIMS.me		public	sra	ncbi			SRX3167913	0	Illumina MiSeq	SINGLE	PCR	METAGENOMIC	18S.Como61C	09-07-17	6	3	sediment metagenome	ILLUMINA	09-07-17	SRR6014947	SRS2498042	SRP117069	Antarctic cryoconite from 2007	NA						2007						30 cm				NA	NA
SRR6014946	AMPLICON	201	PRJNA401941	SAMN07611926	MIMS.me		public	sra	ncbi			SRX3167914	0	Illumina MiSeq	SINGLE	PCR	METAGENOMIC	18S.Can160	09-07-17	7	4	sediment metagenome	ILLUMINA	09-07-17	SRR6014946	SRS2498042	SRP117069	Antarctic cryoconite from 2007	NA						2007						30 cm				NA	NA
SRR6014945	AMPLICON	201	PRJNA401941	SAMN07611926	MIMS.me		public	sra	ncbi			SRX3167915	0	Illumina MiSeq	SINGLE	PCR	METAGENOMIC	18S.Can157C	09-07-17	5	3	sediment metagenome	ILLUMINA	09-07-17	SRR6014945	SRS2498042	SRP117069	Antarctic cryoconite from 2007	NA						2007						30 cm				NA	NA
SRR6014944	AMPLICON	201	PRJNA401941	SAMN07611926	MIMS.me		public	sra	ncbi			SRX3167916	0	Illumina MiSeq	SINGLE	PCR	METAGENOMIC	18S.Can157B	09-07-17	10	6	sediment metagenome	ILLUMINA	09-07-17	SRR6014944	SRS2498042	SRP117069	Antarctic cryoconite from 2007	NA						2007						30 cm				NA	NA
SRR6014943	AMPLICON	201	PRJNA401941	SAMN07611926	MIMS.me		public	sra	ncbi			SRX3167917	0	Illumina MiSeq	SINGLE	PCR	METAGENOMIC	18S.Can157	09-07-17	8	4	sediment metagenome	ILLUMINA	09-07-17	SRR6014943	SRS2498042	SRP117069	Antarctic cryoconite from 2007	NA						2007						30 cm				NA	NA
SRR6014942	AMPLICON	201	PRJNA401941	SAMN07611926	MIMS.me		public	sra	ncbi			SRX3167918	0	Illumina MiSeq	SINGLE	PCR	METAGENOMIC	18S.Como59	09-07-17	7	4	sediment metagenome	ILLUMINA	09-07-17	SRR6014942	SRS2498042	SRP117069	Antarctic cryoconite from 2007	NA						2007						30 cm				NA	NA
SRR6014941	AMPLICON	201	PRJNA401941	SAMN07611926	MIMS.me		public	sra	ncbi			SRX3167919	0	Illumina MiSeq	SINGLE	PCR	METAGENOMIC	18S.Como58C	09-07-17	5	3	sediment metagenome	ILLUMINA	09-07-17	SRR6014941	SRS2498042	SRP117069	Antarctic cryoconite from 2007	NA						2007						30 cm				NA	NA
SRR6014940	AMPLICON	201	PRJNA401941	SAMN07611926	MIMS.me		public	sra	ncbi			SRX3167920	0	Illumina MiSeq	SINGLE	PCR	METAGENOMIC	18S.Como57B	09-07-17	4	2	sediment metagenome	ILLUMINA	09-07-17	SRR6014940	SRS2498042	SRP117069	Antarctic cryoconite from 2007	NA						2007						30 cm				NA	NA
SRR6014939	AMPLICON	201	PRJNA401941	SAMN07611926	MIMS.me		public	sra	ncbi			SRX3167921	0	Illumina MiSeq	SINGLE	PCR	METAGENOMIC	18S.Can160C	09-07-17	7	4	sediment metagenome	ILLUMINA	09-07-17	SRR6014939	SRS2498042	SRP117069	Antarctic cryoconite from 2007	NA						2007						30 cm				NA	NA
SRR6014938	AMPLICON	253	PRJNA401941	SAMN07611926	MIMS.me		public	sra	ncbi			SRX3167922	0	Illumina MiSeq	SINGLE	PCR	METAGENOMIC	16S.Tay45	09-07-17	6	3	sediment metagenome	ILLUMINA	09-07-17	SRR6014938	SRS2498042	SRP117069	Antarctic cryoconite from 2007	NA						2007						30 cm				NA	NA
SRR6014937	AMPLICON	253	PRJNA401941	SAMN07611926	MIMS.me		public	sra	ncbi			SRX3167923	0	Illumina MiSeq	SINGLE	PCR	METAGENOMIC	16S.Tay45B	09-07-17	5	3	sediment metagenome	ILLUMINA	09-07-17	SRR6014937	SRS2498042	SRP117069	Antarctic cryoconite from 2007	NA						2007						30 cm				NA	NA
SRR6014936	AMPLICON	253	PRJNA401941	SAMN07611926	MIMS.me		public	sra	ncbi			SRX3167924	0	Illumina MiSeq	SINGLE	PCR	METAGENOMIC	16S.Tay45C	09-07-17	7	4	sediment metagenome	ILLUMINA	09-07-17	SRR6014936	SRS2498042	SRP117069	Antarctic cryoconite from 2007	NA						2007						30 cm				NA	NA
SRR6014935	AMPLICON	201	PRJNA401941	SAMN07611926	MIMS.me		public	sra	ncbi			SRX3167925	0	Illumina MiSeq	SINGLE	PCR	METAGENOMIC	18S.Can156	09-07-17	6	4	sediment metagenome	ILLUMINA	09-07-17	SRR6014935	SRS2498042	SRP117069	Antarctic cryoconite from 2007	NA						2007						30 cm				NA	NA
SRR6014934	AMPLICON	253	PRJNA401941	SAMN07611926	MIMS.me		public	sra	ncbi			SRX3167926	0	Illumina MiSeq	SINGLE	PCR	METAGENOMIC	16S.Tay43C	09-07-17	5	3	sediment metagenome	ILLUMINA	09-07-17	SRR6014934	SRS2498042	SRP117069	Antarctic cryoconite from 2007	NA						2007						30 cm				NA	NA
SRR6014933	AMPLICON	253	PRJNA401941	SAMN07611926	MIMS.me		public	sra	ncbi			SRX3167927	0	Illumina MiSeq	SINGLE	PCR	METAGENOMIC	16S.Tay44	09-07-17	6	3	sediment metagenome	ILLUMINA	09-07-17	SRR6014933	SRS2498042	SRP117069	Antarctic cryoconite from 2007	NA						2007						30 cm				NA	NA
SRR6014932	AMPLICON	253	PRJNA401941	SAMN07611926	MIMS.me		public	sra	ncbi			SRX3167928	0	Illumina MiSeq	SINGLE	PCR	METAGENOMIC	16S.Tay44B	09-07-17	7	4	sediment metagenome	ILLUMINA	09-07-17	SRR6014932	SRS2498042	SRP117069	Antarctic cryoconite from 2007	NA						2007						30 cm				NA	NA
SRR6374289	AMPLICON	116	PRJNA401941	SAMN07611926	MIMS.me		public	sra	ncbi			SRX3469090	0	Illumina MiSeq	SINGLE	PCR	METAGENOMIC	18S.joined.Tay45C	12/13/2017	3	1	sediment metagenome	ILLUMINA	12/13/2017	SRR6374289	SRS2498042	SRP117069	Antarctic cryoconite from 2007	NA						2007						30 cm				NA	NA
SRR6374288	AMPLICON	116	PRJNA401941	SAMN07611926	MIMS.me		public	sra	ncbi			SRX3469091	0	Illumina MiSeq	SINGLE	PCR	METAGENOMIC	18S.joined.Tay45	12/13/2017	4	1	sediment metagenome	ILLUMINA	12/13/2017	SRR6374288	SRS2498042	SRP117069	Antarctic cryoconite from 2007	NA						2007						30 cm				NA	NA
SRR6374287	AMPLICON	116	PRJNA401941	SAMN07611926	MIMS.me		public	sra	ncbi			SRX3469092	0	Illumina MiSeq	SINGLE	PCR	METAGENOMIC	18S.joined.Tay45B	12/13/2017	3	1	sediment metagenome	ILLUMINA	12/13/2017	SRR6374287	SRS2498042	SRP117069	Antarctic cryoconite from 2007	NA						2007						30 cm				NA	NA
SRR6374286	AMPLICON	115	PRJNA401941	SAMN07611926	MIMS.me		public	sra	ncbi			SRX3469093	0	Illumina MiSeq	SINGLE	PCR	METAGENOMIC	18S.joined.Tay44B	12/13/2017	4	1	sediment metagenome	ILLUMINA	12/13/2017	SRR6374286	SRS2498042	SRP117069	Antarctic cryoconite from 2007	NA						2007						30 cm				NA	NA
SRR6374285	AMPLICON	116	PRJNA401941	SAMN07611926	MIMS.me		public	sra	ncbi			SRX3469094	0	Illumina MiSeq	SINGLE	PCR	METAGENOMIC	18S.joined.Tay44C	12/13/2017	3	1	sediment metagenome	ILLUMINA	12/13/2017	SRR6374285	SRS2498042	SRP117069	Antarctic cryoconite from 2007	NA						2007						30 cm				NA	NA
SRR6374284	AMPLICON	115	PRJNA401941	SAMN07611926	MIMS.me		public	sra	ncbi			SRX3469095	0	Illumina MiSeq	SINGLE	PCR	METAGENOMIC	18S.joined.Tay43C	12/13/2017	4	1	sediment metagenome	ILLUMINA	12/13/2017	SRR6374284	SRS2498042	SRP117069	Antarctic cryoconite from 2007	NA						2007						30 cm				NA	NA
SRR6374283	AMPLICON	115	PRJNA401941	SAMN07611926	MIMS.me		public	sra	ncbi			SRX3469096	0	Illumina MiSeq	SINGLE	PCR	METAGENOMIC	18S.joined.Tay43B	12/13/2017	4	1	sediment metagenome	ILLUMINA	12/13/2017	SRR6374283	SRS2498042	SRP117069	Antarctic cryoconite from 2007	NA						2007						30 cm				NA	NA
SRR6374282	AMPLICON	121	PRJNA401941	SAMN07611926	MIMS.me		public	sra	ncbi			SRX3469097	0	Illumina MiSeq	SINGLE	PCR	METAGENOMIC	18S.joined.Can156B	12/13/2017	5	1	sediment metagenome	ILLUMINA	12/13/2017	SRR6374282	SRS2498042	SRP117069	Antarctic cryoconite from 2007	NA						2007						30 cm				NA	NA
SRR6374281	AMPLICON	120	PRJNA401941	SAMN07611926	MIMS.me		public	sra	ncbi			SRX3469098	0	Illumina MiSeq	SINGLE	PCR	METAGENOMIC	18S.joined.Can156	12/13/2017	3	1	sediment metagenome	ILLUMINA	12/13/2017	SRR6374281	SRS2498042	SRP117069	Antarctic cryoconite from 2007	NA						2007						30 cm				NA	NA
SRR6374280	AMPLICON	118	PRJNA401941	SAMN07611926	MIMS.me		public	sra	ncbi			SRX3469099	0	Illumina MiSeq	SINGLE	PCR	METAGENOMIC	18S.joined.Can157	12/13/2017	4	1	sediment metagenome	ILLUMINA	12/13/2017	SRR6374280	SRS2498042	SRP117069	Antarctic cryoconite from 2007	NA						2007						30 cm				NA	NA
SRR6374279	AMPLICON	120	PRJNA401941	SAMN07611926	MIMS.me		public	sra	ncbi			SRX3469100	0	Illumina MiSeq	SINGLE	PCR	METAGENOMIC	18S.joined.Can156C	12/13/2017	5	1	sediment metagenome	ILLUMINA	12/13/2017	SRR6374279	SRS2498042	SRP117069	Antarctic cryoconite from 2007	NA						2007						30 cm				NA	NA
SRR6374278	AMPLICON	122	PRJNA401941	SAMN07611926	MIMS.me		public	sra	ncbi			SRX3469101	0	Illumina MiSeq	SINGLE	PCR	METAGENOMIC	18S.joined.Can157C	12/13/2017	2	0	sediment metagenome	ILLUMINA	12/13/2017	SRR6374278	SRS2498042	SRP117069	Antarctic cryoconite from 2007	NA						2007						30 cm				NA	NA
SRR6374277	AMPLICON	118	PRJNA401941	SAMN07611926	MIMS.me		public	sra	ncbi			SRX3469102	0	Illumina MiSeq	SINGLE	PCR	METAGENOMIC	18S.joined.Can157B	12/13/2017	6	1	sediment metagenome	ILLUMINA	12/13/2017	SRR6374277	SRS2498042	SRP117069	Antarctic cryoconite from 2007	NA						2007						30 cm				NA	NA
SRR6374276	AMPLICON	117	PRJNA401941	SAMN07611926	MIMS.me		public	sra	ncbi			SRX3469103	0	Illumina MiSeq	SINGLE	PCR	METAGENOMIC	18S.joined.Can160C	12/13/2017	3	1	sediment metagenome	ILLUMINA	12/13/2017	SRR6374276	SRS2498042	SRP117069	Antarctic cryoconite from 2007	NA						2007						30 cm				NA	NA
SRR6374275	AMPLICON	120	PRJNA401941	SAMN07611926	MIMS.me		public	sra	ncbi			SRX3469104	0	Illumina MiSeq	SINGLE	PCR	METAGENOMIC	18S.joined.Tay37B	12/13/2017	3	1	sediment metagenome	ILLUMINA	12/13/2017	SRR6374275	SRS2498042	SRP117069	Antarctic cryoconite from 2007	NA						2007						30 cm				NA	NA
SRR6374274	AMPLICON	120	PRJNA401941	SAMN07611926	MIMS.me		public	sra	ncbi			SRX3469105	0	Illumina MiSeq	SINGLE	PCR	METAGENOMIC	18S.joined.Como58C	12/13/2017	3	0	sediment metagenome	ILLUMINA	12/13/2017	SRR6374274	SRS2498042	SRP117069	Antarctic cryoconite from 2007	NA						2007						30 cm				NA	NA
SRR6374273	AMPLICON	122	PRJNA401941	SAMN07611926	MIMS.me		public	sra	ncbi			SRX3469106	0	Illumina MiSeq	SINGLE	PCR	METAGENOMIC	18S.joined.Como57B	12/13/2017	2	0	sediment metagenome	ILLUMINA	12/13/2017	SRR6374273	SRS2498042	SRP117069	Antarctic cryoconite from 2007	NA						2007						30 cm				NA	NA
SRR6374272	AMPLICON	116	PRJNA401941	SAMN07611926	MIMS.me		public	sra	ncbi			SRX3469107	0	Illumina MiSeq	SINGLE	PCR	METAGENOMIC	18S.joined.Tay44	12/13/2017	5	1	sediment metagenome	ILLUMINA	12/13/2017	SRR6374272	SRS2498042	SRP117069	Antarctic cryoconite from 2007	NA						2007						30 cm				NA	NA
SRR6374271	AMPLICON	121	PRJNA401941	SAMN07611926	MIMS.me		public	sra	ncbi			SRX3469108	0	Illumina MiSeq	SINGLE	PCR	METAGENOMIC	18S.joined.Como65B	12/13/2017	2	0	sediment metagenome	ILLUMINA	12/13/2017	SRR6374271	SRS2498042	SRP117069	Antarctic cryoconite from 2007	NA						2007						30 cm				NA	NA
SRR6374270	AMPLICON	121	PRJNA401941	SAMN07611926	MIMS.me		public	sra	ncbi			SRX3469109	0	Illumina MiSeq	SINGLE	PCR	METAGENOMIC	18S.joined.Como65	12/13/2017	3	1	sediment metagenome	ILLUMINA	12/13/2017	SRR6374270	SRS2498042	SRP117069	Antarctic cryoconite from 2007	NA						2007						30 cm				NA	NA
SRR6374269	AMPLICON	124	PRJNA401941	SAMN07611926	MIMS.me		public	sra	ncbi			SRX3469110	0	Illumina MiSeq	SINGLE	PCR	METAGENOMIC	18S.joined.Tay37	12/13/2017	3	1	sediment metagenome	ILLUMINA	12/13/2017	SRR6374269	SRS2498042	SRP117069	Antarctic cryoconite from 2007	NA						2007						30 cm				NA	NA
SRR6374268	AMPLICON	124	PRJNA401941	SAMN07611926	MIMS.me		public	sra	ncbi			SRX3469111	0	Illumina MiSeq	SINGLE	PCR	METAGENOMIC	18S.joined.Tay36C	12/13/2017	5	1	sediment metagenome	ILLUMINA	12/13/2017	SRR6374268	SRS2498042	SRP117069	Antarctic cryoconite from 2007	NA						2007						30 cm				NA	NA
SRR6374267	AMPLICON	128	PRJNA401941	SAMN07611926	MIMS.me		public	sra	ncbi			SRX3469112	0	Illumina MiSeq	SINGLE	PCR	METAGENOMIC	18S.joined.Tay36B	12/13/2017	2	0	sediment metagenome	ILLUMINA	12/13/2017	SRR6374267	SRS2498042	SRP117069	Antarctic cryoconite from 2007	NA						2007						30 cm				NA	NA
SRR6374266	AMPLICON	121	PRJNA401941	SAMN07611926	MIMS.me		public	sra	ncbi			SRX3469113	0	Illumina MiSeq	SINGLE	PCR	METAGENOMIC	18S.joined.Tay36	12/13/2017	5	1	sediment metagenome	ILLUMINA	12/13/2017	SRR6374266	SRS2498042	SRP117069	Antarctic cryoconite from 2007	NA						2007						30 cm				NA	NA
SRR6374265	AMPLICON	119	PRJNA401941	SAMN07611926	MIMS.me		public	sra	ncbi			SRX3469114	0	Illumina MiSeq	SINGLE	PCR	METAGENOMIC	18S.joined.Tay35C	12/13/2017	4	1	sediment metagenome	ILLUMINA	12/13/2017	SRR6374265	SRS2498042	SRP117069	Antarctic cryoconite from 2007	NA						2007						30 cm				NA	NA
SRR6374264	AMPLICON	120	PRJNA401941	SAMN07611926	MIMS.me		public	sra	ncbi			SRX3469115	0	Illumina MiSeq	SINGLE	PCR	METAGENOMIC	18S.joined.Tay35B	12/13/2017	1	0	sediment metagenome	ILLUMINA	12/13/2017	SRR6374264	SRS2498042	SRP117069	Antarctic cryoconite from 2007	NA						2007						30 cm				NA	NA
SRR6374263	AMPLICON	122	PRJNA401941	SAMN07611926	MIMS.me		public	sra	ncbi			SRX3469116	0	Illumina MiSeq	SINGLE	PCR	METAGENOMIC	18S.joined.Como61C	12/13/2017	3	1	sediment metagenome	ILLUMINA	12/13/2017	SRR6374263	SRS2498042	SRP117069	Antarctic cryoconite from 2007	NA						2007						30 cm				NA	NA
SRR6374262	AMPLICON	123	PRJNA401941	SAMN07611926	MIMS.me		public	sra	ncbi			SRX3469117	0	Illumina MiSeq	SINGLE	PCR	METAGENOMIC	18S.joined.Como59	12/13/2017	4	1	sediment metagenome	ILLUMINA	12/13/2017	SRR6374262	SRS2498042	SRP117069	Antarctic cryoconite from 2007	NA						2007						30 cm				NA	NA
SRR6374261	AMPLICON	121	PRJNA401941	SAMN07611926	MIMS.me		public	sra	ncbi			SRX3469118	0	Illumina MiSeq	SINGLE	PCR	METAGENOMIC	18S.joined.Como63B	12/13/2017	5	1	sediment metagenome	ILLUMINA	12/13/2017	SRR6374261	SRS2498042	SRP117069	Antarctic cryoconite from 2007	NA						2007						30 cm				NA	NA
SRR6374260	AMPLICON	120	PRJNA401941	SAMN07611926	MIMS.me		public	sra	ncbi			SRX3469119	0	Illumina MiSeq	SINGLE	PCR	METAGENOMIC	18S.joined.Como63	12/13/2017	4	1	sediment metagenome	ILLUMINA	12/13/2017	SRR6374260	SRS2498042	SRP117069	Antarctic cryoconite from 2007	NA						2007						30 cm				NA	NA
SRR6374259	AMPLICON	117	PRJNA401941	SAMN07611926	MIMS.me		public	sra	ncbi			SRX3469120	0	Illumina MiSeq	SINGLE	PCR	METAGENOMIC	18S.joined.Como64	12/13/2017	3	1	sediment metagenome	ILLUMINA	12/13/2017	SRR6374259	SRS2498042	SRP117069	Antarctic cryoconite from 2007	NA						2007						30 cm				NA	NA
SRR6374258	AMPLICON	120	PRJNA401941	SAMN07611926	MIMS.me		public	sra	ncbi			SRX3469121	0	Illumina MiSeq	SINGLE	PCR	METAGENOMIC	18S.joined.Como63C	12/13/2017	4	1	sediment metagenome	ILLUMINA	12/13/2017	SRR6374258	SRS2498042	SRP117069	Antarctic cryoconite from 2007	NA						2007						30 cm				NA	NA
SRR6374257	AMPLICON	117	PRJNA401941	SAMN07611926	MIMS.me		public	sra	ncbi			SRX3469122	0	Illumina MiSeq	SINGLE	PCR	METAGENOMIC	18S.joined.Como64C	12/13/2017	3	0	sediment metagenome	ILLUMINA	12/13/2017	SRR6374257	SRS2498042	SRP117069	Antarctic cryoconite from 2007	NA						2007						30 cm				NA	NA
SRR6374256	AMPLICON	117	PRJNA401941	SAMN07611926	MIMS.me		public	sra	ncbi			SRX3469123	0	Illumina MiSeq	SINGLE	PCR	METAGENOMIC	18S.joined.Como64B	12/13/2017	4	1	sediment metagenome	ILLUMINA	12/13/2017	SRR6374256	SRS2498042	SRP117069	Antarctic cryoconite from 2007	NA						2007						30 cm				NA	NA
SRR6374255	AMPLICON	118	PRJNA401941	SAMN07611926	MIMS.me		public	sra	ncbi			SRX3469124	0	Illumina MiSeq	SINGLE	PCR	METAGENOMIC	18S.joined.Tay37C	12/13/2017	2	0	sediment metagenome	ILLUMINA	12/13/2017	SRR6374255	SRS2498042	SRP117069	Antarctic cryoconite from 2007	NA						2007						30 cm				NA	NA
SRR6374254	AMPLICON	116	PRJNA401941	SAMN07611926	MIMS.me		public	sra	ncbi			SRX3469125	0	Illumina MiSeq	SINGLE	PCR	METAGENOMIC	18S.joined.Can160	12/13/2017	3	1	sediment metagenome	ILLUMINA	12/13/2017	SRR6374254	SRS2498042	SRP117069	Antarctic cryoconite from 2007	NA						2007						30 cm				NA	NA
SRR6374253	AMPLICON	120	PRJNA401941	SAMN07611926	MIMS.me		public	sra	ncbi			SRX3469126	0	Illumina MiSeq	SINGLE	PCR	METAGENOMIC	18S.joined.Como70	12/13/2017	3	1	sediment metagenome	ILLUMINA	12/13/2017	SRR6374253	SRS2498042	SRP117069	Antarctic cryoconite from 2007	NA						2007						30 cm				NA	NA
SRR6374252	AMPLICON	120	PRJNA401941	SAMN07611926	MIMS.me		public	sra	ncbi			SRX3469127	0	Illumina MiSeq	SINGLE	PCR	METAGENOMIC	18S.joined.Como70B	12/13/2017	3	0	sediment metagenome	ILLUMINA	12/13/2017	SRR6374252	SRS2498042	SRP117069	Antarctic cryoconite from 2007	NA						2007						30 cm				NA	NA
SRR6374251	AMPLICON	121	PRJNA401941	SAMN07611926	MIMS.me		public	sra	ncbi			SRX3469128	0	Illumina MiSeq	SINGLE	PCR	METAGENOMIC	18S.joined.Como70C	12/13/2017	2	0	sediment metagenome	ILLUMINA	12/13/2017	SRR6374251	SRS2498042	SRP117069	Antarctic cryoconite from 2007	NA						2007						30 cm				NA	NA
SRR6374250	AMPLICON	124	PRJNA401941	SAMN07611926	MIMS.me		public	sra	ncbi			SRX3469129	0	Illumina MiSeq	SINGLE	PCR	METAGENOMIC	18S.joined.Como80	12/13/2017	3	0	sediment metagenome	ILLUMINA	12/13/2017	SRR6374250	SRS2498042	SRP117069	Antarctic cryoconite from 2007	NA						2007						30 cm				NA	NA
SRR6374249	AMPLICON	122	PRJNA401941	SAMN07611926	MIMS.me		public	sra	ncbi			SRX3469130	0	Illumina MiSeq	SINGLE	PCR	METAGENOMIC	18S.joined.Como80B	12/13/2017	2	0	sediment metagenome	ILLUMINA	12/13/2017	SRR6374249	SRS2498042	SRP117069	Antarctic cryoconite from 2007	NA						2007						30 cm				NA	NA
SRR6374248	AMPLICON	122	PRJNA401941	SAMN07611926	MIMS.me		public	sra	ncbi			SRX3469131	0	Illumina MiSeq	SINGLE	PCR	METAGENOMIC	18S.joined.Como80C	12/13/2017	4	1	sediment metagenome	ILLUMINA	12/13/2017	SRR6374248	SRS2498042	SRP117069	Antarctic cryoconite from 2007	NA						2007						30 cm				NA	NA
SRR6374247	AMPLICON	125	PRJNA401941	SAMN07611926	MIMS.me		public	sra	ncbi			SRX3469132	0	Illumina MiSeq	SINGLE	PCR	METAGENOMIC	18S.joined.Tay34	12/13/2017	4	1	sediment metagenome	ILLUMINA	12/13/2017	SRR6374247	SRS2498042	SRP117069	Antarctic cryoconite from 2007	NA						2007						30 cm				NA	NA
SRR6374246	AMPLICON	122	PRJNA401941	SAMN07611926	MIMS.me		public	sra	ncbi			SRX3469133	0	Illumina MiSeq	SINGLE	PCR	METAGENOMIC	18S.joined.Tay34B	12/13/2017	4	1	sediment metagenome	ILLUMINA	12/13/2017	SRR6374246	SRS2498042	SRP117069	Antarctic cryoconite from 2007	NA						2007						30 cm				NA	NA
SRR6374245	AMPLICON	122	PRJNA401941	SAMN07611926	MIMS.me		public	sra	ncbi			SRX3469134	0	Illumina MiSeq	SINGLE	PCR	METAGENOMIC	18S.joined.Tay34C	12/13/2017	4	1	sediment metagenome	ILLUMINA	12/13/2017	SRR6374245	SRS2498042	SRP117069	Antarctic cryoconite from 2007	NA						2007						30 cm				NA	NA
SRR6374244	AMPLICON	119	PRJNA401941	SAMN07611926	MIMS.me		public	sra	ncbi			SRX3469135	0	Illumina MiSeq	SINGLE	PCR	METAGENOMIC	18S.joined.Tay35	12/13/2017	4	1	sediment metagenome	ILLUMINA	12/13/2017	SRR6374244	SRS2498042	SRP117069	Antarctic cryoconite from 2007	NA						2007						30 cm				NA	NA
SRR6374243	AMPLICON	115	PRJNA401941	SAMN07611926	MIMS.me		public	sra	ncbi			SRX3469136	0	Illumina MiSeq	SINGLE	PCR	METAGENOMIC	18S.joined.Tay43	12/13/2017	4	1	sediment metagenome	ILLUMINA	12/13/2017	SRR6374243	SRS2498042	SRP117069	Antarctic cryoconite from 2007	NA						2007						30 cm				NA	NA
SRR2006325	AMPLICON	500	PRJNA282540	SAMN03571239	MIMARKS.survey	LOUISIANA STATE UNIVERSITY	public	sra	ncbi			SRX1014698	0	Illumina MiSeq	PAIRED	PCR	METAGENOMIC	Banded07_DNA	05-05-15	213	130	ice metagenome	ILLUMINA	4/28/2016	SRR2006325	SRS926334	SRP057844	Banded07	NA						2007-11						profile depth: 235 - 240 cm				NA	NA	polar desert	glacier	banded basal ice
SRR2006326	AMPLICON	500	PRJNA282540	SAMN03571252	MIMARKS.survey	LOUISIANA STATE UNIVERSITY	public	sra	ncbi			SRX1015896	0	Illumina MiSeq	PAIRED	PCR	METAGENOMIC		05-05-15	208	126	ice metagenome	ILLUMINA	05-01-16	SRR2006326	SRS927282	SRP057844	Banded09	NA						2009-11						not applicable				NA	NA	polar desert	glacier	banded basal ice
SRR2006327	AMPLICON	500	PRJNA282540	SAMN03571253	MIMARKS.survey	LOUISIANA STATE UNIVERSITY	public	sra	ncbi			SRX1015901	0	Illumina MiSeq	PAIRED	PCR	METAGENOMIC	Clean07 DNA	05-05-15	186	117	ice metagenome	ILLUMINA	05-01-16	SRR2006327	SRS927299	SRP057844	Clean07	NA						2007-11						not applicable				NA	NA	polar desert	glacier	clean basal ice
SRR2006329	AMPLICON	500	PRJNA282540	SAMN03571255	MIMARKS.survey	LOUISIANA STATE UNIVERSITY	public	sra	ncbi			SRX1015905	0	Illumina MiSeq	PAIRED	PCR	METAGENOMIC	Solid DNA	05-05-15	189	115	ice metagenome	ILLUMINA	05-01-16	SRR2006329	SRS927301	SRP057844	Solid	NA						2007-11						not applicable				NA	NA	polar desert	glacier	solid basal ice
SRR2006337	AMPLICON	502	PRJNA282540	SAMN03571254	MIMARKS.survey	LOUISIANA STATE UNIVERSITY	public	sra	ncbi			SRX1015909	0	Illumina MiSeq	PAIRED	PCR	METAGENOMIC	Clean09 DNA	05-05-15	214	135	ice metagenome	ILLUMINA	05-01-16	SRR2006337	SRS927304	SRP057844	Clean09	NA						2009-11						not applicable				NA	NA	polar desert	glacier	clean basal ice
SRR2006339	AMPLICON	502	PRJNA282540	SAMN03571256	MIMARKS.survey	LOUISIANA STATE UNIVERSITY	public	sra	ncbi			SRX1016700	0	Illumina MiSeq	PAIRED	PCR	METAGENOMIC		05-05-15	138	82	ice metagenome	ILLUMINA	05-04-16	SRR2006339	SRS927966	SRP057844	CraryFilter2E	NA						2007-11						not applicable				NA	NA	polar desert	glacier	banded basal ice
SRR3089279	AMPLICON	302	PRJNA306790	SAMN04372343	MIMS.me		public	sra	ncbi			SRX1520799	0	Illumina MiSeq	PAIRED	PCR	METAGENOMIC	2	01-06-16	1	0	ice metagenome	ILLUMINA	01-11-16	SRR3089279	SRS1239023	SRP068167	2	NA						10/17/2011						not applicable				NA	NA	glacier	glacier	glacier
SRR3089278	AMPLICON	302	PRJNA306790	SAMN04372342	MIMS.me		public	sra	ncbi			SRX1520798	0	Illumina MiSeq	PAIRED	PCR	METAGENOMIC	1	01-06-16	1	0	ice metagenome	ILLUMINA	01-11-16	SRR3089278	SRS1239024	SRP068167	1	NA						10/17/2011						not applicable				NA	NA	glacier	glacier	glacier
SRR3089298	AMPLICON	302	PRJNA306790	SAMN04372368	MIMS.me		public	sra	ncbi			SRX1520818	0	Illumina MiSeq	PAIRED	PCR	METAGENOMIC	28	01-06-16	2	1	ice metagenome	ILLUMINA	01-11-16	SRR3089298	SRS1239035	SRP068167	28	NA						10/28/2011						not applicable				NA	NA	glacier	glacier	glacier
ERR1980758	OTHER	151	PRJEB20869	SAMEA104075594		UNIVERSITY OF CALIFORNIA SAN DIEGO MICROBIOME INIT	public	sra	ncbi	8/24/2017	2017-05-16 2017-05-22	ERX2041164	0	Illumina MiSeq	SINGLE	PCR	METAGENOMIC	10809.10.cDNA	8/25/2017	12	7	freshwater metagenome	ILLUMINA	8/25/2017	ERR1980758	ERS1739487	ERP023059	SAMEA104075594 ERS1739487	NA	10 cDNA		cDNA		12-12-11		12-12-11	0.554	mS/cm	1000.3408	kg/m3	10		40.679	mg/L	TRUE	73	polar desert biome	freshwater lake	freshwater
ERR1980759	OTHER	151	PRJEB20869	SAMEA104075595		UNIVERSITY OF CALIFORNIA SAN DIEGO MICROBIOME INIT	public	sra	ncbi	8/24/2017	2017-05-16 2017-05-22	ERX2041165	0	Illumina MiSeq	SINGLE	PCR	METAGENOMIC	10809.11.cDNA	8/25/2017	16	9	freshwater metagenome	ILLUMINA	8/25/2017	ERR1980759	ERS1739488	ERP023059	SAMEA104075595 ERS1739488	NA	11 cDNA		cDNA		12-12-11		12-12-11	0.619	mS/cm	1000.4056	kg/m3	14		35.286	mg/L	TRUE	73	polar desert biome	freshwater lake	freshwater
ERR1980762	OTHER	151	PRJEB20869	SAMEA104075598		UNIVERSITY OF CALIFORNIA SAN DIEGO MICROBIOME INIT	public	sra	ncbi	8/24/2017	2017-05-16 2017-05-22	ERX2041168	0	Illumina MiSeq	SINGLE	PCR	METAGENOMIC	10809.14.cDNA	8/25/2017	22	13	freshwater metagenome	ILLUMINA	8/25/2017	ERR1980762	ERS1739491	ERP023059	SAMEA104075598 ERS1739491	NA	14 cDNA		cDNA		12/21/2011		12/21/2011	0.315	mS/cm	999.9406	kg/m3	3		Missing: Not provided	mg/L	TRUE	57	polar desert biome	saline lake	freshwater
ERR1980768	OTHER	151	PRJEB20869	SAMEA104075604		UNIVERSITY OF CALIFORNIA SAN DIEGO MICROBIOME INIT	public	sra	ncbi	8/24/2017	2017-05-16 2017-05-22	ERX2041174	0	Illumina MiSeq	SINGLE	PCR	METAGENOMIC	10809.2.cDNA	8/25/2017	16	10	freshwater metagenome	ILLUMINA	8/25/2017	ERR1980768	ERS1739497	ERP023059	SAMEA104075604 ERS1739497	NA	2 cDNA		cDNA		11/13/2011		11/13/2011	0.5954	mS/cm	1000.3769	kg/m3	12		37.107	mg/L	TRUE	73	polar desert biome	freshwater lake	freshwater
ERR1980779	OTHER	151	PRJEB20869	SAMEA104075615		UNIVERSITY OF CALIFORNIA SAN DIEGO MICROBIOME INIT	public	sra	ncbi	8/24/2017	2017-05-16 2017-05-22	ERX2041185	0	Illumina MiSeq	SINGLE	PCR	METAGENOMIC	10809.3.cDNA	8/25/2017	19	11	freshwater metagenome	ILLUMINA	8/25/2017	ERR1980779	ERS1739508	ERP023059	SAMEA104075615 ERS1739508	NA	3 cDNA		cDNA		11/13/2011		11/13/2011	0.6148	mS/cm	1000.4059	kg/m3	14		34.65	mg/L	TRUE	73	polar desert biome	freshwater lake	freshwater
ERR1980783	OTHER	151	PRJEB20869	SAMEA104075619		UNIVERSITY OF CALIFORNIA SAN DIEGO MICROBIOME INIT	public	sra	ncbi	8/24/2017	2017-05-16 2017-05-22	ERX2041189	0	Illumina MiSeq	SINGLE	PCR	METAGENOMIC	10809.7.cDNA	8/25/2017	19	11	freshwater metagenome	ILLUMINA	8/25/2017	ERR1980783	ERS1739512	ERP023059	SAMEA104075619 ERS1739512	NA	7 cDNA		cDNA		11/13/2011		11/13/2011	0.1685	mS/cm	1000.0344	kg/m3	4		33.441	mg/L	TRUE	73	polar desert biome	freshwater lake	freshwater
ERR1980784	OTHER	151	PRJEB20869	SAMEA104075620		UNIVERSITY OF CALIFORNIA SAN DIEGO MICROBIOME INIT	public	sra	ncbi	8/24/2017	2017-05-16 2017-05-22	ERX2041190	0	Illumina MiSeq	SINGLE	PCR	METAGENOMIC	10809.8.cDNA	8/25/2017	15	8	freshwater metagenome	ILLUMINA	8/25/2017	ERR1980784	ERS1739513	ERP023059	SAMEA104075620 ERS1739513	NA	8 cDNA		cDNA		12-12-11		12-12-11	0.5963	mS/cm	1000.3788	kg/m3	12		37.696	mg/L	TRUE	73	polar desert biome	freshwater lake	freshwater
ERR1980876	OTHER	151	PRJEB20869	SAMEA104075712		UNIVERSITY OF CALIFORNIA SAN DIEGO MICROBIOME INIT	public	sra	ncbi	8/24/2017	2017-05-16 2017-05-22	ERX2041282	0	Illumina MiSeq	SINGLE	PCR	METAGENOMIC	10809.Hor.10m.0.2.12.11.11.1	8/25/2017	6	3	freshwater metagenome	ILLUMINA	8/25/2017	ERR1980876	ERS1739605	ERP023059	SAMEA104075712 ERS1739605	NA	Hor.10m.0.2.12.11.11.1		water		11-12-11		11-12-11	0.5545	mS/cm	1000.3413	kg/m3	10		41.499	mg/L	TRUE	73	polar desert biome	freshwater lake	freshwater
ERR1980877	OTHER	151	PRJEB20869	SAMEA104075713		UNIVERSITY OF CALIFORNIA SAN DIEGO MICROBIOME INIT	public	sra	ncbi	8/24/2017	2017-05-16 2017-05-22	ERX2041283	0	Illumina MiSeq	SINGLE	PCR	METAGENOMIC	10809.Hor.10m.0.2.12.12.11.2	8/25/2017	6	4	freshwater metagenome	ILLUMINA	8/25/2017	ERR1980877	ERS1739606	ERP023059	SAMEA104075713 ERS1739606	NA	Hor.10m.0.2.12.12.11.2		water		12-12-11		12-12-11	0.554	mS/cm	1000.3408	kg/m3	10		40.679	mg/L	TRUE	73	polar desert biome	freshwater lake	freshwater
ERR1980878	OTHER	151	PRJEB20869	SAMEA104075714		UNIVERSITY OF CALIFORNIA SAN DIEGO MICROBIOME INIT	public	sra	ncbi	8/24/2017	2017-05-16 2017-05-22	ERX2041284	0	Illumina MiSeq	SINGLE	PCR	METAGENOMIC	10809.Hor.10m.5.0.12.11.11.1	8/25/2017	6	3	freshwater metagenome	ILLUMINA	8/25/2017	ERR1980878	ERS1739607	ERP023059	SAMEA104075714 ERS1739607	NA	Hor.10m.5.0.12.11.11.1		water		11-12-11		11-12-11	0.5545	mS/cm	1000.3413	kg/m3	10		41.499	mg/L	TRUE	73	polar desert biome	freshwater lake	freshwater
ERR1980879	OTHER	151	PRJEB20869	SAMEA104075715		UNIVERSITY OF CALIFORNIA SAN DIEGO MICROBIOME INIT	public	sra	ncbi	8/24/2017	2017-05-16 2017-05-22	ERX2041285	0	Illumina MiSeq	SINGLE	PCR	METAGENOMIC	10809.Hor.10m.5.0.12.12.11.1	8/25/2017	6	3	freshwater metagenome	ILLUMINA	8/25/2017	ERR1980879	ERS1739608	ERP023059	SAMEA104075715 ERS1739608	NA	Hor.10m.5.0.12.12.11.1		water		12-12-11		12-12-11	0.554	mS/cm	1000.3408	kg/m3	10		40.679	mg/L	TRUE	73	polar desert biome	freshwater lake	freshwater
ERR1980880	OTHER	151	PRJEB20869	SAMEA104075716		UNIVERSITY OF CALIFORNIA SAN DIEGO MICROBIOME INIT	public	sra	ncbi	8/24/2017	2017-05-16 2017-05-22	ERX2041286	0	Illumina MiSeq	SINGLE	PCR	METAGENOMIC	10809.Hor.12m.0.2.12.11.11.2	8/25/2017	40	26	freshwater metagenome	ILLUMINA	8/25/2017	ERR1980880	ERS1739609	ERP023059	SAMEA104075716 ERS1739609	NA	Hor.12m.0.2.12.11.11.2		water		11-12-11		11-12-11	0.5954	mS/cm	1000.3769	kg/m3	12		37.107	mg/L	TRUE	73	polar desert biome	freshwater lake	freshwater
ERR1980881	OTHER	151	PRJEB20869	SAMEA104075717		UNIVERSITY OF CALIFORNIA SAN DIEGO MICROBIOME INIT	public	sra	ncbi	8/24/2017	2017-05-16 2017-05-22	ERX2041287	0	Illumina MiSeq	SINGLE	PCR	METAGENOMIC	10809.Hor.12m.0.2.12.12.11.2	8/25/2017	4	2	freshwater metagenome	ILLUMINA	8/25/2017	ERR1980881	ERS1739610	ERP023059	SAMEA104075717 ERS1739610	NA	Hor.12m.0.2.12.12.11.2		water		12-12-11		12-12-11	0.5963	mS/cm	1000.3788	kg/m3	12		37.696	mg/L	TRUE	73	polar desert biome	freshwater lake	freshwater
ERR1980882	OTHER	151	PRJEB20869	SAMEA104075718		UNIVERSITY OF CALIFORNIA SAN DIEGO MICROBIOME INIT	public	sra	ncbi	8/24/2017	2017-05-16 2017-05-22	ERX2041288	0	Illumina MiSeq	SINGLE	PCR	METAGENOMIC	10809.Hor.12m.5.0.12.11.11.2	8/25/2017	0	0	freshwater metagenome	ILLUMINA	8/25/2017	ERR1980882	ERS1739611	ERP023059	SAMEA104075718 ERS1739611	NA	Hor.12m.5.0.12.11.11.2		water		11-12-11		11-12-11	0.5954	mS/cm	1000.3769	kg/m3	12		37.107	mg/L	TRUE	73	polar desert biome	freshwater lake	freshwater
ERR1980883	OTHER	151	PRJEB20869	SAMEA104075719		UNIVERSITY OF CALIFORNIA SAN DIEGO MICROBIOME INIT	public	sra	ncbi	8/24/2017	2017-05-16 2017-05-22	ERX2041289	0	Illumina MiSeq	SINGLE	PCR	METAGENOMIC	10809.Hor.12m.5.0.12.12.11.2	8/25/2017	5	3	freshwater metagenome	ILLUMINA	8/25/2017	ERR1980883	ERS1739612	ERP023059	SAMEA104075719 ERS1739612	NA	Hor.12m.5.0.12.12.11.2		water		12-12-11		12-12-11	0.5963	mS/cm	1000.3788	kg/m3	12		37.696	mg/L	TRUE	73	polar desert biome	freshwater lake	freshwater
ERR1980884	OTHER	151	PRJEB20869	SAMEA104075720		UNIVERSITY OF CALIFORNIA SAN DIEGO MICROBIOME INIT	public	sra	ncbi	8/24/2017	2017-05-16 2017-05-22	ERX2041290	0	Illumina MiSeq	SINGLE	PCR	METAGENOMIC	10809.Hor.12m.5.0.13.11.11.cDNA	8/25/2017	16	9	freshwater metagenome	ILLUMINA	8/25/2017	ERR1980884	ERS1739613	ERP023059	SAMEA104075720 ERS1739613	NA	Hor; 12m; 5.0; 13.11.11; cDNA		cDNA		11/13/2011		11/13/2011	0.5954	mS/cm	1000.3769	kg/m3	12		37.107	mg/L	TRUE	73	polar desert biome	freshwater lake	freshwater
ERR1980885	OTHER	151	PRJEB20869	SAMEA104075721		UNIVERSITY OF CALIFORNIA SAN DIEGO MICROBIOME INIT	public	sra	ncbi	8/24/2017	2017-05-16 2017-05-22	ERX2041291	0	Illumina MiSeq	SINGLE	PCR	METAGENOMIC	10809.Hor.12m.less0.2.12.11.11	8/25/2017	2	1	freshwater metagenome	ILLUMINA	8/25/2017	ERR1980885	ERS1739614	ERP023059	SAMEA104075721 ERS1739614	NA	Hor.12m.less0.2.12.11.11		water		11-12-11		11-12-11	0.5954	mS/cm	1000.3769	kg/m3	12		37.107	mg/L	TRUE	73	polar desert biome	freshwater lake	freshwater
ERR1980886	OTHER	151	PRJEB20869	SAMEA104075722		UNIVERSITY OF CALIFORNIA SAN DIEGO MICROBIOME INIT	public	sra	ncbi	8/24/2017	2017-05-16 2017-05-22	ERX2041292	0	Illumina MiSeq	SINGLE	PCR	METAGENOMIC	10809.Hor.14m.0.2.12.11.11.1	8/25/2017	7	5	freshwater metagenome	ILLUMINA	8/25/2017	ERR1980886	ERS1739615	ERP023059	SAMEA104075722 ERS1739615	NA	Hor.14m.0.2.12.11.11.1		water		11-12-11		11-12-11	0.6148	mS/cm	1000.4059	kg/m3	14		34.65	mg/L	TRUE	73	polar desert biome	freshwater lake	freshwater
ERR1980887	OTHER	151	PRJEB20869	SAMEA104075723		UNIVERSITY OF CALIFORNIA SAN DIEGO MICROBIOME INIT	public	sra	ncbi	8/24/2017	2017-05-16 2017-05-22	ERX2041293	0	Illumina MiSeq	SINGLE	PCR	METAGENOMIC	10809.Hor.14m.0.2.12.12.11.1	8/25/2017	7	4	freshwater metagenome	ILLUMINA	8/25/2017	ERR1980887	ERS1739616	ERP023059	SAMEA104075723 ERS1739616	NA	Hor.14m.0.2.12.12.11.1		water		12-12-11		12-12-11	0.619	mS/cm	1000.4056	kg/m3	14		35.286	mg/L	TRUE	73	polar desert biome	freshwater lake	freshwater
ERR1980888	OTHER	151	PRJEB20869	SAMEA104075724		UNIVERSITY OF CALIFORNIA SAN DIEGO MICROBIOME INIT	public	sra	ncbi	8/24/2017	2017-05-16 2017-05-22	ERX2041294	0	Illumina MiSeq	SINGLE	PCR	METAGENOMIC	10809.Hor.14m.5.0.12.11.11.1	8/25/2017	6	3	freshwater metagenome	ILLUMINA	8/25/2017	ERR1980888	ERS1739617	ERP023059	SAMEA104075724 ERS1739617	NA	Hor.14m.5.0.12.11.11.1		water		11-12-11		11-12-11	0.6148	mS/cm	1000.4059	kg/m3	14		34.65	mg/L	TRUE	73	polar desert biome	freshwater lake	freshwater
ERR1980889	OTHER	151	PRJEB20869	SAMEA104075725		UNIVERSITY OF CALIFORNIA SAN DIEGO MICROBIOME INIT	public	sra	ncbi	8/24/2017	2017-05-16 2017-05-22	ERX2041295	0	Illumina MiSeq	SINGLE	PCR	METAGENOMIC	10809.Hor.14m.5.0.12.12.11.2	8/25/2017	6	3	freshwater metagenome	ILLUMINA	8/25/2017	ERR1980889	ERS1739618	ERP023059	SAMEA104075725 ERS1739618	NA	Hor.14m.5.0.12.12.11.2		water		12-12-11		12-12-11	0.619	mS/cm	1000.4056	kg/m3	14		35.286	mg/L	TRUE	73	polar desert biome	freshwater lake	freshwater
ERR1980890	OTHER	151	PRJEB20869	SAMEA104075726		UNIVERSITY OF CALIFORNIA SAN DIEGO MICROBIOME INIT	public	sra	ncbi	8/24/2017	2017-05-16 2017-05-22	ERX2041296	0	Illumina MiSeq	SINGLE	PCR	METAGENOMIC	10809.Hor.14m.5.0.13.11.11.cDNA	8/25/2017	14	8	freshwater metagenome	ILLUMINA	8/25/2017	ERR1980890	ERS1739619	ERP023059	SAMEA104075726 ERS1739619	NA	Hor; 14m; 5.0; 13.11.11; cDNA		cDNA		11/13/2011		11/13/2011	0.6148	mS/cm	1000.4059	kg/m3	14		34.65	mg/L	TRUE	73	polar desert biome	freshwater lake	freshwater
ERR1980891	OTHER	151	PRJEB20869	SAMEA104075727		UNIVERSITY OF CALIFORNIA SAN DIEGO MICROBIOME INIT	public	sra	ncbi	8/24/2017	2017-05-16 2017-05-22	ERX2041297	0	Illumina MiSeq	SINGLE	PCR	METAGENOMIC	10809.Hor.14m.less0.2.12.11.11	8/25/2017	4	2	freshwater metagenome	ILLUMINA	8/25/2017	ERR1980891	ERS1739620	ERP023059	SAMEA104075727 ERS1739620	NA	Hor.14m.less0.2.12.11.11		water		11-12-11		11-12-11	0.6148	mS/cm	1000.4059	kg/m3	14		34.65	mg/L	TRUE	73	polar desert biome	freshwater lake	freshwater
ERR1980892	OTHER	151	PRJEB20869	SAMEA104075728		UNIVERSITY OF CALIFORNIA SAN DIEGO MICROBIOME INIT	public	sra	ncbi	8/24/2017	2017-05-16 2017-05-22	ERX2041298	0	Illumina MiSeq	SINGLE	PCR	METAGENOMIC	10809.Hor.16m.0.2.12.11.11.2	8/25/2017	5	3	freshwater metagenome	ILLUMINA	8/25/2017	ERR1980892	ERS1739621	ERP023059	SAMEA104075728 ERS1739621	NA	Hor.16m.0.2.12.11.11.2		water		11-12-11		11-12-11	0.7023	mS/cm	1000.4712	kg/m3	16		27.466	mg/L	TRUE	73	polar desert biome	freshwater lake	freshwater
ERR1980893	OTHER	151	PRJEB20869	SAMEA104075729		UNIVERSITY OF CALIFORNIA SAN DIEGO MICROBIOME INIT	public	sra	ncbi	8/24/2017	2017-05-16 2017-05-22	ERX2041299	0	Illumina MiSeq	SINGLE	PCR	METAGENOMIC	10809.Hor.16m.0.2.12.12.11.1	8/25/2017	13	8	freshwater metagenome	ILLUMINA	8/25/2017	ERR1980893	ERS1739622	ERP023059	SAMEA104075729 ERS1739622	NA	Hor.16m.0.2.12.12.11.1		water		12-12-11		12-12-11	0.7015	mS/cm	1000.4724	kg/m3	16		25.894	mg/L	TRUE	73	polar desert biome	freshwater lake	freshwater
ERR1980894	OTHER	151	PRJEB20869	SAMEA104075730		UNIVERSITY OF CALIFORNIA SAN DIEGO MICROBIOME INIT	public	sra	ncbi	8/24/2017	2017-05-16 2017-05-22	ERX2041300	0	Illumina MiSeq	SINGLE	PCR	METAGENOMIC	10809.Hor.16m.5.0.12.11.11.2	8/25/2017	7	4	freshwater metagenome	ILLUMINA	8/25/2017	ERR1980894	ERS1739623	ERP023059	SAMEA104075730 ERS1739623	NA	Hor.16m.5.0.12.11.11.2		water		11-12-11		11-12-11	0.7023	mS/cm	1000.4712	kg/m3	16		27.466	mg/L	TRUE	73	polar desert biome	freshwater lake	freshwater
ERR1980895	OTHER	151	PRJEB20869	SAMEA104075731		UNIVERSITY OF CALIFORNIA SAN DIEGO MICROBIOME INIT	public	sra	ncbi	8/24/2017	2017-05-16 2017-05-22	ERX2041301	0	Illumina MiSeq	SINGLE	PCR	METAGENOMIC	10809.Hor.16m.5.0.12.12.11.2	8/25/2017	5	3	freshwater metagenome	ILLUMINA	8/25/2017	ERR1980895	ERS1739624	ERP023059	SAMEA104075731 ERS1739624	NA	Hor.16m.5.0.12.12.11.2		water		12-12-11		12-12-11	0.7015	mS/cm	1000.4724	kg/m3	16		25.894	mg/L	TRUE	73	polar desert biome	freshwater lake	freshwater
ERR1980896	OTHER	151	PRJEB20869	SAMEA104075732		UNIVERSITY OF CALIFORNIA SAN DIEGO MICROBIOME INIT	public	sra	ncbi	8/24/2017	2017-05-16 2017-05-22	ERX2041302	0	Illumina MiSeq	SINGLE	PCR	METAGENOMIC	10809.Hor.18m.0.2.12.11.11.1	8/25/2017	6	3	freshwater metagenome	ILLUMINA	8/25/2017	ERR1980896	ERS1739625	ERP023059	SAMEA104075732 ERS1739625	NA	Hor.18m.0.2.12.11.11.1		water		11-12-11		11-12-11	0.7036	mS/cm	1000.4815	kg/m3	18		17.253	mg/L	TRUE	73	polar desert biome	freshwater lake	freshwater
ERR1980897	OTHER	151	PRJEB20869	SAMEA104075733		UNIVERSITY OF CALIFORNIA SAN DIEGO MICROBIOME INIT	public	sra	ncbi	8/24/2017	2017-05-16 2017-05-22	ERX2041303	0	Illumina MiSeq	SINGLE	PCR	METAGENOMIC	10809.Hor.18m.0.2.12.12.11.2	8/25/2017	4	2	freshwater metagenome	ILLUMINA	8/25/2017	ERR1980897	ERS1739626	ERP023059	SAMEA104075733 ERS1739626	NA	Hor.18m.0.2.12.12.11.2		water		12-12-11		12-12-11	0.704	mS/cm	1000.483	kg/m3	18		18.9	mg/L	TRUE	73	polar desert biome	freshwater lake	freshwater
ERR1980898	OTHER	151	PRJEB20869	SAMEA104075734		UNIVERSITY OF CALIFORNIA SAN DIEGO MICROBIOME INIT	public	sra	ncbi	8/24/2017	2017-05-16 2017-05-22	ERX2041304	0	Illumina MiSeq	SINGLE	PCR	METAGENOMIC	10809.Hor.18m.5.0.12.11.11.1	8/25/2017	7	4	freshwater metagenome	ILLUMINA	8/25/2017	ERR1980898	ERS1739627	ERP023059	SAMEA104075734 ERS1739627	NA	Hor.18m.5.0.12.11.11.1		water		11-12-11		11-12-11	0.7036	mS/cm	1000.4815	kg/m3	18		17.253	mg/L	TRUE	73	polar desert biome	freshwater lake	freshwater
ERR1980899	OTHER	151	PRJEB20869	SAMEA104075735		UNIVERSITY OF CALIFORNIA SAN DIEGO MICROBIOME INIT	public	sra	ncbi	8/24/2017	2017-05-16 2017-05-22	ERX2041305	0	Illumina MiSeq	SINGLE	PCR	METAGENOMIC	10809.Hor.18m.5.0.12.12.11.1	8/25/2017	5	3	freshwater metagenome	ILLUMINA	8/25/2017	ERR1980899	ERS1739628	ERP023059	SAMEA104075735 ERS1739628	NA	Hor.18m.5.0.12.12.11.1		water		12-12-11		12-12-11	0.704	mS/cm	1000.483	kg/m3	18		18.9	mg/L	TRUE	73	polar desert biome	freshwater lake	freshwater
ERR1980900	OTHER	151	PRJEB20869	SAMEA104075736		UNIVERSITY OF CALIFORNIA SAN DIEGO MICROBIOME INIT	public	sra	ncbi	8/24/2017	2017-05-16 2017-05-22	ERX2041306	0	Illumina MiSeq	SINGLE	PCR	METAGENOMIC	10809.Hor.20m.0.2.12.11.11.1	8/25/2017	0	0	freshwater metagenome	ILLUMINA	8/25/2017	ERR1980900	ERS1739629	ERP023059	SAMEA104075736 ERS1739629	NA	Hor.20m.0.2.12.11.11.1		water		11-12-11		11-12-11	0.704	mS/cm	1000.4923	kg/m3	20		16.906	mg/L	TRUE	73	polar desert biome	freshwater lake	freshwater
ERR1980901	OTHER	151	PRJEB20869	SAMEA104075737		UNIVERSITY OF CALIFORNIA SAN DIEGO MICROBIOME INIT	public	sra	ncbi	8/24/2017	2017-05-16 2017-05-22	ERX2041307	0	Illumina MiSeq	SINGLE	PCR	METAGENOMIC	10809.Hor.20m.0.2.12.12.11.1	8/25/2017	9	5	freshwater metagenome	ILLUMINA	8/25/2017	ERR1980901	ERS1739630	ERP023059	SAMEA104075737 ERS1739630	NA	Hor.20m.0.2.12.12.11.1		water		12-12-11		12-12-11	0.7042	mS/cm	1000.4928	kg/m3	20		17.34	mg/L	TRUE	73	polar desert biome	freshwater lake	freshwater
ERR1980902	OTHER	151	PRJEB20869	SAMEA104075738		UNIVERSITY OF CALIFORNIA SAN DIEGO MICROBIOME INIT	public	sra	ncbi	8/24/2017	2017-05-16 2017-05-22	ERX2041308	0	Illumina MiSeq	SINGLE	PCR	METAGENOMIC	10809.Hor.20m.5.0.12.11.11.1	8/25/2017	3	2	freshwater metagenome	ILLUMINA	8/25/2017	ERR1980902	ERS1739631	ERP023059	SAMEA104075738 ERS1739631	NA	Hor.20m.5.0.12.11.11.1		water		11-12-11		11-12-11	0.704	mS/cm	1000.4923	kg/m3	20		16.906	mg/L	TRUE	73	polar desert biome	freshwater lake	freshwater
ERR1980903	OTHER	151	PRJEB20869	SAMEA104075739		UNIVERSITY OF CALIFORNIA SAN DIEGO MICROBIOME INIT	public	sra	ncbi	8/24/2017	2017-05-16 2017-05-22	ERX2041309	0	Illumina MiSeq	SINGLE	PCR	METAGENOMIC	10809.Hor.20m.5.0.12.12.11.2	8/25/2017	6	3	freshwater metagenome	ILLUMINA	8/25/2017	ERR1980903	ERS1739632	ERP023059	SAMEA104075739 ERS1739632	NA	Hor.20m.5.0.12.12.11.2		water		12-12-11		12-12-11	0.7042	mS/cm	1000.4928	kg/m3	20		17.34	mg/L	TRUE	73	polar desert biome	freshwater lake	freshwater
ERR1980904	OTHER	151	PRJEB20869	SAMEA104075740		UNIVERSITY OF CALIFORNIA SAN DIEGO MICROBIOME INIT	public	sra	ncbi	8/24/2017	2017-05-16 2017-05-22	ERX2041310	0	Illumina MiSeq	SINGLE	PCR	METAGENOMIC	10809.Hor.22m.0.2.12.11.11.1	8/25/2017	7	4	freshwater metagenome	ILLUMINA	8/25/2017	ERR1980904	ERS1739633	ERP023059	SAMEA104075740 ERS1739633	NA	Hor.22m.0.2.12.11.11.1		water		11-12-11		11-12-11	0.7042	mS/cm	1000.5028	kg/m3	22		15.721	mg/L	TRUE	73	polar desert biome	freshwater lake	freshwater
ERR1980905	OTHER	151	PRJEB20869	SAMEA104075741		UNIVERSITY OF CALIFORNIA SAN DIEGO MICROBIOME INIT	public	sra	ncbi	8/24/2017	2017-05-16 2017-05-22	ERX2041311	0	Illumina MiSeq	SINGLE	PCR	METAGENOMIC	10809.Hor.22m.0.2.12.12.11.1	8/25/2017	6	4	freshwater metagenome	ILLUMINA	8/25/2017	ERR1980905	ERS1739634	ERP023059	SAMEA104075741 ERS1739634	NA	Hor.22m.0.2.12.12.11.1		water		12-12-11		12-12-11	0.7045	mS/cm	1000.5037	kg/m3	22		16.299	mg/L	TRUE	73	polar desert biome	freshwater lake	freshwater
ERR1980906	OTHER	151	PRJEB20869	SAMEA104075742		UNIVERSITY OF CALIFORNIA SAN DIEGO MICROBIOME INIT	public	sra	ncbi	8/24/2017	2017-05-16 2017-05-22	ERX2041312	0	Illumina MiSeq	SINGLE	PCR	METAGENOMIC	10809.Hor.22m.5.0.12.11.11.2	8/25/2017	0	0	freshwater metagenome	ILLUMINA	8/25/2017	ERR1980906	ERS1739635	ERP023059	SAMEA104075742 ERS1739635	NA	Hor.22m.5.0.12.11.11.2		water		11-12-11		11-12-11	0.7042	mS/cm	1000.5028	kg/m3	22		15.721	mg/L	TRUE	73	polar desert biome	freshwater lake	freshwater
ERR1980907	OTHER	151	PRJEB20869	SAMEA104075743		UNIVERSITY OF CALIFORNIA SAN DIEGO MICROBIOME INIT	public	sra	ncbi	8/24/2017	2017-05-16 2017-05-22	ERX2041313	0	Illumina MiSeq	SINGLE	PCR	METAGENOMIC	10809.Hor.22m.5.0.12.12.11.1	8/25/2017	7	4	freshwater metagenome	ILLUMINA	8/25/2017	ERR1980907	ERS1739636	ERP023059	SAMEA104075743 ERS1739636	NA	Hor.22m.5.0.12.12.11.1		water		12-12-11		12-12-11	0.7045	mS/cm	1000.5037	kg/m3	22		16.299	mg/L	TRUE	73	polar desert biome	freshwater lake	freshwater
ERR1980908	OTHER	151	PRJEB20869	SAMEA104075744		UNIVERSITY OF CALIFORNIA SAN DIEGO MICROBIOME INIT	public	sra	ncbi	8/24/2017	2017-05-16 2017-05-22	ERX2041314	0	Illumina MiSeq	SINGLE	PCR	METAGENOMIC	10809.Hor.25m.0.2.12.11.11.2	8/25/2017	6	4	freshwater metagenome	ILLUMINA	8/25/2017	ERR1980908	ERS1739637	ERP023059	SAMEA104075744 ERS1739637	NA	Hor.25m.0.2.12.11.11.2		water		11-12-11		11-12-11	0.7268	mS/cm	1000.5358	kg/m3	25		13.265	mg/L	TRUE	73	polar desert biome	freshwater lake	freshwater
ERR1980909	OTHER	151	PRJEB20869	SAMEA104075745		UNIVERSITY OF CALIFORNIA SAN DIEGO MICROBIOME INIT	public	sra	ncbi	8/24/2017	2017-05-16 2017-05-22	ERX2041315	0	Illumina MiSeq	SINGLE	PCR	METAGENOMIC	10809.Hor.25m.0.2.12.12.11.1	8/25/2017	7	4	freshwater metagenome	ILLUMINA	8/25/2017	ERR1980909	ERS1739638	ERP023059	SAMEA104075745 ERS1739638	NA	Hor.25m.0.2.12.12.11.1		water		12-12-11		12-12-11	0.7284	mS/cm	1000.5353	kg/m3	25		13.351	mg/L	TRUE	73	polar desert biome	freshwater lake	freshwater
ERR1980910	OTHER	151	PRJEB20869	SAMEA104075746		UNIVERSITY OF CALIFORNIA SAN DIEGO MICROBIOME INIT	public	sra	ncbi	8/24/2017	2017-05-16 2017-05-22	ERX2041316	0	Illumina MiSeq	SINGLE	PCR	METAGENOMIC	10809.Hor.25m.5.0.12.11.11.1	8/25/2017	7	4	freshwater metagenome	ILLUMINA	8/25/2017	ERR1980910	ERS1739639	ERP023059	SAMEA104075746 ERS1739639	NA	Hor.25m.5.0.12.11.11.1		water		11-12-11		11-12-11	0.7268	mS/cm	1000.5358	kg/m3	25		13.265	mg/L	TRUE	73	polar desert biome	freshwater lake	freshwater
ERR1980911	OTHER	151	PRJEB20869	SAMEA104075747		UNIVERSITY OF CALIFORNIA SAN DIEGO MICROBIOME INIT	public	sra	ncbi	8/24/2017	2017-05-16 2017-05-22	ERX2041317	0	Illumina MiSeq	SINGLE	PCR	METAGENOMIC	10809.Hor.25m.5.0.12.12.11.1	8/25/2017	6	3	freshwater metagenome	ILLUMINA	8/25/2017	ERR1980911	ERS1739640	ERP023059	SAMEA104075747 ERS1739640	NA	Hor.25m.5.0.12.12.11.1		water		12-12-11		12-12-11	0.7284	mS/cm	1000.5353	kg/m3	25		13.351	mg/L	TRUE	73	polar desert biome	freshwater lake	freshwater
ERR1980912	OTHER	151	PRJEB20869	SAMEA104075748		UNIVERSITY OF CALIFORNIA SAN DIEGO MICROBIOME INIT	public	sra	ncbi	8/24/2017	2017-05-16 2017-05-22	ERX2041318	0	Illumina MiSeq	SINGLE	PCR	METAGENOMIC	10809.Hor.25m.less0.2.12.11.11	8/25/2017	4	2	freshwater metagenome	ILLUMINA	8/25/2017	ERR1980912	ERS1739641	ERP023059	SAMEA104075748 ERS1739641	NA	Hor.25m.less0.2.12.11.11		water		11-12-11		11-12-11	0.7268	mS/cm	1000.5358	kg/m3	25		13.265	mg/L	TRUE	73	polar desert biome	freshwater lake	freshwater
ERR1980918	OTHER	151	PRJEB20869	SAMEA104075754		UNIVERSITY OF CALIFORNIA SAN DIEGO MICROBIOME INIT	public	sra	ncbi	8/24/2017	2017-05-16 2017-05-22	ERX2041324	0	Illumina MiSeq	SINGLE	PCR	METAGENOMIC	10809.Hor.4m.0.2.12.11.11.1	8/25/2017	6	4	freshwater metagenome	ILLUMINA	8/25/2017	ERR1980918	ERS1739647	ERP023059	SAMEA104075754 ERS1739647	NA	Hor.4m.0.2.12.11.11.1		water		11-12-11		11-12-11	0.1685	mS/cm	1000.0344	kg/m3	4		33.441	mg/L	TRUE	73	polar desert biome	freshwater lake	freshwater
ERR1980919	OTHER	151	PRJEB20869	SAMEA104075755		UNIVERSITY OF CALIFORNIA SAN DIEGO MICROBIOME INIT	public	sra	ncbi	8/24/2017	2017-05-16 2017-05-22	ERX2041325	0	Illumina MiSeq	SINGLE	PCR	METAGENOMIC	10809.Hor.4m.0.2.12.12.11.1	8/25/2017	7	4	freshwater metagenome	ILLUMINA	8/25/2017	ERR1980919	ERS1739648	ERP023059	SAMEA104075755 ERS1739648	NA	Hor.4m.0.2.12.12.11.1		water		12-12-11		12-12-11	0.1826	mS/cm	1000.0316	kg/m3	4		20.872	mg/L	TRUE	73	polar desert biome	freshwater lake	freshwater
ERR1980920	OTHER	151	PRJEB20869	SAMEA104075756		UNIVERSITY OF CALIFORNIA SAN DIEGO MICROBIOME INIT	public	sra	ncbi	8/24/2017	2017-05-16 2017-05-22	ERX2041326	0	Illumina MiSeq	SINGLE	PCR	METAGENOMIC	10809.Hor.4m.5.0.12.11.11.1	8/25/2017	6	3	freshwater metagenome	ILLUMINA	8/25/2017	ERR1980920	ERS1739649	ERP023059	SAMEA104075756 ERS1739649	NA	Hor.4m.5.0.12.11.11.1		water		11-12-11		11-12-11	0.1685	mS/cm	1000.0344	kg/m3	4		33.441	mg/L	TRUE	73	polar desert biome	freshwater lake	freshwater
ERR1980921	OTHER	151	PRJEB20869	SAMEA104075757		UNIVERSITY OF CALIFORNIA SAN DIEGO MICROBIOME INIT	public	sra	ncbi	8/24/2017	2017-05-16 2017-05-22	ERX2041327	0	Illumina MiSeq	SINGLE	PCR	METAGENOMIC	10809.Hor.4m.5.0.12.12.11.1	8/25/2017	6	4	freshwater metagenome	ILLUMINA	8/25/2017	ERR1980921	ERS1739650	ERP023059	SAMEA104075757 ERS1739650	NA	Hor.4m.5.0.12.12.11.1		water		12-12-11		12-12-11	0.1826	mS/cm	1000.0316	kg/m3	4		20.872	mg/L	TRUE	73	polar desert biome	freshwater lake	freshwater
ERR1980922	OTHER	151	PRJEB20869	SAMEA104075758		UNIVERSITY OF CALIFORNIA SAN DIEGO MICROBIOME INIT	public	sra	ncbi	8/24/2017	2017-05-16 2017-05-22	ERX2041328	0	Illumina MiSeq	SINGLE	PCR	METAGENOMIC	10809.Hor.4m.5.0.13.11.11.cDNA	8/25/2017	15	9	freshwater metagenome	ILLUMINA	8/25/2017	ERR1980922	ERS1739651	ERP023059	SAMEA104075758 ERS1739651	NA	Hor; 4m; 5.0; 13.11.11; cDNA		cDNA		11/13/2011		11/13/2011	0.1685	mS/cm	1000.0344	kg/m3	4		33.441	mg/L	TRUE	73	polar desert biome	freshwater lake	freshwater
ERR1980923	OTHER	151	PRJEB20869	SAMEA104075759		UNIVERSITY OF CALIFORNIA SAN DIEGO MICROBIOME INIT	public	sra	ncbi	8/24/2017	2017-05-16 2017-05-22	ERX2041329	0	Illumina MiSeq	SINGLE	PCR	METAGENOMIC	10809.Hor.4m.less0.2.12.11.11	8/25/2017	3	2	freshwater metagenome	ILLUMINA	8/25/2017	ERR1980923	ERS1739652	ERP023059	SAMEA104075759 ERS1739652	NA	Hor.4m.less0.2.12.11.11		water		11-12-11		11-12-11	0.1685	mS/cm	1000.0344	kg/m3	4		33.441	mg/L	TRUE	73	polar desert biome	freshwater lake	freshwater
ERR1980924	OTHER	151	PRJEB20869	SAMEA104075760		UNIVERSITY OF CALIFORNIA SAN DIEGO MICROBIOME INIT	public	sra	ncbi	8/24/2017	2017-05-16 2017-05-22	ERX2041330	0	Illumina MiSeq	SINGLE	PCR	METAGENOMIC	10809.Hor.5m.0.2.12.11.11.1	8/25/2017	7	4	freshwater metagenome	ILLUMINA	8/25/2017	ERR1980924	ERS1739653	ERP023059	SAMEA104075760 ERS1739653	NA	Hor.5m.0.2.12.11.11.1		water		11-12-11		11-12-11	0.2467	mS/cm	1000.0733	kg/m3	5		34.376	mg/L	TRUE	73	polar desert biome	freshwater lake	freshwater
ERR1980925	OTHER	151	PRJEB20869	SAMEA104075761		UNIVERSITY OF CALIFORNIA SAN DIEGO MICROBIOME INIT	public	sra	ncbi	8/24/2017	2017-05-16 2017-05-22	ERX2041331	0	Illumina MiSeq	SINGLE	PCR	METAGENOMIC	10809.Hor.5m.0.2.12.12.11.2	8/25/2017	7	4	freshwater metagenome	ILLUMINA	8/25/2017	ERR1980925	ERS1739654	ERP023059	SAMEA104075761 ERS1739654	NA	Hor.5m.0.2.12.12.11.2		water		12-12-11		12-12-11	0.2514	mS/cm	1000.0849	kg/m3	5		28.628	mg/L	TRUE	73	polar desert biome	freshwater lake	freshwater
ERR1980926	OTHER	151	PRJEB20869	SAMEA104075762		UNIVERSITY OF CALIFORNIA SAN DIEGO MICROBIOME INIT	public	sra	ncbi	8/24/2017	2017-05-16 2017-05-22	ERX2041332	0	Illumina MiSeq	SINGLE	PCR	METAGENOMIC	10809.Hor.5m.5.0.12.11.11.2	8/25/2017	7	4	freshwater metagenome	ILLUMINA	8/25/2017	ERR1980926	ERS1739655	ERP023059	SAMEA104075762 ERS1739655	NA	Hor.5m.5.0.12.11.11.2		water		11-12-11		11-12-11	0.2467	mS/cm	1000.0733	kg/m3	5		34.376	mg/L	TRUE	73	polar desert biome	freshwater lake	freshwater
ERR1980927	OTHER	151	PRJEB20869	SAMEA104075763		UNIVERSITY OF CALIFORNIA SAN DIEGO MICROBIOME INIT	public	sra	ncbi	8/24/2017	2017-05-16 2017-05-22	ERX2041333	0	Illumina MiSeq	SINGLE	PCR	METAGENOMIC	10809.Hor.5m.5.0.12.12.11.2	8/25/2017	0	0	freshwater metagenome	ILLUMINA	8/25/2017	ERR1980927	ERS1739656	ERP023059	SAMEA104075763 ERS1739656	NA	Hor.5m.5.0.12.12.11.2		water		12-12-11		12-12-11	0.2514	mS/cm	1000.0849	kg/m3	5		28.628	mg/L	TRUE	73	polar desert biome	freshwater lake	freshwater
ERR1980928	OTHER	151	PRJEB20869	SAMEA104075764		UNIVERSITY OF CALIFORNIA SAN DIEGO MICROBIOME INIT	public	sra	ncbi	8/24/2017	2017-05-16 2017-05-22	ERX2041334	0	Illumina MiSeq	SINGLE	PCR	METAGENOMIC	10809.Hor.6m.0.2.12.11.11.2	8/25/2017	7	4	freshwater metagenome	ILLUMINA	8/25/2017	ERR1980928	ERS1739657	ERP023059	SAMEA104075764 ERS1739657	NA	Hor.6m.0.2.12.11.11.2		water		11-12-11		11-12-11	0.3205	mS/cm	1000.1735	kg/m3	6		35.98	mg/L	TRUE	73	polar desert biome	freshwater lake	freshwater
ERR1980929	OTHER	151	PRJEB20869	SAMEA104075765		UNIVERSITY OF CALIFORNIA SAN DIEGO MICROBIOME INIT	public	sra	ncbi	8/24/2017	2017-05-16 2017-05-22	ERX2041335	0	Illumina MiSeq	SINGLE	PCR	METAGENOMIC	10809.Hor.6m.0.2.12.12.11.1	8/25/2017	5	3	freshwater metagenome	ILLUMINA	8/25/2017	ERR1980929	ERS1739658	ERP023059	SAMEA104075765 ERS1739658	NA	Hor.6m.0.2.12.12.11.1		water		12-12-11		12-12-11	0.3317	mS/cm	1000.1714	kg/m3	6		33.968	mg/L	TRUE	73	polar desert biome	freshwater lake	freshwater
ERR1980930	OTHER	151	PRJEB20869	SAMEA104075766		UNIVERSITY OF CALIFORNIA SAN DIEGO MICROBIOME INIT	public	sra	ncbi	8/24/2017	2017-05-16 2017-05-22	ERX2041336	0	Illumina MiSeq	SINGLE	PCR	METAGENOMIC	10809.Hor.6m.5.0.12.11.11.2	8/25/2017	7	4	freshwater metagenome	ILLUMINA	8/25/2017	ERR1980930	ERS1739659	ERP023059	SAMEA104075766 ERS1739659	NA	Hor.6m.5.0.12.11.11.2		water		11-12-11		11-12-11	0.3205	mS/cm	1000.1735	kg/m3	6		35.98	mg/L	TRUE	73	polar desert biome	freshwater lake	freshwater
ERR1980931	OTHER	151	PRJEB20869	SAMEA104075767		UNIVERSITY OF CALIFORNIA SAN DIEGO MICROBIOME INIT	public	sra	ncbi	8/24/2017	2017-05-16 2017-05-22	ERX2041337	0	Illumina MiSeq	SINGLE	PCR	METAGENOMIC	10809.Hor.6m.5.0.12.12.11.2	8/25/2017	4	2	freshwater metagenome	ILLUMINA	8/25/2017	ERR1980931	ERS1739660	ERP023059	SAMEA104075767 ERS1739660	NA	Hor.6m.5.0.12.12.11.2		water		12-12-11		12-12-11	0.3317	mS/cm	1000.1714	kg/m3	6		33.968	mg/L	TRUE	73	polar desert biome	freshwater lake	freshwater
ERR1980932	OTHER	151	PRJEB20869	SAMEA104075768		UNIVERSITY OF CALIFORNIA SAN DIEGO MICROBIOME INIT	public	sra	ncbi	8/24/2017	2017-05-16 2017-05-22	ERX2041338	0	Illumina MiSeq	SINGLE	PCR	METAGENOMIC	10809.Hor.8m.0.2.12.11.11.1	8/25/2017	8	5	freshwater metagenome	ILLUMINA	8/25/2017	ERR1980932	ERS1739661	ERP023059	SAMEA104075768 ERS1739661	NA	Hor.8m.0.2.12.11.11.1		water		11-12-11		11-12-11	0.4683	mS/cm	1000.2768	kg/m3	8		39.577	mg/L	TRUE	73	polar desert biome	freshwater lake	freshwater
ERR1980933	OTHER	151	PRJEB20869	SAMEA104075769		UNIVERSITY OF CALIFORNIA SAN DIEGO MICROBIOME INIT	public	sra	ncbi	8/24/2017	2017-05-16 2017-05-22	ERX2041339	0	Illumina MiSeq	SINGLE	PCR	METAGENOMIC	10809.Hor.8m.0.2.12.12.11.2	8/25/2017	6	3	freshwater metagenome	ILLUMINA	8/25/2017	ERR1980933	ERS1739662	ERP023059	SAMEA104075769 ERS1739662	NA	Hor.8m.0.2.12.12.11.2		water		12-12-11		12-12-11	0.4739	mS/cm	1000.2785	kg/m3	8		39.257	mg/L	TRUE	73	polar desert biome	freshwater lake	freshwater
ERR1980934	OTHER	151	PRJEB20869	SAMEA104075770		UNIVERSITY OF CALIFORNIA SAN DIEGO MICROBIOME INIT	public	sra	ncbi	8/24/2017	2017-05-16 2017-05-22	ERX2041340	0	Illumina MiSeq	SINGLE	PCR	METAGENOMIC	10809.Hor.8m.5.0.12.11.11.2	8/25/2017	5	3	freshwater metagenome	ILLUMINA	8/25/2017	ERR1980934	ERS1739663	ERP023059	SAMEA104075770 ERS1739663	NA	Hor.8m.5.0.12.11.11.2		water		11-12-11		11-12-11	0.4683	mS/cm	1000.2768	kg/m3	8		39.577	mg/L	TRUE	73	polar desert biome	freshwater lake	freshwater
ERR1980935	OTHER	151	PRJEB20869	SAMEA104075771		UNIVERSITY OF CALIFORNIA SAN DIEGO MICROBIOME INIT	public	sra	ncbi	8/24/2017	2017-05-16 2017-05-22	ERX2041341	0	Illumina MiSeq	SINGLE	PCR	METAGENOMIC	10809.Hor.8m.5.0.12.12.11.1	8/25/2017	4	2	freshwater metagenome	ILLUMINA	8/25/2017	ERR1980935	ERS1739664	ERP023059	SAMEA104075771 ERS1739664	NA	Hor.8m.5.0.12.12.11.1		water		12-12-11		12-12-11	0.4739	mS/cm	1000.2785	kg/m3	8		39.257	mg/L	TRUE	73	polar desert biome	freshwater lake	freshwater
ERR1980936	OTHER	151	PRJEB20869	SAMEA104075772		UNIVERSITY OF CALIFORNIA SAN DIEGO MICROBIOME INIT	public	sra	ncbi	8/24/2017	2017-05-16 2017-05-22	ERX2041342	0	Illumina MiSeq	SINGLE	PCR	METAGENOMIC	10809.Hor.8m.less0.2.12.11.11	8/25/2017	2	1	freshwater metagenome	ILLUMINA	8/25/2017	ERR1980936	ERS1739665	ERP023059	SAMEA104075772 ERS1739665	NA	Hor.8m.less0.2.12.11.11		water		11-12-11		11-12-11	0.4683	mS/cm	1000.2768	kg/m3	8		39.577	mg/L	TRUE	73	polar desert biome	freshwater lake	freshwater
ERR1980937	OTHER	151	PRJEB20869	SAMEA104075773		UNIVERSITY OF CALIFORNIA SAN DIEGO MICROBIOME INIT	public	sra	ncbi	8/24/2017	2017-05-16 2017-05-22	ERX2041343	0	Illumina MiSeq	SINGLE	PCR	METAGENOMIC	10809.Hor.Gletscher.0.2.13.11.11	8/25/2017	3	2	freshwater metagenome	ILLUMINA	8/25/2017	ERR1980937	ERS1739666	ERP023059	SAMEA104075773 ERS1739666	NA	Hor.Gletscher.0.2.13.11.11		water		11/13/2011		11/13/2011	Missing: Not provided	mS/cm		kg/m3	0		Missing: Not provided	mg/L	TRUE	73	polar desert biome	freshwater lake	freshwater
ERR1980938	OTHER	151	PRJEB20869	SAMEA104075774		UNIVERSITY OF CALIFORNIA SAN DIEGO MICROBIOME INIT	public	sra	ncbi	8/24/2017	2017-05-16 2017-05-22	ERX2041344	0	Illumina MiSeq	SINGLE	PCR	METAGENOMIC	10809.Hor.Gletscher.5.0.13.11.11	8/25/2017	6	3	freshwater metagenome	ILLUMINA	8/25/2017	ERR1980938	ERS1739667	ERP023059	SAMEA104075774 ERS1739667	NA	Hor.Gletscher.5.0.13.11.11		water		11/13/2011		11/13/2011	Missing: Not provided	mS/cm		kg/m3	0		Missing: Not provided	mg/L	TRUE	73	polar desert biome	freshwater lake	freshwater
ERR1980939	OTHER	151	PRJEB20869	SAMEA104075775		UNIVERSITY OF CALIFORNIA SAN DIEGO MICROBIOME INIT	public	sra	ncbi	8/24/2017	2017-05-16 2017-05-22	ERX2041345	0	Illumina MiSeq	SINGLE	PCR	METAGENOMIC	10809.Hor.SchneeCamp.0.2.13.11.11	8/25/2017	3	2	freshwater metagenome	ILLUMINA	8/25/2017	ERR1980939	ERS1739668	ERP023059	SAMEA104075775 ERS1739668	NA	Hor.SchneeCamp.0.2.13.11.11		water		11/13/2011		11/13/2011	Missing: Not provided	mS/cm		kg/m3	0		Missing: Not provided	mg/L	TRUE	73	polar desert biome	freshwater lake	freshwater
ERR1980940	OTHER	151	PRJEB20869	SAMEA104075776		UNIVERSITY OF CALIFORNIA SAN DIEGO MICROBIOME INIT	public	sra	ncbi	8/24/2017	2017-05-16 2017-05-22	ERX2041346	0	Illumina MiSeq	SINGLE	PCR	METAGENOMIC	10809.Hor.SchneeCamp.5.0.13.11.11.2	8/25/2017	4	3	freshwater metagenome	ILLUMINA	8/25/2017	ERR1980940	ERS1739669	ERP023059	SAMEA104075776 ERS1739669	NA	Hor.SchneeCamp.5.0.13.11.11.2		water		11/13/2011		11/13/2011	Missing: Not provided	mS/cm		kg/m3	0		Missing: Not provided	mg/L	TRUE	73	polar desert biome	freshwater lake	freshwater
ERR1980946	OTHER	151	PRJEB20869	SAMEA104075782		UNIVERSITY OF CALIFORNIA SAN DIEGO MICROBIOME INIT	public	sra	ncbi	8/24/2017	2017-05-16 2017-05-22	ERX2041352	0	Illumina MiSeq	SINGLE	PCR	METAGENOMIC	10809.Miers.10m.0.2.14.12.11.2	8/25/2017	6	4	freshwater metagenome	ILLUMINA	8/25/2017	ERR1980946	ERS1739675	ERP023059	SAMEA104075782 ERS1739675	NA	Miers.10m.0.2.14.12.11.2		water		12/14/2011		12/14/2011	0.1011	mS/cm	Missing: Not provided	kg/m3	10		20.518	mg/L	TRUE	170	polar desert biome	freshwater lake	freshwater
ERR1980947	OTHER	151	PRJEB20869	SAMEA104075783		UNIVERSITY OF CALIFORNIA SAN DIEGO MICROBIOME INIT	public	sra	ncbi	8/24/2017	2017-05-16 2017-05-22	ERX2041353	0	Illumina MiSeq	SINGLE	PCR	METAGENOMIC	10809.Miers.10m.5.0.14.12.11.2	8/25/2017	4	2	freshwater metagenome	ILLUMINA	8/25/2017	ERR1980947	ERS1739676	ERP023059	SAMEA104075783 ERS1739676	NA	Miers.10m.5.0.14.12.11.2		water		12/14/2011		12/14/2011	0.1011	mS/cm	Missing: Not provided	kg/m3	10		20.518	mg/L	TRUE	170	polar desert biome	freshwater lake	freshwater
ERR1980948	OTHER	151	PRJEB20869	SAMEA104075784		UNIVERSITY OF CALIFORNIA SAN DIEGO MICROBIOME INIT	public	sra	ncbi	8/24/2017	2017-05-16 2017-05-22	ERX2041354	0	Illumina MiSeq	SINGLE	PCR	METAGENOMIC	10809.Miers.12m.0.2.14.12.11.2	8/25/2017	0	0	freshwater metagenome	ILLUMINA	8/25/2017	ERR1980948	ERS1739677	ERP023059	SAMEA104075784 ERS1739677	NA	Miers.12m.0.2.14.12.11.2		water		12/14/2011		12/14/2011	0.1166	mS/cm	Missing: Not provided	kg/m3	12		19.42	mg/L	TRUE	170	polar desert biome	freshwater lake	freshwater
ERR1980949	OTHER	151	PRJEB20869	SAMEA104075785		UNIVERSITY OF CALIFORNIA SAN DIEGO MICROBIOME INIT	public	sra	ncbi	8/24/2017	2017-05-16 2017-05-22	ERX2041355	0	Illumina MiSeq	SINGLE	PCR	METAGENOMIC	10809.Miers.12m.5.0.14.12.11.2	8/25/2017	6	3	freshwater metagenome	ILLUMINA	8/25/2017	ERR1980949	ERS1739678	ERP023059	SAMEA104075785 ERS1739678	NA	Miers.12m.5.0.14.12.11.2		water		12/14/2011		12/14/2011	0.1166	mS/cm	Missing: Not provided	kg/m3	12		19.42	mg/L	TRUE	170	polar desert biome	freshwater lake	freshwater
ERR1980950	OTHER	151	PRJEB20869	SAMEA104075786		UNIVERSITY OF CALIFORNIA SAN DIEGO MICROBIOME INIT	public	sra	ncbi	8/24/2017	2017-05-16 2017-05-22	ERX2041356	0	Illumina MiSeq	SINGLE	PCR	METAGENOMIC	10809.Miers.14m.0.2.14.12.11.2	8/25/2017	3	2	freshwater metagenome	ILLUMINA	8/25/2017	ERR1980950	ERS1739679	ERP023059	SAMEA104075786 ERS1739679	NA	Miers.14m.0.2.14.12.11.2		water		12/14/2011		12/14/2011	0.1429	mS/cm	Missing: Not provided	kg/m3	14		15.129	mg/L	TRUE	170	polar desert biome	freshwater lake	freshwater
ERR1980951	OTHER	151	PRJEB20869	SAMEA104075787		UNIVERSITY OF CALIFORNIA SAN DIEGO MICROBIOME INIT	public	sra	ncbi	8/24/2017	2017-05-16 2017-05-22	ERX2041357	0	Illumina MiSeq	SINGLE	PCR	METAGENOMIC	10809.Miers.14m.5.0.14.12.11.2	8/25/2017	4	2	freshwater metagenome	ILLUMINA	8/25/2017	ERR1980951	ERS1739680	ERP023059	SAMEA104075787 ERS1739680	NA	Miers.14m.5.0.14.12.11.2		water		12/14/2011		12/14/2011	0.1429	mS/cm	Missing: Not provided	kg/m3	14		15.129	mg/L	TRUE	170	polar desert biome	freshwater lake	freshwater
ERR1980952	OTHER	151	PRJEB20869	SAMEA104075788		UNIVERSITY OF CALIFORNIA SAN DIEGO MICROBIOME INIT	public	sra	ncbi	8/24/2017	2017-05-16 2017-05-22	ERX2041358	0	Illumina MiSeq	SINGLE	PCR	METAGENOMIC	10809.Miers.16m.0.2.14.12.11.2	8/25/2017	7	4	freshwater metagenome	ILLUMINA	8/25/2017	ERR1980952	ERS1739681	ERP023059	SAMEA104075788 ERS1739681	NA	Miers.16m.0.2.14.12.11.2		water		12/14/2011		12/14/2011	0.1506	mS/cm	Missing: Not provided	kg/m3	16		8.583	mg/L	TRUE	170	polar desert biome	freshwater lake	freshwater
ERR1980953	OTHER	151	PRJEB20869	SAMEA104075789		UNIVERSITY OF CALIFORNIA SAN DIEGO MICROBIOME INIT	public	sra	ncbi	8/24/2017	2017-05-16 2017-05-22	ERX2041359	0	Illumina MiSeq	SINGLE	PCR	METAGENOMIC	10809.Miers.16m.5.0.14.12.11.2	8/25/2017	6	3	freshwater metagenome	ILLUMINA	8/25/2017	ERR1980953	ERS1739682	ERP023059	SAMEA104075789 ERS1739682	NA	Miers.16m.5.0.14.12.11.2		water		12/14/2011		12/14/2011	0.1506	mS/cm	Missing: Not provided	kg/m3	16		8.583	mg/L	TRUE	170	polar desert biome	freshwater lake	freshwater
ERR1980954	OTHER	151	PRJEB20869	SAMEA104075790		UNIVERSITY OF CALIFORNIA SAN DIEGO MICROBIOME INIT	public	sra	ncbi	8/24/2017	2017-05-16 2017-05-22	ERX2041360	0	Illumina MiSeq	SINGLE	PCR	METAGENOMIC	10809.Miers.17m.0.2.14.12.11.1	8/25/2017	6	4	freshwater metagenome	ILLUMINA	8/25/2017	ERR1980954	ERS1739683	ERP023059	SAMEA104075790 ERS1739683	NA	Miers.17m.0.2.14.12.11.1		water		12/14/2011		12/14/2011	0.1541	mS/cm	Missing: Not provided	kg/m3	17		5.202	mg/L	TRUE	170	polar desert biome	freshwater lake	freshwater
ERR1980955	OTHER	151	PRJEB20869	SAMEA104075791		UNIVERSITY OF CALIFORNIA SAN DIEGO MICROBIOME INIT	public	sra	ncbi	8/24/2017	2017-05-16 2017-05-22	ERX2041361	0	Illumina MiSeq	SINGLE	PCR	METAGENOMIC	10809.Miers.17m.5.0.14.12.11.2	8/25/2017	5	2	freshwater metagenome	ILLUMINA	8/25/2017	ERR1980955	ERS1739684	ERP023059	SAMEA104075791 ERS1739684	NA	Miers.17m.5.0.14.12.11.2		water		12/14/2011		12/14/2011	0.1541	mS/cm	Missing: Not provided	kg/m3	17		5.202	mg/L	TRUE	170	polar desert biome	freshwater lake	freshwater
ERR1980956	OTHER	151	PRJEB20869	SAMEA104075792		UNIVERSITY OF CALIFORNIA SAN DIEGO MICROBIOME INIT	public	sra	ncbi	8/24/2017	2017-05-16 2017-05-22	ERX2041362	0	Illumina MiSeq	SINGLE	PCR	METAGENOMIC	10809.Miers.18m.0.2.14.12.11.1	8/25/2017	5	3	freshwater metagenome	ILLUMINA	8/25/2017	ERR1980956	ERS1739685	ERP023059	SAMEA104075792 ERS1739685	NA	Miers.18m.0.2.14.12.11.1		water		12/14/2011		12/14/2011	0.1722	mS/cm	Missing: Not provided	kg/m3	18		3.728	mg/L	TRUE	170	polar desert biome	freshwater lake	freshwater
ERR1980957	OTHER	151	PRJEB20869	SAMEA104075793		UNIVERSITY OF CALIFORNIA SAN DIEGO MICROBIOME INIT	public	sra	ncbi	8/24/2017	2017-05-16 2017-05-22	ERX2041363	0	Illumina MiSeq	SINGLE	PCR	METAGENOMIC	10809.Miers.18m.5.0.14.12.11.2	8/25/2017	7	4	freshwater metagenome	ILLUMINA	8/25/2017	ERR1980957	ERS1739686	ERP023059	SAMEA104075793 ERS1739686	NA	Miers.18m.5.0.14.12.11.2		water		12/14/2011		12/14/2011	0.1722	mS/cm	Missing: Not provided	kg/m3	18		3.728	mg/L	TRUE	170	polar desert biome	freshwater lake	freshwater
ERR1980958	OTHER	151	PRJEB20869	SAMEA104075794		UNIVERSITY OF CALIFORNIA SAN DIEGO MICROBIOME INIT	public	sra	ncbi	8/24/2017	2017-05-16 2017-05-22	ERX2041364	0	Illumina MiSeq	SINGLE	PCR	METAGENOMIC	10809.Miers.19m.0.2.14.12.11.2	8/25/2017	8	5	freshwater metagenome	ILLUMINA	8/25/2017	ERR1980958	ERS1739687	ERP023059	SAMEA104075794 ERS1739687	NA	Miers.19m.0.2.14.12.11.2		water		12/14/2011		12/14/2011	Missing: Not provided	mS/cm	Missing: Not provided	kg/m3	19		6.572	mg/L	TRUE	170	polar desert biome	freshwater lake	freshwater
ERR1980959	OTHER	151	PRJEB20869	SAMEA104075795		UNIVERSITY OF CALIFORNIA SAN DIEGO MICROBIOME INIT	public	sra	ncbi	8/24/2017	2017-05-16 2017-05-22	ERX2041365	0	Illumina MiSeq	SINGLE	PCR	METAGENOMIC	10809.Miers.19m.5.0.14.12.11.3	8/25/2017	7	4	freshwater metagenome	ILLUMINA	8/25/2017	ERR1980959	ERS1739688	ERP023059	SAMEA104075795 ERS1739688	NA	Miers.19m.5.0.14.12.11.3		water		12/14/2011		12/14/2011	Missing: Not provided	mS/cm	Missing: Not provided	kg/m3	19		6.572	mg/L	TRUE	170	polar desert biome	freshwater lake	freshwater
ERR1980960	OTHER	151	PRJEB20869	SAMEA104075796		UNIVERSITY OF CALIFORNIA SAN DIEGO MICROBIOME INIT	public	sra	ncbi	8/24/2017	2017-05-16 2017-05-22	ERX2041366	0	Illumina MiSeq	SINGLE	PCR	METAGENOMIC	10809.Miers.4m.0.2.14.12.11.2	8/25/2017	6	4	freshwater metagenome	ILLUMINA	8/25/2017	ERR1980960	ERS1739689	ERP023059	SAMEA104075796 ERS1739689	NA	Miers.4m.0.2.14.12.11.2		water		12/14/2011		12/14/2011	0.0656	mS/cm	Missing: Not provided	kg/m3	4		8.926	mg/L	TRUE	170	polar desert biome	freshwater lake	freshwater
ERR1980961	OTHER	151	PRJEB20869	SAMEA104075797		UNIVERSITY OF CALIFORNIA SAN DIEGO MICROBIOME INIT	public	sra	ncbi	8/24/2017	2017-05-16 2017-05-22	ERX2041367	0	Illumina MiSeq	SINGLE	PCR	METAGENOMIC	10809.Miers.4m.5.0.14.12.11.2	8/25/2017	7	4	freshwater metagenome	ILLUMINA	8/25/2017	ERR1980961	ERS1739690	ERP023059	SAMEA104075797 ERS1739690	NA	Miers.4m.5.0.14.12.11.2		water		12/14/2011		12/14/2011	0.0656	mS/cm	Missing: Not provided	kg/m3	4		8.926	mg/L	TRUE	170	polar desert biome	freshwater lake	freshwater
ERR1980962	OTHER	151	PRJEB20869	SAMEA104075798		UNIVERSITY OF CALIFORNIA SAN DIEGO MICROBIOME INIT	public	sra	ncbi	8/24/2017	2017-05-16 2017-05-22	ERX2041368	0	Illumina MiSeq	SINGLE	PCR	METAGENOMIC	10809.Miers.5m.0.2.14.12.11.1	8/25/2017	2	1	freshwater metagenome	ILLUMINA	8/25/2017	ERR1980962	ERS1739691	ERP023059	SAMEA104075798 ERS1739691	NA	Miers.5m.0.2.14.12.11.1		water		12/14/2011		12/14/2011	0.0718	mS/cm	Missing: Not provided	kg/m3	5		12.842	mg/L	TRUE	170	polar desert biome	freshwater lake	freshwater
ERR1980963	OTHER	151	PRJEB20869	SAMEA104075799		UNIVERSITY OF CALIFORNIA SAN DIEGO MICROBIOME INIT	public	sra	ncbi	8/24/2017	2017-05-16 2017-05-22	ERX2041369	0	Illumina MiSeq	SINGLE	PCR	METAGENOMIC	10809.Miers.5m.5.0.14.12.11.2	8/25/2017	6	3	freshwater metagenome	ILLUMINA	8/25/2017	ERR1980963	ERS1739692	ERP023059	SAMEA104075799 ERS1739692	NA	Miers.5m.5.0.14.12.11.2		water		12/14/2011		12/14/2011	0.0718	mS/cm	Missing: Not provided	kg/m3	5		12.842	mg/L	TRUE	170	polar desert biome	freshwater lake	freshwater
ERR1980964	OTHER	151	PRJEB20869	SAMEA104075800		UNIVERSITY OF CALIFORNIA SAN DIEGO MICROBIOME INIT	public	sra	ncbi	8/24/2017	2017-05-16 2017-05-22	ERX2041370	0	Illumina MiSeq	SINGLE	PCR	METAGENOMIC	10809.Miers.6m.0.2.14.12.11.1	8/25/2017	6	4	freshwater metagenome	ILLUMINA	8/25/2017	ERR1980964	ERS1739693	ERP023059	SAMEA104075800 ERS1739693	NA	Miers.6m.0.2.14.12.11.1		water		12/14/2011		12/14/2011	0.0774	mS/cm	Missing: Not provided	kg/m3	6		15.476	mg/L	TRUE	170	polar desert biome	freshwater lake	freshwater
ERR1980965	OTHER	151	PRJEB20869	SAMEA104075801		UNIVERSITY OF CALIFORNIA SAN DIEGO MICROBIOME INIT	public	sra	ncbi	8/24/2017	2017-05-16 2017-05-22	ERX2041371	0	Illumina MiSeq	SINGLE	PCR	METAGENOMIC	10809.Miers.6m.5.0.14.12.11.2	8/25/2017	7	4	freshwater metagenome	ILLUMINA	8/25/2017	ERR1980965	ERS1739694	ERP023059	SAMEA104075801 ERS1739694	NA	Miers.6m.5.0.14.12.11.2		water		12/14/2011		12/14/2011	0.0774	mS/cm	Missing: Not provided	kg/m3	6		15.476	mg/L	TRUE	170	polar desert biome	freshwater lake	freshwater
ERR1980966	OTHER	151	PRJEB20869	SAMEA104075802		UNIVERSITY OF CALIFORNIA SAN DIEGO MICROBIOME INIT	public	sra	ncbi	8/24/2017	2017-05-16 2017-05-22	ERX2041372	0	Illumina MiSeq	SINGLE	PCR	METAGENOMIC	10809.Miers.8m.0.2.14.12.11.2	8/25/2017	8	5	freshwater metagenome	ILLUMINA	8/25/2017	ERR1980966	ERS1739695	ERP023059	SAMEA104075802 ERS1739695	NA	Miers.8m.0.2.14.12.11.2		water		12/14/2011		12/14/2011	0.0853	mS/cm	Missing: Not provided	kg/m3	8		21.024	mg/L	TRUE	170	polar desert biome	freshwater lake	freshwater
ERR1980967	OTHER	151	PRJEB20869	SAMEA104075803		UNIVERSITY OF CALIFORNIA SAN DIEGO MICROBIOME INIT	public	sra	ncbi	8/24/2017	2017-05-16 2017-05-22	ERX2041373	0	Illumina MiSeq	SINGLE	PCR	METAGENOMIC	10809.Miers.8m.5.0.14.12.11.1	8/25/2017	7	4	freshwater metagenome	ILLUMINA	8/25/2017	ERR1980967	ERS1739696	ERP023059	SAMEA104075803 ERS1739696	NA	Miers.8m.5.0.14.12.11.1		water		12/14/2011		12/14/2011	0.0853	mS/cm	Missing: Not provided	kg/m3	8		21.024	mg/L	TRUE	170	polar desert biome	freshwater lake	freshwater
ERR2204459	AMPLICON	600	PRJEB22851	SAMEA104402154		EUROPEAN MOLECULAR BIOLOGY LABORATORY	public	sra	ncbi	12-01-17	11/24/2017	ERX2258825	500	Illumina MiSeq	PAIRED	PCR	METAGENOMIC	unspecified	12-08-17	97	56	freshwater metagenome	ILLUMINA	12-02-17	ERR2204459	ERS2020096	ERP104565	SAMEA104402154 ERS2020096	NA					02-01-09											NA	NA
ERR2204460	AMPLICON	600	PRJEB22851	SAMEA104402155		EUROPEAN MOLECULAR BIOLOGY LABORATORY	public	sra	ncbi	12-01-17	11/24/2017	ERX2258826	500	Illumina MiSeq	PAIRED	PCR	METAGENOMIC	unspecified	12-08-17	114	65	freshwater metagenome	ILLUMINA	12-02-17	ERR2204460	ERS2020097	ERP104565	SAMEA104402155 ERS2020097	NA					02-01-09											NA	NA
ERR2204461	AMPLICON	600	PRJEB22851	SAMEA104402156		EUROPEAN MOLECULAR BIOLOGY LABORATORY	public	sra	ncbi	12-01-17	11/24/2017	ERX2258827	500	Illumina MiSeq	PAIRED	PCR	METAGENOMIC	unspecified	12-08-17	104	59	freshwater metagenome	ILLUMINA	12-02-17	ERR2204461	ERS2020098	ERP104565	SAMEA104402156 ERS2020098	NA					02-01-09											NA	NA
ERR2204462	AMPLICON	600	PRJEB22851	SAMEA104402157		EUROPEAN MOLECULAR BIOLOGY LABORATORY	public	sra	ncbi	12-01-17	11/24/2017	ERX2258828	500	Illumina MiSeq	PAIRED	PCR	METAGENOMIC	unspecified	12-08-17	116	66	freshwater metagenome	ILLUMINA	12-02-17	ERR2204462	ERS2020099	ERP104565	SAMEA104402157 ERS2020099	NA					02-01-09											NA	NA
ERR2204463	AMPLICON	600	PRJEB22851	SAMEA104402158		EUROPEAN MOLECULAR BIOLOGY LABORATORY	public	sra	ncbi	12-01-17	11/24/2017	ERX2258829	500	Illumina MiSeq	PAIRED	PCR	METAGENOMIC	unspecified	12-08-17	108	63	freshwater metagenome	ILLUMINA	12-02-17	ERR2204463	ERS2020100	ERP104565	SAMEA104402158 ERS2020100	NA					02-01-09											NA	NA
ERR2204464	AMPLICON	600	PRJEB22851	SAMEA104402159		EUROPEAN MOLECULAR BIOLOGY LABORATORY	public	sra	ncbi	12-01-17	11/24/2017	ERX2258830	500	Illumina MiSeq	PAIRED	PCR	METAGENOMIC	unspecified	12-08-17	101	58	freshwater metagenome	ILLUMINA	12-02-17	ERR2204464	ERS2020101	ERP104565	SAMEA104402159 ERS2020101	NA					01-12-11											NA	NA
ERR2204465	AMPLICON	600	PRJEB22851	SAMEA104402160		EUROPEAN MOLECULAR BIOLOGY LABORATORY	public	sra	ncbi	12-01-17	11/24/2017	ERX2258831	500	Illumina MiSeq	PAIRED	PCR	METAGENOMIC	unspecified	12-08-17	77	44	freshwater metagenome	ILLUMINA	12-02-17	ERR2204465	ERS2020102	ERP104565	SAMEA104402160 ERS2020102	NA					1/14/2011											NA	NA
ERR2204466	AMPLICON	600	PRJEB22851	SAMEA104402161		EUROPEAN MOLECULAR BIOLOGY LABORATORY	public	sra	ncbi	12-01-17	11/24/2017	ERX2258832	500	Illumina MiSeq	PAIRED	PCR	METAGENOMIC	unspecified	12-08-17	104	60	freshwater metagenome	ILLUMINA	12-02-17	ERR2204466	ERS2020103	ERP104565	SAMEA104402161 ERS2020103	NA					1/14/2011											NA	NA
ERR2204467	AMPLICON	600	PRJEB22851	SAMEA104402162		EUROPEAN MOLECULAR BIOLOGY LABORATORY	public	sra	ncbi	12-01-17	11/24/2017	ERX2258833	500	Illumina MiSeq	PAIRED	PCR	METAGENOMIC	unspecified	12-08-17	111	64	freshwater metagenome	ILLUMINA	12-02-17	ERR2204467	ERS2020104	ERP104565	SAMEA104402162 ERS2020104	NA					1/14/2011											NA	NA
ERR2204468	AMPLICON	600	PRJEB22851	SAMEA104402163		EUROPEAN MOLECULAR BIOLOGY LABORATORY	public	sra	ncbi	12-01-17	11/24/2017	ERX2258834	500	Illumina MiSeq	PAIRED	PCR	METAGENOMIC	unspecified	12-08-17	113	65	freshwater metagenome	ILLUMINA	12-02-17	ERR2204468	ERS2020105	ERP104565	SAMEA104402163 ERS2020105	NA					1/25/2011											NA	NA
ERR2204469	AMPLICON	600	PRJEB22851	SAMEA104402164		EUROPEAN MOLECULAR BIOLOGY LABORATORY	public	sra	ncbi	12-01-17	11/24/2017	ERX2258835	500	Illumina MiSeq	PAIRED	PCR	METAGENOMIC	unspecified	12-08-17	58	33	freshwater metagenome	ILLUMINA	12-02-17	ERR2204469	ERS2020106	ERP104565	SAMEA104402164 ERS2020106	NA					12/28/2010											NA	NA
ERR2204470	AMPLICON	600	PRJEB22851	SAMEA104402165		EUROPEAN MOLECULAR BIOLOGY LABORATORY	public	sra	ncbi	12-01-17	11/24/2017	ERX2258836	500	Illumina MiSeq	PAIRED	PCR	METAGENOMIC	unspecified	12-08-17	98	57	freshwater metagenome	ILLUMINA	12-02-17	ERR2204470	ERS2020107	ERP104565	SAMEA104402165 ERS2020107	NA					12/28/2010											NA	NA
ERR2204471	AMPLICON	600	PRJEB22851	SAMEA104402166		EUROPEAN MOLECULAR BIOLOGY LABORATORY	public	sra	ncbi	12-01-17	11/24/2017	ERX2258837	500	Illumina MiSeq	PAIRED	PCR	METAGENOMIC	unspecified	12-08-17	92	53	freshwater metagenome	ILLUMINA	12-02-17	ERR2204471	ERS2020108	ERP104565	SAMEA104402166 ERS2020108	NA					1/20/2011											NA	NA
ERR2204472	AMPLICON	600	PRJEB22851	SAMEA104402167		EUROPEAN MOLECULAR BIOLOGY LABORATORY	public	sra	ncbi	12-01-17	11/24/2017	ERX2258838	500	Illumina MiSeq	PAIRED	PCR	METAGENOMIC	unspecified	12-08-17	116	66	freshwater metagenome	ILLUMINA	12-02-17	ERR2204472	ERS2020109	ERP104565	SAMEA104402167 ERS2020109	NA					1/20/2011											NA	NA
ERR2204473	AMPLICON	600	PRJEB22851	SAMEA104402168		EUROPEAN MOLECULAR BIOLOGY LABORATORY	public	sra	ncbi	12-01-17	11/24/2017	ERX2258839	500	Illumina MiSeq	PAIRED	PCR	METAGENOMIC	unspecified	12-08-17	89	51	freshwater metagenome	ILLUMINA	12-02-17	ERR2204473	ERS2020110	ERP104565	SAMEA104402168 ERS2020110	NA					1/20/2011											NA	NA
ERR2204474	AMPLICON	600	PRJEB22851	SAMEA104402169		EUROPEAN MOLECULAR BIOLOGY LABORATORY	public	sra	ncbi	12-01-17	11/24/2017	ERX2258840	500	Illumina MiSeq	PAIRED	PCR	METAGENOMIC	unspecified	12-08-17	100	58	freshwater metagenome	ILLUMINA	12-02-17	ERR2204474	ERS2020111	ERP104565	SAMEA104402169 ERS2020111	NA					1/20/2011											NA	NA
ERR2204475	AMPLICON	600	PRJEB22851	SAMEA104402170		EUROPEAN MOLECULAR BIOLOGY LABORATORY	public	sra	ncbi	12-01-17	11/24/2017	ERX2258841	500	Illumina MiSeq	PAIRED	PCR	METAGENOMIC	unspecified	12-08-17	91	52	freshwater metagenome	ILLUMINA	12-02-17	ERR2204475	ERS2020112	ERP104565	SAMEA104402170 ERS2020112	NA					1/20/2011											NA	NA
ERR2204476	AMPLICON	600	PRJEB22851	SAMEA104402171		EUROPEAN MOLECULAR BIOLOGY LABORATORY	public	sra	ncbi	12-01-17	11/24/2017	ERX2258842	500	Illumina MiSeq	PAIRED	PCR	METAGENOMIC	unspecified	12-08-17	29	16	freshwater metagenome	ILLUMINA	12-02-17	ERR2204476	ERS2020113	ERP104565	SAMEA104402171 ERS2020113	NA					1/20/2011											NA	NA
ERR2204477	AMPLICON	600	PRJEB22851	SAMEA104402172		EUROPEAN MOLECULAR BIOLOGY LABORATORY	public	sra	ncbi	12-01-17	11/24/2017	ERX2258843	500	Illumina MiSeq	PAIRED	PCR	METAGENOMIC	unspecified	12-08-17	82	47	freshwater metagenome	ILLUMINA	12-02-17	ERR2204477	ERS2020114	ERP104565	SAMEA104402172 ERS2020114	NA					1/20/2011											NA	NA
ERR2204478	AMPLICON	600	PRJEB22851	SAMEA104402173		EUROPEAN MOLECULAR BIOLOGY LABORATORY	public	sra	ncbi	12-01-17	11/24/2017	ERX2258844	500	Illumina MiSeq	PAIRED	PCR	METAGENOMIC	unspecified	12-08-17	89	51	freshwater metagenome	ILLUMINA	12-02-17	ERR2204478	ERS2020115	ERP104565	SAMEA104402173 ERS2020115	NA					01-10-11											NA	NA
ERR2204479	AMPLICON	600	PRJEB22851	SAMEA104402174		EUROPEAN MOLECULAR BIOLOGY LABORATORY	public	sra	ncbi	12-01-17	11/24/2017	ERX2258845	500	Illumina MiSeq	PAIRED	PCR	METAGENOMIC	unspecified	12-08-17	81	47	freshwater metagenome	ILLUMINA	12-02-17	ERR2204479	ERS2020116	ERP104565	SAMEA104402174 ERS2020116	NA					01-10-11											NA	NA
ERR2204480	AMPLICON	600	PRJEB22851	SAMEA104402175		EUROPEAN MOLECULAR BIOLOGY LABORATORY	public	sra	ncbi	12-01-17	11/24/2017	ERX2258846	500	Illumina MiSeq	PAIRED	PCR	METAGENOMIC	unspecified	12-08-17	103	59	freshwater metagenome	ILLUMINA	12-02-17	ERR2204480	ERS2020117	ERP104565	SAMEA104402175 ERS2020117	NA					01-10-11											NA	NA
ERR2204481	AMPLICON	600	PRJEB22851	SAMEA104402176		EUROPEAN MOLECULAR BIOLOGY LABORATORY	public	sra	ncbi	12-01-17	11/24/2017	ERX2258847	500	Illumina MiSeq	PAIRED	PCR	METAGENOMIC	unspecified	12-08-17	74	43	freshwater metagenome	ILLUMINA	12-02-17	ERR2204481	ERS2020118	ERP104565	SAMEA104402176 ERS2020118	NA					01-10-11											NA	NA
ERR2204482	AMPLICON	600	PRJEB22851	SAMEA104402177		EUROPEAN MOLECULAR BIOLOGY LABORATORY	public	sra	ncbi	12-01-17	11/24/2017	ERX2258848	500	Illumina MiSeq	PAIRED	PCR	METAGENOMIC	unspecified	12-08-17	96	55	freshwater metagenome	ILLUMINA	12-02-17	ERR2204482	ERS2020119	ERP104565	SAMEA104402177 ERS2020119	NA					01-10-11											NA	NA
ERR2204483	AMPLICON	600	PRJEB22851	SAMEA104402178		EUROPEAN MOLECULAR BIOLOGY LABORATORY	public	sra	ncbi	12-01-17	11/24/2017	ERX2258849	500	Illumina MiSeq	PAIRED	PCR	METAGENOMIC	unspecified	12-08-17	85	49	freshwater metagenome	ILLUMINA	12-02-17	ERR2204483	ERS2020120	ERP104565	SAMEA104402178 ERS2020120	NA					01-10-11											NA	NA
ERR2204484	AMPLICON	600	PRJEB22851	SAMEA104402179		EUROPEAN MOLECULAR BIOLOGY LABORATORY	public	sra	ncbi	12-01-17	11/24/2017	ERX2258850	500	Illumina MiSeq	PAIRED	PCR	METAGENOMIC	unspecified	12-08-17	87	50	freshwater metagenome	ILLUMINA	12-02-17	ERR2204484	ERS2020121	ERP104565	SAMEA104402179 ERS2020121	NA					01-11-11											NA	NA
ERR2204485	AMPLICON	600	PRJEB22851	SAMEA104402180		EUROPEAN MOLECULAR BIOLOGY LABORATORY	public	sra	ncbi	12-01-17	11/24/2017	ERX2258851	500	Illumina MiSeq	PAIRED	PCR	METAGENOMIC	unspecified	12-08-17	103	59	freshwater metagenome	ILLUMINA	12-02-17	ERR2204485	ERS2020122	ERP104565	SAMEA104402180 ERS2020122	NA					1/24/2011											NA	NA
ERR2204486	AMPLICON	600	PRJEB22851	SAMEA104402181		EUROPEAN MOLECULAR BIOLOGY LABORATORY	public	sra	ncbi	12-01-17	11/24/2017	ERX2258852	500	Illumina MiSeq	PAIRED	PCR	METAGENOMIC	unspecified	12-08-17	109	63	freshwater metagenome	ILLUMINA	12-02-17	ERR2204486	ERS2020123	ERP104565	SAMEA104402181 ERS2020123	NA					1/24/2011											NA	NA
ERR2204487	AMPLICON	600	PRJEB22851	SAMEA104402182		EUROPEAN MOLECULAR BIOLOGY LABORATORY	public	sra	ncbi	12-01-17	11/24/2017	ERX2258853	500	Illumina MiSeq	PAIRED	PCR	METAGENOMIC	unspecified	12-08-17	100	58	freshwater metagenome	ILLUMINA	12-02-17	ERR2204487	ERS2020124	ERP104565	SAMEA104402182 ERS2020124	NA					12/24/2010											NA	NA
ERR2204488	AMPLICON	600	PRJEB22851	SAMEA104402183		EUROPEAN MOLECULAR BIOLOGY LABORATORY	public	sra	ncbi	12-01-17	11/24/2017	ERX2258854	500	Illumina MiSeq	PAIRED	PCR	METAGENOMIC	unspecified	12-08-17	86	49	freshwater metagenome	ILLUMINA	12-02-17	ERR2204488	ERS2020125	ERP104565	SAMEA104402183 ERS2020125	NA					12/30/2010											NA	NA
ERR2204490	AMPLICON	600	PRJEB22851	SAMEA104402185		EUROPEAN MOLECULAR BIOLOGY LABORATORY	public	sra	ncbi	12-01-17	11/24/2017	ERX2258856	500	Illumina MiSeq	PAIRED	PCR	METAGENOMIC	unspecified	12-08-17	83	48	freshwater metagenome	ILLUMINA	12-02-17	ERR2204490	ERS2020127	ERP104565	SAMEA104402185 ERS2020127	NA					01-07-11											NA	NA
ERR2204491	AMPLICON	600	PRJEB22851	SAMEA104402186		EUROPEAN MOLECULAR BIOLOGY LABORATORY	public	sra	ncbi	12-01-17	11/24/2017	ERX2258857	500	Illumina MiSeq	PAIRED	PCR	METAGENOMIC	unspecified	12-08-17	108	63	freshwater metagenome	ILLUMINA	12-02-17	ERR2204491	ERS2020128	ERP104565	SAMEA104402186 ERS2020128	NA					01-09-11											NA	NA
ERR2204497	AMPLICON	600	PRJEB22851	SAMEA104402192		EUROPEAN MOLECULAR BIOLOGY LABORATORY	public	sra	ncbi	12-01-17	11/24/2017	ERX2258863	500	Illumina MiSeq	PAIRED	PCR	METAGENOMIC	unspecified	12-08-17	8	3	freshwater metagenome	ILLUMINA	12-02-17	ERR2204497	ERS2020134	ERP104565	SAMEA104402192 ERS2020134	NA					12/25/2009											NA	NA
ERR2204498	AMPLICON	600	PRJEB22851	SAMEA104402193		EUROPEAN MOLECULAR BIOLOGY LABORATORY	public	sra	ncbi	12-01-17	11/24/2017	ERX2258864	500	Illumina MiSeq	PAIRED	PCR	METAGENOMIC	unspecified	12-08-17	9	3	freshwater metagenome	ILLUMINA	12-02-17	ERR2204498	ERS2020135	ERP104565	SAMEA104402193 ERS2020135	NA					12/25/2009											NA	NA
ERR2204501	AMPLICON	600	PRJEB22851	SAMEA104402196		EUROPEAN MOLECULAR BIOLOGY LABORATORY	public	sra	ncbi	12-01-17	11/24/2017	ERX2258867	500	Illumina MiSeq	PAIRED	PCR	METAGENOMIC	unspecified	12-08-17	94	53	freshwater metagenome	ILLUMINA	12-02-17	ERR2204501	ERS2020138	ERP104565	SAMEA104402196 ERS2020138	NA					1/15/2010											NA	NA
ERR2204502	AMPLICON	600	PRJEB22851	SAMEA104402197		EUROPEAN MOLECULAR BIOLOGY LABORATORY	public	sra	ncbi	12-01-17	11/24/2017	ERX2258868	500	Illumina MiSeq	PAIRED	PCR	METAGENOMIC	unspecified	12-08-17	73	39	freshwater metagenome	ILLUMINA	12-02-17	ERR2204502	ERS2020139	ERP104565	SAMEA104402197 ERS2020139	NA					1/15/2010											NA	NA
ERR2204503	AMPLICON	600	PRJEB22851	SAMEA104402198		EUROPEAN MOLECULAR BIOLOGY LABORATORY	public	sra	ncbi	12-01-17	11/24/2017	ERX2258869	500	Illumina MiSeq	PAIRED	PCR	METAGENOMIC	unspecified	12-08-17	120	70	freshwater metagenome	ILLUMINA	12-02-17	ERR2204503	ERS2020140	ERP104565	SAMEA104402198 ERS2020140	NA					1/15/2010											NA	NA
ERR2204504	AMPLICON	600	PRJEB22851	SAMEA104402199		EUROPEAN MOLECULAR BIOLOGY LABORATORY	public	sra	ncbi	12-01-17	11/24/2017	ERX2258870	500	Illumina MiSeq	PAIRED	PCR	METAGENOMIC	unspecified	12-08-17	125	71	freshwater metagenome	ILLUMINA	12-02-17	ERR2204504	ERS2020141	ERP104565	SAMEA104402199 ERS2020141	NA					1/15/2010											NA	NA
ERR2204505	AMPLICON	600	PRJEB22851	SAMEA104402200		EUROPEAN MOLECULAR BIOLOGY LABORATORY	public	sra	ncbi	12-01-17	11/24/2017	ERX2258871	500	Illumina MiSeq	PAIRED	PCR	METAGENOMIC	unspecified	12-08-17	114	65	freshwater metagenome	ILLUMINA	12-02-17	ERR2204505	ERS2020142	ERP104565	SAMEA104402200 ERS2020142	NA					1/15/2010											NA	NA
ERR2204507	AMPLICON	600	PRJEB22851	SAMEA104402202		EUROPEAN MOLECULAR BIOLOGY LABORATORY	public	sra	ncbi	12-01-17	11/24/2017	ERX2258873	500	Illumina MiSeq	PAIRED	PCR	METAGENOMIC	unspecified	12-08-17	5	2	freshwater metagenome	ILLUMINA	12-02-17	ERR2204507	ERS2020144	ERP104565	SAMEA104402202 ERS2020144	NA					01-12-10											NA	NA
ERR2204508	AMPLICON	600	PRJEB22851	SAMEA104402203		EUROPEAN MOLECULAR BIOLOGY LABORATORY	public	sra	ncbi	12-01-17	11/24/2017	ERX2258874	500	Illumina MiSeq	PAIRED	PCR	METAGENOMIC	unspecified	12-08-17	90	50	freshwater metagenome	ILLUMINA	12-02-17	ERR2204508	ERS2020145	ERP104565	SAMEA104402203 ERS2020145	NA					1/15/2010											NA	NA
ERR2204509	AMPLICON	600	PRJEB22851	SAMEA104402204		EUROPEAN MOLECULAR BIOLOGY LABORATORY	public	sra	ncbi	12-01-17	11/24/2017	ERX2258875	500	Illumina MiSeq	PAIRED	PCR	METAGENOMIC	unspecified	12-08-17	63	33	freshwater metagenome	ILLUMINA	12-02-17	ERR2204509	ERS2020146	ERP104565	SAMEA104402204 ERS2020146	NA					01-12-10											NA	NA
ERR2204510	AMPLICON	600	PRJEB22851	SAMEA104402205		EUROPEAN MOLECULAR BIOLOGY LABORATORY	public	sra	ncbi	12-01-17	11/24/2017	ERX2258876	500	Illumina MiSeq	PAIRED	PCR	METAGENOMIC	unspecified	12-08-17	122	70	freshwater metagenome	ILLUMINA	12-02-17	ERR2204510	ERS2020147	ERP104565	SAMEA104402205 ERS2020147	NA					01-12-10											NA	NA
ERR2204511	AMPLICON	600	PRJEB22851	SAMEA104402206		EUROPEAN MOLECULAR BIOLOGY LABORATORY	public	sra	ncbi	12-01-17	11/24/2017	ERX2258877	500	Illumina MiSeq	PAIRED	PCR	METAGENOMIC	unspecified	12-08-17	117	67	freshwater metagenome	ILLUMINA	12-02-17	ERR2204511	ERS2020148	ERP104565	SAMEA104402206 ERS2020148	NA					01-12-10											NA	NA
ERR2204512	AMPLICON	600	PRJEB22851	SAMEA104402207		EUROPEAN MOLECULAR BIOLOGY LABORATORY	public	sra	ncbi	12-01-17	11/24/2017	ERX2258878	500	Illumina MiSeq	PAIRED	PCR	METAGENOMIC	unspecified	12-08-17	124	71	freshwater metagenome	ILLUMINA	12-02-17	ERR2204512	ERS2020149	ERP104565	SAMEA104402207 ERS2020149	NA					01-12-10											NA	NA
ERR2204513	AMPLICON	600	PRJEB22851	SAMEA104402208		EUROPEAN MOLECULAR BIOLOGY LABORATORY	public	sra	ncbi	12-01-17	11/24/2017	ERX2258879	500	Illumina MiSeq	PAIRED	PCR	METAGENOMIC	unspecified	12-08-17	113	63	freshwater metagenome	ILLUMINA	12-02-17	ERR2204513	ERS2020150	ERP104565	SAMEA104402208 ERS2020150	NA					01-09-10											NA	NA
ERR2204514	AMPLICON	600	PRJEB22851	SAMEA104402209		EUROPEAN MOLECULAR BIOLOGY LABORATORY	public	sra	ncbi	12-01-17	11/24/2017	ERX2258880	500	Illumina MiSeq	PAIRED	PCR	METAGENOMIC	unspecified	12-08-17	127	72	freshwater metagenome	ILLUMINA	12-02-17	ERR2204514	ERS2020151	ERP104565	SAMEA104402209 ERS2020151	NA					01-10-10											NA	NA
ERR2204515	AMPLICON	600	PRJEB22851	SAMEA104402210		EUROPEAN MOLECULAR BIOLOGY LABORATORY	public	sra	ncbi	12-01-17	11/24/2017	ERX2258881	500	Illumina MiSeq	PAIRED	PCR	METAGENOMIC	unspecified	12-08-17	1	1	freshwater metagenome	ILLUMINA	12-02-17	ERR2204515	ERS2020152	ERP104565	SAMEA104402210 ERS2020152	NA					01-12-10											NA	NA
ERR2204516	AMPLICON	600	PRJEB22851	SAMEA104402211		EUROPEAN MOLECULAR BIOLOGY LABORATORY	public	sra	ncbi	12-01-17	11/24/2017	ERX2258882	500	Illumina MiSeq	PAIRED	PCR	METAGENOMIC	unspecified	12-08-17	102	57	freshwater metagenome	ILLUMINA	12-02-17	ERR2204516	ERS2020153	ERP104565	SAMEA104402211 ERS2020153	NA					01-09-10											NA	NA
ERR2204517	AMPLICON	600	PRJEB22851	SAMEA104402212		EUROPEAN MOLECULAR BIOLOGY LABORATORY	public	sra	ncbi	12-01-17	11/24/2017	ERX2258883	500	Illumina MiSeq	PAIRED	PCR	METAGENOMIC	unspecified	12-08-17	46	23	freshwater metagenome	ILLUMINA	12-02-17	ERR2204517	ERS2020154	ERP104565	SAMEA104402212 ERS2020154	NA					01-09-10											NA	NA
ERR2204518	AMPLICON	600	PRJEB22851	SAMEA104402213		EUROPEAN MOLECULAR BIOLOGY LABORATORY	public	sra	ncbi	12-01-17	11/24/2017	ERX2258884	500	Illumina MiSeq	PAIRED	PCR	METAGENOMIC	unspecified	12-08-17	120	69	freshwater metagenome	ILLUMINA	12-02-17	ERR2204518	ERS2020155	ERP104565	SAMEA104402213 ERS2020155	NA					10-10-10											NA	NA
ERR2567286	AMPLICON	170	PRJEB25155	SAMEA4650285		UNIVERSITY OF NEUCHATEL	public	sra	ncbi	05-10-18	2018-05-10 2018-05-16	ERX2585630	0	Illumina HiSeq 2000	SINGLE	PCR	METAGENOMIC	unspecified	07-05-18	9	5	freshwater metagenome	ILLUMINA	07-03-18	ERR2567286	ERS2470925	ERP107049	Boeckella_95	NA								19.3								NA	NA
ERR2567287	AMPLICON	158	PRJEB25155	SAMEA4650286		UNIVERSITY OF NEUCHATEL	public	sra	ncbi	05-10-18	2018-05-10 2018-05-16	ERX2585631	0	Illumina HiSeq 2000	SINGLE	PCR	METAGENOMIC	unspecified	07-05-18	140	78	freshwater metagenome	ILLUMINA	07-03-18	ERR2567287	ERS2470926	ERP107049	Pingui_96	NA								1860								NA	NA
ERR2567288	AMPLICON	173	PRJEB25155	SAMEA4650287		UNIVERSITY OF NEUCHATEL	public	sra	ncbi	05-10-18	2018-05-10 2018-05-16	ERX2585632	0	Illumina HiSeq 2000	SINGLE	PCR	METAGENOMIC	unspecified	07-05-18	205	114	freshwater metagenome	ILLUMINA	07-03-18	ERR2567288	ERS2470927	ERP107049	Encantado_12	NA								67								NA	NA
ERR2567289	AMPLICON	171	PRJEB25155	SAMEA4650288		UNIVERSITY OF NEUCHATEL	public	sra	ncbi	05-10-18	2018-05-08 2018-05-10	ERX2585633	0	Illumina HiSeq 2000	SINGLE	PCR	METAGENOMIC	unspecified	07-05-18	29	16	freshwater metagenome	ILLUMINA	07-03-18	ERR2567289	ERS2470928	ERP107049	Flora_48	NA								32								NA	NA
ERR2567290	AMPLICON	173	PRJEB25155	SAMEA4650289		UNIVERSITY OF NEUCHATEL	public	sra	ncbi	05-10-18	2018-05-10 2018-05-16	ERX2585634	0	Illumina HiSeq 2000	SINGLE	PCR	METAGENOMIC	unspecified	07-05-18	133	73	freshwater metagenome	ILLUMINA	07-03-18	ERR2567290	ERS2470929	ERP107049	Esperanza_81	NA								91								NA	NA
ERR2567291	AMPLICON	171	PRJEB25155	SAMEA4650290		UNIVERSITY OF NEUCHATEL	public	sra	ncbi	05-10-18	2018-05-10 2018-05-16	ERX2585635	0	Illumina HiSeq 2000	SINGLE	PCR	METAGENOMIC	unspecified	07-05-18	4	2	freshwater metagenome	ILLUMINA	07-03-18	ERR2567291	ERS2470930	ERP107049	Chico_92	NA								44								NA	NA
ERR1980757	OTHER	151	PRJEB20869	SAMEA104075593		UNIVERSITY OF CALIFORNIA SAN DIEGO MICROBIOME INIT	public	sra	ncbi	8/24/2017	2017-05-16 2017-05-22	ERX2041163	0	Illumina MiSeq	SINGLE	PCR	METAGENOMIC	10809.1.cDNA	8/25/2017	6	3	salt lake metagenome	ILLUMINA	8/25/2017	ERR1980757	ERS1739486	ERP023059	SAMEA104075593 ERS1739486	NA	1 cDNA		cDNA		11/17/2011		11/17/2011	1.1285	mS/cm	1000.954	kg/m3	5		25.2	mg/L	TRUE	57	polar desert biome	saline lake	brackish water
ERR1980760	OTHER	151	PRJEB20869	SAMEA104075596		UNIVERSITY OF CALIFORNIA SAN DIEGO MICROBIOME INIT	public	sra	ncbi	8/24/2017	2017-05-16 2017-05-22	ERX2041166	0	Illumina MiSeq	SINGLE	PCR	METAGENOMIC	10809.12.cDNA	8/25/2017	18	11	salt lake metagenome	ILLUMINA	8/25/2017	ERR1980760	ERS1739489	ERP023059	SAMEA104075596 ERS1739489	NA	12 cDNA		cDNA		11/27/2011		11/27/2011	1.1471	mS/cm	1000.954	kg/m3	5		Missing: Not provided	mg/L	TRUE	57	polar desert biome	saline lake	brackish water
ERR1980761	OTHER	151	PRJEB20869	SAMEA104075597		UNIVERSITY OF CALIFORNIA SAN DIEGO MICROBIOME INIT	public	sra	ncbi	8/24/2017	2017-05-16 2017-05-22	ERX2041167	0	Illumina MiSeq	SINGLE	PCR	METAGENOMIC	10809.13.cDNA.	8/25/2017	9	6	salt lake metagenome	ILLUMINA	8/25/2017	ERR1980761	ERS1739490	ERP023059	SAMEA104075597 ERS1739490	NA	13 cDNA		cDNA		11/17/2011		11/17/2011	53.2292	mS/cm	1060.6079	kg/m3	20		29.391	mg/L	TRUE	57	polar desert biome	saline lake	hypersaline water
ERR1980763	OTHER	151	PRJEB20869	SAMEA104075599		UNIVERSITY OF CALIFORNIA SAN DIEGO MICROBIOME INIT	public	sra	ncbi	8/24/2017	2017-05-16 2017-05-22	ERX2041169	0	Illumina MiSeq	SINGLE	PCR	METAGENOMIC	10809.15.cDNA	8/25/2017	11	6	salt lake metagenome	ILLUMINA	8/25/2017	ERR1980763	ERS1739492	ERP023059	SAMEA104075599 ERS1739492	NA	15 cDNA		cDNA		12/21/2011		12/21/2011	64.09	mS/cm	1073.2698	kg/m3	19		Missing: Not provided	mg/L	TRUE	57	polar desert biome	saline lake	hypersaline water
ERR1980764	OTHER	151	PRJEB20869	SAMEA104075600		UNIVERSITY OF CALIFORNIA SAN DIEGO MICROBIOME INIT	public	sra	ncbi	8/24/2017	2017-05-16 2017-05-22	ERX2041170	0	Illumina MiSeq	SINGLE	PCR	METAGENOMIC	10809.16.cDNA	8/25/2017	13	8	salt lake metagenome	ILLUMINA	8/25/2017	ERR1980764	ERS1739493	ERP023059	SAMEA104075600 ERS1739493	NA	16 cDNA		cDNA		12/21/2011		12/21/2011	58.3883	mS/cm	1065.1707	kg/m3	17		4.393	mg/L	TRUE	57	polar desert biome	saline lake	hypersaline water
ERR1980765	OTHER	151	PRJEB20869	SAMEA104075601		UNIVERSITY OF CALIFORNIA SAN DIEGO MICROBIOME INIT	public	sra	ncbi	8/24/2017	2017-05-16 2017-05-22	ERX2041171	0	Illumina MiSeq	SINGLE	PCR	METAGENOMIC	10809.17.cDNA	8/25/2017	18	10	salt lake metagenome	ILLUMINA	8/25/2017	ERR1980765	ERS1739494	ERP023059	SAMEA104075601 ERS1739494	NA	17 cDNA		cDNA		12/21/2011		12/21/2011	0.6679	mS/cm	1000.8468	kg/m3	4		25.858	mg/L	TRUE	57	polar desert biome	saline lake	brackish water
ERR1980766	OTHER	151	PRJEB20869	SAMEA104075602		UNIVERSITY OF CALIFORNIA SAN DIEGO MICROBIOME INIT	public	sra	ncbi	8/24/2017	2017-05-16 2017-05-22	ERX2041172	0	Illumina MiSeq	SINGLE	PCR	METAGENOMIC	10809.18.cDNA	8/25/2017	10	6	salt lake metagenome	ILLUMINA	8/25/2017	ERR1980766	ERS1739495	ERP023059	SAMEA104075602 ERS1739495	NA	18 cDNA		cDNA		12/21/2011		12/21/2011	61.7297	mS/cm	1069.7055	kg/m3	18		Missing: Not provided	mg/L	TRUE	57	polar desert biome	saline lake	hypersaline water
ERR1980767	OTHER	151	PRJEB20869	SAMEA104075603		UNIVERSITY OF CALIFORNIA SAN DIEGO MICROBIOME INIT	public	sra	ncbi	8/24/2017	2017-05-16 2017-05-22	ERX2041173	0	Illumina MiSeq	SINGLE	PCR	METAGENOMIC	10809.19.cDNA	8/25/2017	15	9	salt lake metagenome	ILLUMINA	8/25/2017	ERR1980767	ERS1739496	ERP023059	SAMEA104075603 ERS1739496	NA	19 cDNA		cDNA		12/21/2011		12/21/2011	1.2391	mS/cm	1000.9352	kg/m3	5		26.587	mg/L	TRUE	57	polar desert biome	saline lake	brackish water
ERR1980769	OTHER	151	PRJEB20869	SAMEA104075605		UNIVERSITY OF CALIFORNIA SAN DIEGO MICROBIOME INIT	public	sra	ncbi	8/24/2017	2017-05-16 2017-05-22	ERX2041175	0	Illumina MiSeq	SINGLE	PCR	METAGENOMIC	10809.20.cDNA	8/25/2017	7	4	salt lake metagenome	ILLUMINA	8/25/2017	ERR1980769	ERS1739498	ERP023059	SAMEA104075605 ERS1739498	NA	20 cDNA		cDNA		12/21/2011		12/21/2011	17.4813	mS/cm	1021.3154	kg/m3	15		46.643	mg/L	TRUE	57	polar desert biome	saline lake	brackish water
ERR1980770	OTHER	151	PRJEB20869	SAMEA104075606		UNIVERSITY OF CALIFORNIA SAN DIEGO MICROBIOME INIT	public	sra	ncbi	8/24/2017	2017-05-16 2017-05-22	ERX2041176	0	Illumina MiSeq	SINGLE	PCR	METAGENOMIC	10809.21.cDNA	8/25/2017	18	11	salt lake metagenome	ILLUMINA	8/25/2017	ERR1980770	ERS1739499	ERP023059	SAMEA104075606 ERS1739499	NA	21 cDNA		cDNA		12/21/2011		12/21/2011	43.2741	mS/cm	1056.3759	kg/m3	16		Missing: Not provided	mg/L	TRUE	57	polar desert biome	saline lake	hypersaline water
ERR1980771	OTHER	151	PRJEB20869	SAMEA104075607		UNIVERSITY OF CALIFORNIA SAN DIEGO MICROBIOME INIT	public	sra	ncbi	8/24/2017	2017-05-16 2017-05-22	ERX2041177	0	Illumina MiSeq	SINGLE	PCR	METAGENOMIC	10809.22.cDNA	8/25/2017	9	5	salt lake metagenome	ILLUMINA	8/25/2017	ERR1980771	ERS1739500	ERP023059	SAMEA104075607 ERS1739500	NA	22 cDNA		cDNA		12/18/2011		12/18/2011	17.8212	mS/cm	1020.1181	kg/m3	15		46.47	mg/L	TRUE	57	polar desert biome	saline lake	brackish water
ERR1980772	OTHER	151	PRJEB20869	SAMEA104075608		UNIVERSITY OF CALIFORNIA SAN DIEGO MICROBIOME INIT	public	sra	ncbi	8/24/2017	2017-05-16 2017-05-22	ERX2041178	0	Illumina MiSeq	SINGLE	PCR	METAGENOMIC	10809.23.cDNA	8/25/2017	10	6	salt lake metagenome	ILLUMINA	8/25/2017	ERR1980772	ERS1739501	ERP023059	SAMEA104075608 ERS1739501	NA	23 cDNA		cDNA		12/18/2011		12/18/2011	26.5757	mS/cm	1022.9189	kg/m3	16		Missing: Not provided	mg/L	TRUE	57	polar desert biome	saline lake	brackish water
ERR1980773	OTHER	151	PRJEB20869	SAMEA104075609		UNIVERSITY OF CALIFORNIA SAN DIEGO MICROBIOME INIT	public	sra	ncbi	8/24/2017	2017-05-16 2017-05-22	ERX2041179	0	Illumina MiSeq	SINGLE	PCR	METAGENOMIC	10809.24.cDNA	8/25/2017	10	6	salt lake metagenome	ILLUMINA	8/25/2017	ERR1980773	ERS1739502	ERP023059	SAMEA104075609 ERS1739502	NA	24 cDNA		cDNA		12/20/2011		12/20/2011	Missing: Not provided	mS/cm	Missing: Not provided	kg/m3	0		Missing: Not provided	mg/L	TRUE	57	polar desert biome	saline lake	brackish water
ERR1980774	OTHER	151	PRJEB20869	SAMEA104075610		UNIVERSITY OF CALIFORNIA SAN DIEGO MICROBIOME INIT	public	sra	ncbi	8/24/2017	2017-05-16 2017-05-22	ERX2041180	0	Illumina MiSeq	SINGLE	PCR	METAGENOMIC	10809.25.cDNA	8/25/2017	18	11	salt lake metagenome	ILLUMINA	8/25/2017	ERR1980774	ERS1739503	ERP023059	SAMEA104075610 ERS1739503	NA	25 cDNA		cDNA		12/18/2011		12/18/2011	1.846	mS/cm	1001.5502	kg/m3	7		Missing: Not provided	mg/L	TRUE	57	polar desert biome	saline lake	brackish water
ERR1980775	OTHER	151	PRJEB20869	SAMEA104075611		UNIVERSITY OF CALIFORNIA SAN DIEGO MICROBIOME INIT	public	sra	ncbi	8/24/2017	2017-05-16 2017-05-22	ERX2041181	0	Illumina MiSeq	SINGLE	PCR	METAGENOMIC	10809.26.cDNA	8/25/2017	16	9	salt lake metagenome	ILLUMINA	8/25/2017	ERR1980775	ERS1739504	ERP023059	SAMEA104075611 ERS1739504	NA	26 cDNA		cDNA		12/18/2011		12/18/2011	28.5471	mS/cm	1024.5634	kg/m3	17		Missing: Not provided	mg/L	TRUE	57	polar desert biome	saline lake	brackish water
ERR1980776	OTHER	151	PRJEB20869	SAMEA104075612		UNIVERSITY OF CALIFORNIA SAN DIEGO MICROBIOME INIT	public	sra	ncbi	8/24/2017	2017-05-16 2017-05-22	ERX2041182	0	Illumina MiSeq	SINGLE	PCR	METAGENOMIC	10809.27.cDNA	8/25/2017	16	9	salt lake metagenome	ILLUMINA	8/25/2017	ERR1980776	ERS1739505	ERP023059	SAMEA104075612 ERS1739505	NA	27 cDNA		cDNA		12/18/2011		12/18/2011	2.2932	mS/cm	1001.8857	kg/m3	8		36.182	mg/L	TRUE	57	polar desert biome	saline lake	brackish water
ERR1980777	OTHER	151	PRJEB20869	SAMEA104075613		UNIVERSITY OF CALIFORNIA SAN DIEGO MICROBIOME INIT	public	sra	ncbi	8/24/2017	2017-05-16 2017-05-22	ERX2041183	0	Illumina MiSeq	SINGLE	PCR	METAGENOMIC	10809.28.cDNA	8/25/2017	12	7	salt lake metagenome	ILLUMINA	8/25/2017	ERR1980777	ERS1739506	ERP023059	SAMEA104075613 ERS1739506	NA	28 cDNA		cDNA		12/18/2011		12/18/2011	1.459	mS/cm	1001.1712	kg/m3	6		31.905	mg/L	TRUE	57	polar desert biome	saline lake	brackish water
ERR1980778	OTHER	151	PRJEB20869	SAMEA104075614		UNIVERSITY OF CALIFORNIA SAN DIEGO MICROBIOME INIT	public	sra	ncbi	8/24/2017	2017-05-16 2017-05-22	ERX2041184	0	Illumina MiSeq	SINGLE	PCR	METAGENOMIC	10809.29.cDNA	8/25/2017	9	6	salt lake metagenome	ILLUMINA	8/25/2017	ERR1980778	ERS1739507	ERP023059	SAMEA104075614 ERS1739507	NA	29 cDNA		cDNA		12/19/2011		12/19/2011	Missing: Not provided	mS/cm	Missing: Not provided	kg/m3	0		Missing: Not provided	mg/L	TRUE	57	polar desert biome	saline lake	brackish water
ERR1980780	OTHER	151	PRJEB20869	SAMEA104075616		UNIVERSITY OF CALIFORNIA SAN DIEGO MICROBIOME INIT	public	sra	ncbi	8/24/2017	2017-05-16 2017-05-22	ERX2041186	0	Illumina MiSeq	SINGLE	PCR	METAGENOMIC	10809.4.cDNA	8/25/2017	6	3	salt lake metagenome	ILLUMINA	8/25/2017	ERR1980780	ERS1739509	ERP023059	SAMEA104075616 ERS1739509	NA	4 cDNA		cDNA		11/26/2011		11/26/2011	1.1471	mS/cm	1000.954	kg/m3	5		Missing: Not provided	mg/L	TRUE	57	polar desert biome	saline lake	brackish water
ERR1980781	OTHER	151	PRJEB20869	SAMEA104075617		UNIVERSITY OF CALIFORNIA SAN DIEGO MICROBIOME INIT	public	sra	ncbi	8/24/2017	2017-05-16 2017-05-22	ERX2041187	0	Illumina MiSeq	SINGLE	PCR	METAGENOMIC	10809.5.cDNA	8/25/2017	20	12	salt lake metagenome	ILLUMINA	8/25/2017	ERR1980781	ERS1739510	ERP023059	SAMEA104075617 ERS1739510	NA	5 cDNA		cDNA		11/17/2011		11/17/2011	3.3288	mS/cm	1002.8817	kg/m3	10		38.997	mg/L	TRUE	57	polar desert biome	saline lake	brackish water
ERR1980782	OTHER	151	PRJEB20869	SAMEA104075618		UNIVERSITY OF CALIFORNIA SAN DIEGO MICROBIOME INIT	public	sra	ncbi	8/24/2017	2017-05-16 2017-05-22	ERX2041188	0	Illumina MiSeq	SINGLE	PCR	METAGENOMIC	10809.6.cDNA	8/25/2017	7	4	salt lake metagenome	ILLUMINA	8/25/2017	ERR1980782	ERS1739511	ERP023059	SAMEA104075618 ERS1739511	NA	6 cDNA		cDNA		11/22/2011		11/22/2011	1.1285	mS/cm	1000.954	kg/m3	5		25.2	mg/L	TRUE	57	polar desert biome	saline lake	brackish water
ERR1980785	OTHER	151	PRJEB20869	SAMEA104075621		UNIVERSITY OF CALIFORNIA SAN DIEGO MICROBIOME INIT	public	sra	ncbi	8/24/2017	2017-05-16 2017-05-22	ERX2041191	0	Illumina MiSeq	SINGLE	PCR	METAGENOMIC	10809.9.cDNA	8/25/2017	6	4	salt lake metagenome	ILLUMINA	8/25/2017	ERR1980785	ERS1739514	ERP023059	SAMEA104075621 ERS1739514	NA	9 cDNA		cDNA		11/21/2011		11/21/2011	17.1378	mS/cm	1028.2767	kg/m3	15		48.984	mg/L	TRUE	57	polar desert biome	saline lake	brackish water
ERR1980786	OTHER	151	PRJEB20869	SAMEA104075622		UNIVERSITY OF CALIFORNIA SAN DIEGO MICROBIOME INIT	public	sra	ncbi	8/24/2017	2017-05-16 2017-05-22	ERX2041192	0	Illumina MiSeq	SINGLE	PCR	METAGENOMIC	10809.A.cDNA	8/25/2017	8	4	salt lake metagenome	ILLUMINA	8/25/2017	ERR1980786	ERS1739515	ERP023059	SAMEA104075622 ERS1739515	NA	A cDNA		cDNA		11/17/2011		11/17/2011	0.5941	mS/cm	1000.8629	kg/m3	4		22.643	mg/L	TRUE	57	polar desert biome	saline lake	brackish water
ERR1980787	OTHER	151	PRJEB20869	SAMEA104075623		UNIVERSITY OF CALIFORNIA SAN DIEGO MICROBIOME INIT	public	sra	ncbi	8/24/2017	2017-05-16 2017-05-22	ERX2041193	0	Illumina MiSeq	SINGLE	PCR	METAGENOMIC	10809.B.cDNA	8/25/2017	5	3	salt lake metagenome	ILLUMINA	8/25/2017	ERR1980787	ERS1739516	ERP023059	SAMEA104075623 ERS1739516	NA	B cDNA		cDNA		11/22/2011		11/22/2011	1.1285	mS/cm	1000.954	kg/m3	5		25.2	mg/L	TRUE	57	polar desert biome	saline lake	brackish water
ERR1980788	OTHER	151	PRJEB20869	SAMEA104075624		UNIVERSITY OF CALIFORNIA SAN DIEGO MICROBIOME INIT	public	sra	ncbi	8/24/2017	2017-05-16 2017-05-22	ERX2041194	0	Illumina MiSeq	SINGLE	PCR	METAGENOMIC	10809.C.cDNA	8/25/2017	16	9	salt lake metagenome	ILLUMINA	8/25/2017	ERR1980788	ERS1739517	ERP023059	SAMEA104075624 ERS1739517	NA	C cDNA		cDNA		11/17/2011		11/17/2011	3.3288	mS/cm	1002.8817	kg/m3	10		38.997	mg/L	TRUE	57	polar desert biome	saline lake	brackish water
ERR1980789	OTHER	151	PRJEB20869	SAMEA104075625		UNIVERSITY OF CALIFORNIA SAN DIEGO MICROBIOME INIT	public	sra	ncbi	8/24/2017	2017-05-16 2017-05-22	ERX2041195	0	Illumina MiSeq	SINGLE	PCR	METAGENOMIC	10809.D.cDNA	8/25/2017	15	9	salt lake metagenome	ILLUMINA	8/25/2017	ERR1980789	ERS1739518	ERP023059	SAMEA104075625 ERS1739518	NA	D cDNA		cDNA		12/21/2011		12/21/2011	1.2391	mS/cm	1000.9352	kg/m3	5		26.587	mg/L	TRUE	57	polar desert biome	saline lake	brackish water
ERR1980790	OTHER	151	PRJEB20869	SAMEA104075626		UNIVERSITY OF CALIFORNIA SAN DIEGO MICROBIOME INIT	public	sra	ncbi	8/24/2017	2017-05-16 2017-05-22	ERX2041196	0	Illumina MiSeq	SINGLE	PCR	METAGENOMIC	10809.E.cDNA	8/25/2017	18	10	salt lake metagenome	ILLUMINA	8/25/2017	ERR1980790	ERS1739519	ERP023059	SAMEA104075626 ERS1739519	NA	E cDNA		cDNA		12/21/2011		12/21/2011	64.09	mS/cm	1073.2698	kg/m3	19		Missing: Not provided	mg/L	TRUE	57	polar desert biome	saline lake	hypersaline water
ERR1980791	OTHER	151	PRJEB20869	SAMEA104075627		UNIVERSITY OF CALIFORNIA SAN DIEGO MICROBIOME INIT	public	sra	ncbi	8/24/2017	2017-05-16 2017-05-22	ERX2041197	0	Illumina MiSeq	SINGLE	PCR	METAGENOMIC	10809.ELB.10m.0.2.17.12.11.2	8/25/2017	6	3	salt lake metagenome	ILLUMINA	8/25/2017	ERR1980791	ERS1739520	ERP023059	SAMEA104075627 ERS1739520	NA	ELB.10m.0.2.17.12.11.2		water		12/17/2011		12/17/2011	3.2716	mS/cm	1002.7111	kg/m3	10		39.838	mg/L	TRUE	57	polar desert biome	saline lake	brackish water
ERR1980792	OTHER	151	PRJEB20869	SAMEA104075628		UNIVERSITY OF CALIFORNIA SAN DIEGO MICROBIOME INIT	public	sra	ncbi	8/24/2017	2017-05-16 2017-05-22	ERX2041198	0	Illumina MiSeq	SINGLE	PCR	METAGENOMIC	10809.ELB.10m.5.0.16.11.11.2	8/25/2017	7	4	salt lake metagenome	ILLUMINA	8/25/2017	ERR1980792	ERS1739521	ERP023059	SAMEA104075628 ERS1739521	NA	ELB.10m.5.0.16.11.11.2		water		11/16/2011		11/16/2011	3.3288	mS/cm	1002.8817	kg/m3	10		38.997	mg/L	TRUE	57	polar desert biome	saline lake	brackish water
ERR1980793	OTHER	151	PRJEB20869	SAMEA104075629		UNIVERSITY OF CALIFORNIA SAN DIEGO MICROBIOME INIT	public	sra	ncbi	8/24/2017	2017-05-16 2017-05-22	ERX2041199	0	Illumina MiSeq	SINGLE	PCR	METAGENOMIC	10809.ELB.10m.5.0.17.12.11.2	8/25/2017	0	0	salt lake metagenome	ILLUMINA	8/25/2017	ERR1980793	ERS1739522	ERP023059	SAMEA104075629 ERS1739522	NA	ELB.10m.5.0.17.12.11.2		water		12/17/2011		12/17/2011	3.2716	mS/cm	1002.7111	kg/m3	10		39.838	mg/L	TRUE	57	polar desert biome	saline lake	brackish water
ERR1980794	OTHER	151	PRJEB20869	SAMEA104075630		UNIVERSITY OF CALIFORNIA SAN DIEGO MICROBIOME INIT	public	sra	ncbi	8/24/2017	2017-05-16 2017-05-22	ERX2041200	0	Illumina MiSeq	SINGLE	PCR	METAGENOMIC	10809.ELB.12m.0.2.17.12.11.1	8/25/2017	5	3	salt lake metagenome	ILLUMINA	8/25/2017	ERR1980794	ERS1739523	ERP023059	SAMEA104075630 ERS1739523	NA	ELB.12m.0.2.17.12.11.1		water		12/17/2011		12/17/2011	5.2202	mS/cm	1004.7165	kg/m3	12		40.632	mg/L	TRUE	57	polar desert biome	saline lake	brackish water
ERR1980795	OTHER	151	PRJEB20869	SAMEA104075631		UNIVERSITY OF CALIFORNIA SAN DIEGO MICROBIOME INIT	public	sra	ncbi	8/24/2017	2017-05-16 2017-05-22	ERX2041201	0	Illumina MiSeq	SINGLE	PCR	METAGENOMIC	10809.ELB.12m.5.0.17.12.11.1	8/25/2017	6	3	salt lake metagenome	ILLUMINA	8/25/2017	ERR1980795	ERS1739524	ERP023059	SAMEA104075631 ERS1739524	NA	ELB.12m.5.0.17.12.11.1		water		12/17/2011		12/17/2011	5.2202	mS/cm	1004.7165	kg/m3	12		40.632	mg/L	TRUE	57	polar desert biome	saline lake	brackish water
ERR1980797	OTHER	151	PRJEB20869	SAMEA104075633		UNIVERSITY OF CALIFORNIA SAN DIEGO MICROBIOME INIT	public	sra	ncbi	8/24/2017	2017-05-16 2017-05-22	ERX2041203	0	Illumina MiSeq	SINGLE	PCR	METAGENOMIC	10809.ELB.15m.0.2.17.12.11.1	8/25/2017	4	2	salt lake metagenome	ILLUMINA	8/25/2017	ERR1980797	ERS1739526	ERP023059	SAMEA104075633 ERS1739526	NA	ELB.15m.0.2.17.12.11.1		water		12/17/2011		12/17/2011	17.8212	mS/cm	1020.1181	kg/m3	15		46.47	mg/L	TRUE	57	polar desert biome	saline lake	brackish water
ERR1980798	OTHER	151	PRJEB20869	SAMEA104075634		UNIVERSITY OF CALIFORNIA SAN DIEGO MICROBIOME INIT	public	sra	ncbi	8/24/2017	2017-05-16 2017-05-22	ERX2041204	0	Illumina MiSeq	SINGLE	PCR	METAGENOMIC	10809.ELB.15m.5.0.16.11.11.1	8/25/2017	6	4	salt lake metagenome	ILLUMINA	8/25/2017	ERR1980798	ERS1739527	ERP023059	SAMEA104075634 ERS1739527	NA	ELB.15m.5.0.16.11.11.1		water		11/16/2011		11/16/2011	18.3548	mS/cm	1020.7191	kg/m3	15		45.661	mg/L	TRUE	57	polar desert biome	saline lake	brackish water
ERR1980799	OTHER	151	PRJEB20869	SAMEA104075635		UNIVERSITY OF CALIFORNIA SAN DIEGO MICROBIOME INIT	public	sra	ncbi	8/24/2017	2017-05-16 2017-05-22	ERX2041205	0	Illumina MiSeq	SINGLE	PCR	METAGENOMIC	10809.ELB.15m.5.0.17.12.11.1	8/25/2017	0	0	salt lake metagenome	ILLUMINA	8/25/2017	ERR1980799	ERS1739528	ERP023059	SAMEA104075635 ERS1739528	NA	ELB.15m.5.0.17.12.11.1		water		12/17/2011		12/17/2011	17.8212	mS/cm	1020.1181	kg/m3	15		46.47	mg/L	TRUE	57	polar desert biome	saline lake	brackish water
ERR1980800	OTHER	151	PRJEB20869	SAMEA104075636		UNIVERSITY OF CALIFORNIA SAN DIEGO MICROBIOME INIT	public	sra	ncbi	8/24/2017	2017-05-16 2017-05-22	ERX2041206	0	Illumina MiSeq	SINGLE	PCR	METAGENOMIC	10809.ELB.15m.less0.2.16.11.11	8/25/2017	0	0	salt lake metagenome	ILLUMINA	8/25/2017	ERR1980800	ERS1739529	ERP023059	SAMEA104075636 ERS1739529	NA	ELB.15m.less0.2.16.11.11		water		11/16/2011		11/16/2011	18.3548	mS/cm	1020.7191	kg/m3	15		45.661	mg/L	TRUE	57	polar desert biome	saline lake	brackish water
ERR1980801	OTHER	151	PRJEB20869	SAMEA104075637		UNIVERSITY OF CALIFORNIA SAN DIEGO MICROBIOME INIT	public	sra	ncbi	8/24/2017	2017-05-16 2017-05-22	ERX2041207	0	Illumina MiSeq	SINGLE	PCR	METAGENOMIC	10809.ELB.17m.0.2.16.11.11.2	8/25/2017	0	0	salt lake metagenome	ILLUMINA	8/25/2017	ERR1980801	ERS1739530	ERP023059	SAMEA104075637 ERS1739530	NA	ELB.17m.0.2.16.11.11.2		water		11/16/2011		11/16/2011	28.3571	mS/cm	1025.0645	kg/m3	17		Missing: Not provided	mg/L	TRUE	57	polar desert biome	saline lake	brackish water
ERR1980802	OTHER	151	PRJEB20869	SAMEA104075638		UNIVERSITY OF CALIFORNIA SAN DIEGO MICROBIOME INIT	public	sra	ncbi	8/24/2017	2017-05-16 2017-05-22	ERX2041208	0	Illumina MiSeq	SINGLE	PCR	METAGENOMIC	10809.ELB.17m.5.0.16.11.11.1	8/25/2017	0	0	salt lake metagenome	ILLUMINA	8/25/2017	ERR1980802	ERS1739531	ERP023059	SAMEA104075638 ERS1739531	NA	ELB.17m.5.0.16.11.11.1		water		11/16/2011		11/16/2011	28.3571	mS/cm	1025.0645	kg/m3	17		Missing: Not provided	mg/L	TRUE	57	polar desert biome	saline lake	brackish water
ERR1980803	OTHER	151	PRJEB20869	SAMEA104075639		UNIVERSITY OF CALIFORNIA SAN DIEGO MICROBIOME INIT	public	sra	ncbi	8/24/2017	2017-05-16 2017-05-22	ERX2041209	0	Illumina MiSeq	SINGLE	PCR	METAGENOMIC	10809.ELB.18m.0.2.17.12.11.2	8/25/2017	6	4	salt lake metagenome	ILLUMINA	8/25/2017	ERR1980803	ERS1739532	ERP023059	SAMEA104075639 ERS1739532	NA	ELB.18m.0.2.17.12.11.2		water		12/17/2011		12/17/2011	31.6677	mS/cm	1030.01	kg/m3	18		39.101	mg/L	TRUE	57	polar desert biome	saline lake	brackish water
ERR1980804	OTHER	151	PRJEB20869	SAMEA104075640		UNIVERSITY OF CALIFORNIA SAN DIEGO MICROBIOME INIT	public	sra	ncbi	8/24/2017	2017-05-16 2017-05-22	ERX2041210	0	Illumina MiSeq	SINGLE	PCR	METAGENOMIC	10809.ELB.18m.5.0.17.12.11.2	8/25/2017	7	4	salt lake metagenome	ILLUMINA	8/25/2017	ERR1980804	ERS1739533	ERP023059	SAMEA104075640 ERS1739533	NA	ELB.18m.5.0.17.12.11.2		water		12/17/2011		12/17/2011	31.6677	mS/cm	1030.01	kg/m3	18		39.101	mg/L	TRUE	57	polar desert biome	saline lake	brackish water
ERR1980805	OTHER	151	PRJEB20869	SAMEA104075641		UNIVERSITY OF CALIFORNIA SAN DIEGO MICROBIOME INIT	public	sra	ncbi	8/24/2017	2017-05-16 2017-05-22	ERX2041211	0	Illumina MiSeq	SINGLE	PCR	METAGENOMIC	10809.ELB.18m.5.0.19.11.11.cDNA	8/25/2017	17	11	salt lake metagenome	ILLUMINA	8/25/2017	ERR1980805	ERS1739534	ERP023059	SAMEA104075641 ERS1739534	NA	ELB; 18m; 5	0; 19.11.11; cDNA		cDNA		11/19/2011		11/19/2011	31.2975	mS/cm	1030.9905	kg/m3	18		37.02	mg/L	TRUE	57	polar desert biome	saline lake
ERR1980807	OTHER	151	PRJEB20869	SAMEA104075643		UNIVERSITY OF CALIFORNIA SAN DIEGO MICROBIOME INIT	public	sra	ncbi	8/24/2017	2017-05-16 2017-05-22	ERX2041213	0	Illumina MiSeq	SINGLE	PCR	METAGENOMIC	10809.ELB.20m.0.2.16.11.11.2	8/25/2017	0	0	salt lake metagenome	ILLUMINA	8/25/2017	ERR1980807	ERS1739536	ERP023059	SAMEA104075643 ERS1739536	NA	ELB.20m.0.2.16.11.11.2		water		11/16/2011		11/16/2011	53.2292	mS/cm	1060.6079	kg/m3	20		29.391	mg/L	TRUE	57	polar desert biome	saline lake	hypersaline water
ERR1980808	OTHER	151	PRJEB20869	SAMEA104075644		UNIVERSITY OF CALIFORNIA SAN DIEGO MICROBIOME INIT	public	sra	ncbi	8/24/2017	2017-05-16 2017-05-22	ERX2041214	0	Illumina MiSeq	SINGLE	PCR	METAGENOMIC	10809.ELB.20m.0.2.17.12.11.2	8/25/2017	0	0	salt lake metagenome	ILLUMINA	8/25/2017	ERR1980808	ERS1739537	ERP023059	SAMEA104075644 ERS1739537	NA	ELB.20m.0.2.17.12.11.2		water		12/17/2011		12/17/2011	52.7259	mS/cm	1058.6022	kg/m3	20		29.867	mg/L	TRUE	57	polar desert biome	saline lake	hypersaline water
ERR1980809	OTHER	151	PRJEB20869	SAMEA104075645		UNIVERSITY OF CALIFORNIA SAN DIEGO MICROBIOME INIT	public	sra	ncbi	8/24/2017	2017-05-16 2017-05-22	ERX2041215	0	Illumina MiSeq	SINGLE	PCR	METAGENOMIC	10809.ELB.20m.5.0.16.11.11.1	8/25/2017	1	0	salt lake metagenome	ILLUMINA	8/25/2017	ERR1980809	ERS1739538	ERP023059	SAMEA104075645 ERS1739538	NA	ELB.20m.5.0.16.11.11.1		water		11/16/2011		11/16/2011	53.2292	mS/cm	1060.6079	kg/m3	20		29.391	mg/L	TRUE	57	polar desert biome	saline lake	hypersaline water
ERR1980810	OTHER	151	PRJEB20869	SAMEA104075646		UNIVERSITY OF CALIFORNIA SAN DIEGO MICROBIOME INIT	public	sra	ncbi	8/24/2017	2017-05-16 2017-05-22	ERX2041216	0	Illumina MiSeq	SINGLE	PCR	METAGENOMIC	10809.ELB.20m.5.0.17.11.11.cDNA	8/25/2017	16	10	salt lake metagenome	ILLUMINA	8/25/2017	ERR1980810	ERS1739539	ERP023059	SAMEA104075646 ERS1739539	NA	ELB; 20m; 5	0; 17.11.11; cDNA		cDNA		11/17/2011		11/17/2011	53.2292	mS/cm	1060.6079	kg/m3	20		29.391	mg/L	TRUE	57	polar desert biome	saline lake
ERR1980811	OTHER	151	PRJEB20869	SAMEA104075647		UNIVERSITY OF CALIFORNIA SAN DIEGO MICROBIOME INIT	public	sra	ncbi	8/24/2017	2017-05-16 2017-05-22	ERX2041217	0	Illumina MiSeq	SINGLE	PCR	METAGENOMIC	10809.ELB.22m.0.2.16.11.11.1	8/25/2017	0	0	salt lake metagenome	ILLUMINA	8/25/2017	ERR1980811	ERS1739540	ERP023059	SAMEA104075647 ERS1739540	NA	ELB.22m.0.2.16.11.11.1		water		11/16/2011		11/16/2011	81.6579	mS/cm	1095.3248	kg/m3	22		13.308	mg/L	TRUE	57	polar desert biome	saline lake	hypersaline water
ERR1980812	OTHER	151	PRJEB20869	SAMEA104075648		UNIVERSITY OF CALIFORNIA SAN DIEGO MICROBIOME INIT	public	sra	ncbi	8/24/2017	2017-05-16 2017-05-22	ERX2041218	0	Illumina MiSeq	SINGLE	PCR	METAGENOMIC	10809.ELB.22m.0.2.17.12.11.1	8/25/2017	0	0	salt lake metagenome	ILLUMINA	8/25/2017	ERR1980812	ERS1739541	ERP023059	SAMEA104075648 ERS1739541	NA	ELB.22m.0.2.17.12.11.1		water		12/17/2011		12/17/2011	84.1936	mS/cm	1093.2797	kg/m3	22		13.07	mg/L	TRUE	57	polar desert biome	saline lake	hypersaline water
ERR1980813	OTHER	151	PRJEB20869	SAMEA104075649		UNIVERSITY OF CALIFORNIA SAN DIEGO MICROBIOME INIT	public	sra	ncbi	8/24/2017	2017-05-16 2017-05-22	ERX2041219	0	Illumina MiSeq	SINGLE	PCR	METAGENOMIC	10809.ELB.22m.5.0.16.11.11.1	8/25/2017	5	3	salt lake metagenome	ILLUMINA	8/25/2017	ERR1980813	ERS1739542	ERP023059	SAMEA104075649 ERS1739542	NA	ELB.22m.5.0.16.11.11.1		water		11/16/2011		11/16/2011	81.6579	mS/cm	1095.3248	kg/m3	22		13.308	mg/L	TRUE	57	polar desert biome	saline lake	hypersaline water
ERR1980814	OTHER	151	PRJEB20869	SAMEA104075650		UNIVERSITY OF CALIFORNIA SAN DIEGO MICROBIOME INIT	public	sra	ncbi	8/24/2017	2017-05-16 2017-05-22	ERX2041220	0	Illumina MiSeq	SINGLE	PCR	METAGENOMIC	10809.ELB.22m.5.0.17.12.11.2	8/25/2017	0	0	salt lake metagenome	ILLUMINA	8/25/2017	ERR1980814	ERS1739543	ERP023059	SAMEA104075650 ERS1739543	NA	ELB.22m.5.0.17.12.11.2		water		12/17/2011		12/17/2011	84.1936	mS/cm	1093.2797	kg/m3	22		13.07	mg/L	TRUE	57	polar desert biome	saline lake	hypersaline water
ERR1980815	OTHER	151	PRJEB20869	SAMEA104075651		UNIVERSITY OF CALIFORNIA SAN DIEGO MICROBIOME INIT	public	sra	ncbi	8/24/2017	2017-05-16 2017-05-22	ERX2041221	0	Illumina MiSeq	SINGLE	PCR	METAGENOMIC	10809.ELB.25m.0.2.16.11.11.2	8/25/2017	0	0	salt lake metagenome	ILLUMINA	8/25/2017	ERR1980815	ERS1739544	ERP023059	SAMEA104075651 ERS1739544	NA	ELB.25m.0.2.16.11.11.2		water		11/16/2011		11/16/2011	109.2403	mS/cm	1124.8766	kg/m3	25		0.954	mg/L	TRUE	57	polar desert biome	saline lake	hypersaline water
ERR1980816	OTHER	151	PRJEB20869	SAMEA104075652		UNIVERSITY OF CALIFORNIA SAN DIEGO MICROBIOME INIT	public	sra	ncbi	8/24/2017	2017-05-16 2017-05-22	ERX2041222	0	Illumina MiSeq	SINGLE	PCR	METAGENOMIC	10809.ELB.25m.0.2.17.12.11.2	8/25/2017	2	1	salt lake metagenome	ILLUMINA	8/25/2017	ERR1980816	ERS1739545	ERP023059	SAMEA104075652 ERS1739545	NA	ELB.25m.0.2.17.12.11.2		water		12/17/2011		12/17/2011	109.5255	mS/cm	1124.2387	kg/m3	25		0.607	mg/L	TRUE	57	polar desert biome	saline lake	hypersaline water
ERR1980817	OTHER	151	PRJEB20869	SAMEA104075653		UNIVERSITY OF CALIFORNIA SAN DIEGO MICROBIOME INIT	public	sra	ncbi	8/24/2017	2017-05-16 2017-05-22	ERX2041223	0	Illumina MiSeq	SINGLE	PCR	METAGENOMIC	10809.ELB.25m.5.0.16.11.11.1	8/25/2017	1	0	salt lake metagenome	ILLUMINA	8/25/2017	ERR1980817	ERS1739546	ERP023059	SAMEA104075653 ERS1739546	NA	ELB.25m.5.0.16.11.11.1		water		11/16/2011		11/16/2011	109.2403	mS/cm	1124.8766	kg/m3	25		0.954	mg/L	TRUE	57	polar desert biome	saline lake	hypersaline water
ERR1980819	OTHER	151	PRJEB20869	SAMEA104075655		UNIVERSITY OF CALIFORNIA SAN DIEGO MICROBIOME INIT	public	sra	ncbi	8/24/2017	2017-05-16 2017-05-22	ERX2041225	0	Illumina MiSeq	SINGLE	PCR	METAGENOMIC	10809.ELB.30m.0.2.16.11.11.2	8/25/2017	0	0	salt lake metagenome	ILLUMINA	8/25/2017	ERR1980819	ERS1739548	ERP023059	SAMEA104075655 ERS1739548	NA	ELB.30m.0.2.16.11.11.2		water		11/16/2011		11/16/2011	113.4877	mS/cm	1134.595	kg/m3	30		0.715	mg/L	TRUE	57	polar desert biome	saline lake	hypersaline water
ERR1980820	OTHER	151	PRJEB20869	SAMEA104075656		UNIVERSITY OF CALIFORNIA SAN DIEGO MICROBIOME INIT	public	sra	ncbi	8/24/2017	2017-05-16 2017-05-22	ERX2041226	0	Illumina MiSeq	SINGLE	PCR	METAGENOMIC	10809.ELB.30m.0.2.17.12.11.1	8/25/2017	4	2	salt lake metagenome	ILLUMINA	8/25/2017	ERR1980820	ERS1739549	ERP023059	SAMEA104075656 ERS1739549	NA	ELB.30m.0.2.17.12.11.1		water		12/17/2011		12/17/2011	113.5636	mS/cm	1134.3796	kg/m3	30		0.694	mg/L	TRUE	57	polar desert biome	saline lake	hypersaline water
ERR1980821	OTHER	151	PRJEB20869	SAMEA104075657		UNIVERSITY OF CALIFORNIA SAN DIEGO MICROBIOME INIT	public	sra	ncbi	8/24/2017	2017-05-16 2017-05-22	ERX2041227	0	Illumina MiSeq	SINGLE	PCR	METAGENOMIC	10809.ELB.30m.5.0.16.11.11.1	8/25/2017	0	0	salt lake metagenome	ILLUMINA	8/25/2017	ERR1980821	ERS1739550	ERP023059	SAMEA104075657 ERS1739550	NA	ELB.30m.5.0.16.11.11.1		water		11/16/2011		11/16/2011	113.4877	mS/cm	1134.595	kg/m3	30		0.715	mg/L	TRUE	57	polar desert biome	saline lake	hypersaline water
ERR1980822	OTHER	151	PRJEB20869	SAMEA104075658		UNIVERSITY OF CALIFORNIA SAN DIEGO MICROBIOME INIT	public	sra	ncbi	8/24/2017	2017-05-16 2017-05-22	ERX2041228	0	Illumina MiSeq	SINGLE	PCR	METAGENOMIC	10809.ELB.30m.less0.2.16.11.11	8/25/2017	0	0	salt lake metagenome	ILLUMINA	8/25/2017	ERR1980822	ERS1739551	ERP023059	SAMEA104075658 ERS1739551	NA	ELB.30m.less0.2.16.11.11		water		11/16/2011		11/16/2011	113.4877	mS/cm	1134.595	kg/m3	30		0.715	mg/L	TRUE	57	polar desert biome	saline lake	hypersaline water
ERR1980823	OTHER	151	PRJEB20869	SAMEA104075659		UNIVERSITY OF CALIFORNIA SAN DIEGO MICROBIOME INIT	public	sra	ncbi	8/24/2017	2017-05-16 2017-05-22	ERX2041229	0	Illumina MiSeq	SINGLE	PCR	METAGENOMIC	10809.ELB.37m.0.2.16.11.11.1	8/25/2017	0	0	salt lake metagenome	ILLUMINA	8/25/2017	ERR1980823	ERS1739552	ERP023059	SAMEA104075659 ERS1739552	NA	ELB.37m.0.2.16.11.11.1		water		11/16/2011		11/16/2011	105.2066	mS/cm	1136.764	kg/m3	37		2.319	mg/L	TRUE	57	polar desert biome	saline lake	hypersaline water
ERR1980824	OTHER	151	PRJEB20869	SAMEA104075660		UNIVERSITY OF CALIFORNIA SAN DIEGO MICROBIOME INIT	public	sra	ncbi	8/24/2017	2017-05-16 2017-05-22	ERX2041230	0	Illumina MiSeq	SINGLE	PCR	METAGENOMIC	10809.ELB.37m.0.2.17.12.11.1	8/25/2017	3	2	salt lake metagenome	ILLUMINA	8/25/2017	ERR1980824	ERS1739553	ERP023059	SAMEA104075660 ERS1739553	NA	ELB.37m.0.2.17.12.11.1		water		12/17/2011		12/17/2011	105.1638	mS/cm	1136.3354	kg/m3	37		2.471	mg/L	TRUE	57	polar desert biome	saline lake	hypersaline water
ERR1980825	OTHER	151	PRJEB20869	SAMEA104075661		UNIVERSITY OF CALIFORNIA SAN DIEGO MICROBIOME INIT	public	sra	ncbi	8/24/2017	2017-05-16 2017-05-22	ERX2041231	0	Illumina MiSeq	SINGLE	PCR	METAGENOMIC	10809.ELB.37m.5.0.16.11.11.2	8/25/2017	0	0	salt lake metagenome	ILLUMINA	8/25/2017	ERR1980825	ERS1739554	ERP023059	SAMEA104075661 ERS1739554	NA	ELB.37m.5.0.16.11.11.2		water		11/16/2011		11/16/2011	105.2066	mS/cm	1136.764	kg/m3	37		2.319	mg/L	TRUE	57	polar desert biome	saline lake	hypersaline water
ERR1980826	OTHER	151	PRJEB20869	SAMEA104075662		UNIVERSITY OF CALIFORNIA SAN DIEGO MICROBIOME INIT	public	sra	ncbi	8/24/2017	2017-05-16 2017-05-22	ERX2041232	0	Illumina MiSeq	SINGLE	PCR	METAGENOMIC	10809.ELB.37m.less0.2.16.11.11	8/25/2017	0	0	salt lake metagenome	ILLUMINA	8/25/2017	ERR1980826	ERS1739555	ERP023059	SAMEA104075662 ERS1739555	NA	ELB.37m.less0.2.16.11.11		water		11/16/2011		11/16/2011	105.2066	mS/cm	1136.764	kg/m3	37		2.319	mg/L	TRUE	57	polar desert biome	saline lake	hypersaline water
ERR1980827	OTHER	151	PRJEB20869	SAMEA104075663		UNIVERSITY OF CALIFORNIA SAN DIEGO MICROBIOME INIT	public	sra	ncbi	8/24/2017	2017-05-16 2017-05-22	ERX2041233	0	Illumina MiSeq	SINGLE	PCR	METAGENOMIC	10809.ELB.4m.0.2.16.11.11.1	8/25/2017	0	0	salt lake metagenome	ILLUMINA	8/25/2017	ERR1980827	ERS1739556	ERP023059	SAMEA104075663 ERS1739556	NA	ELB.4m.0.2.16.11.11.1		water		11/16/2011		11/16/2011	0.6236	mS/cm	1000.8552	kg/m3	4		20.157	mg/L	TRUE	57	polar desert biome	saline lake	brackish water
ERR1980828	OTHER	151	PRJEB20869	SAMEA104075664		UNIVERSITY OF CALIFORNIA SAN DIEGO MICROBIOME INIT	public	sra	ncbi	8/24/2017	2017-05-16 2017-05-22	ERX2041234	0	Illumina MiSeq	SINGLE	PCR	METAGENOMIC	10809.ELB.4m.0.2.17.12.11.1	8/25/2017	8	5	salt lake metagenome	ILLUMINA	8/25/2017	ERR1980828	ERS1739557	ERP023059	SAMEA104075664 ERS1739557	NA	ELB.4m.0.2.17.12.11.1		water		12/17/2011		12/17/2011	0.6491	mS/cm	1000.8365	kg/m3	4		26.085	mg/L	TRUE	57	polar desert biome	saline lake	brackish water
ERR1980829	OTHER	151	PRJEB20869	SAMEA104075665		UNIVERSITY OF CALIFORNIA SAN DIEGO MICROBIOME INIT	public	sra	ncbi	8/24/2017	2017-05-16 2017-05-22	ERX2041235	0	Illumina MiSeq	SINGLE	PCR	METAGENOMIC	10809.ELB.4m.5.0.16.11.11.1	8/25/2017	7	4	salt lake metagenome	ILLUMINA	8/25/2017	ERR1980829	ERS1739558	ERP023059	SAMEA104075665 ERS1739558	NA	ELB.4m.5.0.16.11.11.1		water		11/16/2011		11/16/2011	0.6236	mS/cm	1000.8552	kg/m3	4		20.157	mg/L	TRUE	57	polar desert biome	saline lake	brackish water
ERR1980830	OTHER	151	PRJEB20869	SAMEA104075666		UNIVERSITY OF CALIFORNIA SAN DIEGO MICROBIOME INIT	public	sra	ncbi	8/24/2017	2017-05-16 2017-05-22	ERX2041236	0	Illumina MiSeq	SINGLE	PCR	METAGENOMIC	10809.ELB.4m.less0.2.16.11.11	8/25/2017	0	0	salt lake metagenome	ILLUMINA	8/25/2017	ERR1980830	ERS1739559	ERP023059	SAMEA104075666 ERS1739559	NA	ELB.4m.less0.2.16.11.11		water		11/16/2011		11/16/2011	0.6236	mS/cm	1000.8552	kg/m3	4		20.157	mg/L	TRUE	57	polar desert biome	saline lake	brackish water
ERR1980831	OTHER	151	PRJEB20869	SAMEA104075667		UNIVERSITY OF CALIFORNIA SAN DIEGO MICROBIOME INIT	public	sra	ncbi	8/24/2017	2017-05-16 2017-05-22	ERX2041237	0	Illumina MiSeq	SINGLE	PCR	METAGENOMIC	10809.ELB.5m.0.2.16.11.11.2	8/25/2017	0	0	salt lake metagenome	ILLUMINA	8/25/2017	ERR1980831	ERS1739560	ERP023059	SAMEA104075667 ERS1739560	NA	ELB.5m.0.2.16.11.11.2		water		11/16/2011		11/16/2011	1.1441	mS/cm	1000.9226	kg/m3	5		25.077	mg/L	TRUE	57	polar desert biome	saline lake	brackish water
ERR1980832	OTHER	151	PRJEB20869	SAMEA104075668		UNIVERSITY OF CALIFORNIA SAN DIEGO MICROBIOME INIT	public	sra	ncbi	8/24/2017	2017-05-16 2017-05-22	ERX2041238	0	Illumina MiSeq	SINGLE	PCR	METAGENOMIC	10809.ELB.5m.0.2.17.12.11.1	8/25/2017	8	5	salt lake metagenome	ILLUMINA	8/25/2017	ERR1980832	ERS1739561	ERP023059	SAMEA104075668 ERS1739561	NA	ELB.5m.0.2.17.12.11.1		water		12/17/2011		12/17/2011	1.1459	mS/cm	1000.9136	kg/m3	5		28.639	mg/L	TRUE	57	polar desert biome	saline lake	brackish water
ERR1980833	OTHER	151	PRJEB20869	SAMEA104075669		UNIVERSITY OF CALIFORNIA SAN DIEGO MICROBIOME INIT	public	sra	ncbi	8/24/2017	2017-05-16 2017-05-22	ERX2041239	0	Illumina MiSeq	SINGLE	PCR	METAGENOMIC	10809.ELB.5m.0.2.27.11.11.2	8/25/2017	6	3	salt lake metagenome	ILLUMINA	8/25/2017	ERR1980833	ERS1739562	ERP023059	SAMEA104075669 ERS1739562	NA	ELB.5m.0.2.27.11.11.2		water		11/27/2011		11/27/2011	1.231	mS/cm	Missing: Not reported	kg/m3	5		Missing: Not reported	mg/L	TRUE	57	polar desert biome	saline lake	brackish water
ERR1980834	OTHER	151	PRJEB20869	SAMEA104075670		UNIVERSITY OF CALIFORNIA SAN DIEGO MICROBIOME INIT	public	sra	ncbi	8/24/2017	2017-05-16 2017-05-22	ERX2041240	0	Illumina MiSeq	SINGLE	PCR	METAGENOMIC	10809.ELB.5m.5.0.16.11.11.2	8/25/2017	8	4	salt lake metagenome	ILLUMINA	8/25/2017	ERR1980834	ERS1739563	ERP023059	SAMEA104075670 ERS1739563	NA	ELB.5m.5.0.16.11.11.2		water		11/16/2011		11/16/2011	1.1441	mS/cm	1000.9226	kg/m3	5		25.077	mg/L	TRUE	57	polar desert biome	saline lake	brackish water
ERR1980835	OTHER	151	PRJEB20869	SAMEA104075671		UNIVERSITY OF CALIFORNIA SAN DIEGO MICROBIOME INIT	public	sra	ncbi	8/24/2017	2017-05-16 2017-05-22	ERX2041241	0	Illumina MiSeq	SINGLE	PCR	METAGENOMIC	10809.ELB.5m.5.0.17.12.11.2	8/25/2017	0	0	salt lake metagenome	ILLUMINA	8/25/2017	ERR1980835	ERS1739564	ERP023059	SAMEA104075671 ERS1739564	NA	ELB.5m.5.0.17.12.11.2		water		12/17/2011		12/17/2011	1.1459	mS/cm	1000.9136	kg/m3	5		28.639	mg/L	TRUE	57	polar desert biome	saline lake	brackish water
ERR1980836	OTHER	151	PRJEB20869	SAMEA104075672		UNIVERSITY OF CALIFORNIA SAN DIEGO MICROBIOME INIT	public	sra	ncbi	8/24/2017	2017-05-16 2017-05-22	ERX2041242	0	Illumina MiSeq	SINGLE	PCR	METAGENOMIC	10809.ELB.5m.5.0.27.11.11.2	8/25/2017	7	4	salt lake metagenome	ILLUMINA	8/25/2017	ERR1980836	ERS1739565	ERP023059	SAMEA104075672 ERS1739565	NA	ELB.5m.5.0.27.11.11.2		water		11/27/2011		11/27/2011	1.231	mS/cm	Missing: Not reported	kg/m3	5		Missing: Not reported	mg/L	TRUE	57	polar desert biome	saline lake	brackish water
ERR1980837	OTHER	151	PRJEB20869	SAMEA104075673		UNIVERSITY OF CALIFORNIA SAN DIEGO MICROBIOME INIT	public	sra	ncbi	8/24/2017	2017-05-16 2017-05-22	ERX2041243	0	Illumina MiSeq	SINGLE	PCR	METAGENOMIC	10809.ELB.6m.0.2.17.12.11.1	8/25/2017	7	4	salt lake metagenome	ILLUMINA	8/25/2017	ERR1980837	ERS1739566	ERP023059	SAMEA104075673 ERS1739566	NA	ELB.6m.0.2.17.12.11.1		water		12/17/2011		12/17/2011	1.459	mS/cm	1001.1712	kg/m3	6		31.905	mg/L	TRUE	57	polar desert biome	saline lake	brackish water
ERR1980838	OTHER	151	PRJEB20869	SAMEA104075674		UNIVERSITY OF CALIFORNIA SAN DIEGO MICROBIOME INIT	public	sra	ncbi	8/24/2017	2017-05-16 2017-05-22	ERX2041244	0	Illumina MiSeq	SINGLE	PCR	METAGENOMIC	10809.ELB.6m.5.0.16.11.11.1	8/25/2017	6	3	salt lake metagenome	ILLUMINA	8/25/2017	ERR1980838	ERS1739567	ERP023059	SAMEA104075674 ERS1739567	NA	ELB.6m.5.0.16.11.11.1		water		11/16/2011		11/16/2011	1.4531	mS/cm	1001.2531	kg/m3	6		28.645	mg/L	TRUE	57	polar desert biome	saline lake	brackish water
ERR1980839	OTHER	151	PRJEB20869	SAMEA104075675		UNIVERSITY OF CALIFORNIA SAN DIEGO MICROBIOME INIT	public	sra	ncbi	8/24/2017	2017-05-16 2017-05-22	ERX2041245	0	Illumina MiSeq	SINGLE	PCR	METAGENOMIC	10809.ELB.6m.less0.2.16.11.11	8/25/2017	0	0	salt lake metagenome	ILLUMINA	8/25/2017	ERR1980839	ERS1739568	ERP023059	SAMEA104075675 ERS1739568	NA	ELB.6m.less0.2.16.11.11		water		11/16/2011		11/16/2011	1.4531	mS/cm	1001.2531	kg/m3	6		28.645	mg/L	TRUE	57	polar desert biome	saline lake	brackish water
ERR1980840	OTHER	151	PRJEB20869	SAMEA104075676		UNIVERSITY OF CALIFORNIA SAN DIEGO MICROBIOME INIT	public	sra	ncbi	8/24/2017	2017-05-16 2017-05-22	ERX2041246	0	Illumina MiSeq	SINGLE	PCR	METAGENOMIC	10809.ELB.8m.0.2.17.12.11.1	8/25/2017	7	4	salt lake metagenome	ILLUMINA	8/25/2017	ERR1980840	ERS1739569	ERP023059	SAMEA104075676 ERS1739569	NA	ELB.8m.0.2.17.12.11.1		water		12/17/2011		12/17/2011	2.2932	mS/cm	1001.8857	kg/m3	8		36.182	mg/L	TRUE	57	polar desert biome	saline lake	brackish water
ERR1980841	OTHER	151	PRJEB20869	SAMEA104075677		UNIVERSITY OF CALIFORNIA SAN DIEGO MICROBIOME INIT	public	sra	ncbi	8/24/2017	2017-05-16 2017-05-22	ERX2041247	0	Illumina MiSeq	SINGLE	PCR	METAGENOMIC	10809.ELB.8m.5.0.16.11.11.2	8/25/2017	7	4	salt lake metagenome	ILLUMINA	8/25/2017	ERR1980841	ERS1739570	ERP023059	SAMEA104075677 ERS1739570	NA	ELB.8m.5.0.16.11.11.2		water		11/16/2011		11/16/2011	2.2935	mS/cm	1001.9534	kg/m3	8		33.188	mg/L	TRUE	57	polar desert biome	saline lake	brackish water
ERR1980842	OTHER	151	PRJEB20869	SAMEA104075678		UNIVERSITY OF CALIFORNIA SAN DIEGO MICROBIOME INIT	public	sra	ncbi	8/24/2017	2017-05-16 2017-05-22	ERX2041248	0	Illumina MiSeq	SINGLE	PCR	METAGENOMIC	10809.F.cDNA	8/25/2017	21	12	salt lake metagenome	ILLUMINA	8/25/2017	ERR1980842	ERS1739571	ERP023059	SAMEA104075678 ERS1739571	NA	F cDNA		cDNA		12/21/2011		12/21/2011	43.2741	mS/cm	1056.3759	kg/m3	16		Missing: Not provided	mg/L	TRUE	57	polar desert biome	saline lake	hypersaline water
ERR1980843	OTHER	151	PRJEB20869	SAMEA104075679		UNIVERSITY OF CALIFORNIA SAN DIEGO MICROBIOME INIT	public	sra	ncbi	8/24/2017	2017-05-16 2017-05-22	ERX2041249	0	Illumina MiSeq	SINGLE	PCR	METAGENOMIC	10809.FRX.10m.0.2.07.11.12.1	8/25/2017	0	0	salt lake metagenome	ILLUMINA	8/25/2017	ERR1980843	ERS1739572	ERP023059	SAMEA104075679 ERS1739572	NA	FRX.10m.0.2.07.11.12.1		water		11-07-11		11-07-11	3.5105	mS/cm	1003.0371	kg/m3	10		10.751	mg/L	TRUE	18	polar desert biome	saline lake	brackish water
ERR1980845	OTHER	151	PRJEB20869	SAMEA104075681		UNIVERSITY OF CALIFORNIA SAN DIEGO MICROBIOME INIT	public	sra	ncbi	8/24/2017	2017-05-16 2017-05-22	ERX2041251	0	Illumina MiSeq	SINGLE	PCR	METAGENOMIC	10809.FRX.11m.5.0.07.11.12.3	8/25/2017	0	0	salt lake metagenome	ILLUMINA	8/25/2017	ERR1980845	ERS1739574	ERP023059	SAMEA104075681 ERS1739574	NA	FRX.11m.5.0.07.11.12.3		water		11-07-11		11-07-11	4.3811	mS/cm	1003.5994	kg/m3	11		0	mg/L	TRUE	18	polar desert biome	saline lake	brackish water
ERR1980846	OTHER	151	PRJEB20869	SAMEA104075682		UNIVERSITY OF CALIFORNIA SAN DIEGO MICROBIOME INIT	public	sra	ncbi	8/24/2017	2017-05-16 2017-05-22	ERX2041252	0	Illumina MiSeq	SINGLE	PCR	METAGENOMIC	10809.FRX.11m.5.0.08.12.12.1	8/25/2017	0	0	salt lake metagenome	ILLUMINA	8/25/2017	ERR1980846	ERS1739575	ERP023059	SAMEA104075682 ERS1739575	NA	FRX.11m.5.0.08.12.12.1		water		12-08-11		12-08-11	4.4792	mS/cm	1003.4541	kg/m3	11		0	mg/L	TRUE	18	polar desert biome	saline lake	brackish water
ERR1980847	OTHER	151	PRJEB20869	SAMEA104075683		UNIVERSITY OF CALIFORNIA SAN DIEGO MICROBIOME INIT	public	sra	ncbi	8/24/2017	2017-05-16 2017-05-22	ERX2041253	0	Illumina MiSeq	SINGLE	PCR	METAGENOMIC	10809.FRX.11m.less0.2.07.11.12.	8/25/2017	0	0	salt lake metagenome	ILLUMINA	8/25/2017	ERR1980847	ERS1739576	ERP023059	SAMEA104075683 ERS1739576	NA	FRX.11m.less0.2.07.11.12.		water		11-07-11		11-07-11	4.3811	mS/cm	1003.5994	kg/m3	11		0	mg/L	TRUE	18	polar desert biome	saline lake	brackish water
ERR1980848	OTHER	151	PRJEB20869	SAMEA104075684		UNIVERSITY OF CALIFORNIA SAN DIEGO MICROBIOME INIT	public	sra	ncbi	8/24/2017	2017-05-16 2017-05-22	ERX2041254	0	Illumina MiSeq	SINGLE	PCR	METAGENOMIC	10809.FRX.12m.0.2.08.12.12.1	8/25/2017	0	0	salt lake metagenome	ILLUMINA	8/25/2017	ERR1980848	ERS1739577	ERP023059	SAMEA104075684 ERS1739577	NA	FRX.12m.0.2.08.12.12.1		water		12-08-11		12-08-11	5.3996	mS/cm	1004.2361	kg/m3	12		0	mg/L	TRUE	18	polar desert biome	saline lake	brackish water
ERR1980849	OTHER	151	PRJEB20869	SAMEA104075685		UNIVERSITY OF CALIFORNIA SAN DIEGO MICROBIOME INIT	public	sra	ncbi	8/24/2017	2017-05-16 2017-05-22	ERX2041255	0	Illumina MiSeq	SINGLE	PCR	METAGENOMIC	10809.FRX.15m.0.2.07.11.12.3	8/25/2017	0	0	salt lake metagenome	ILLUMINA	8/25/2017	ERR1980849	ERS1739578	ERP023059	SAMEA104075685 ERS1739578	NA	FRX.15m.0.2.07.11.12.3		water		11-07-11		11-07-11	7.2725	mS/cm	1006.0491	kg/m3	15		0	mg/L	TRUE	18	polar desert biome	saline lake	brackish water
ERR1980851	OTHER	151	PRJEB20869	SAMEA104075687		UNIVERSITY OF CALIFORNIA SAN DIEGO MICROBIOME INIT	public	sra	ncbi	8/24/2017	2017-05-16 2017-05-22	ERX2041257	0	Illumina MiSeq	SINGLE	PCR	METAGENOMIC	10809.FRX.15m.5.0.07.11.12.3	8/25/2017	0	0	salt lake metagenome	ILLUMINA	8/25/2017	ERR1980851	ERS1739580	ERP023059	SAMEA104075687 ERS1739580	NA	FRX.15m.5.0.07.11.12.3		water		11-07-11		11-07-11	7.2725	mS/cm	1006.0491	kg/m3	15		0	mg/L	TRUE	18	polar desert biome	saline lake	brackish water
ERR1980852	OTHER	151	PRJEB20869	SAMEA104075688		UNIVERSITY OF CALIFORNIA SAN DIEGO MICROBIOME INIT	public	sra	ncbi	8/24/2017	2017-05-16 2017-05-22	ERX2041258	0	Illumina MiSeq	SINGLE	PCR	METAGENOMIC	10809.FRX.18m.5.0.07.11.12.3	8/25/2017	0	0	salt lake metagenome	ILLUMINA	8/25/2017	ERR1980852	ERS1739581	ERP023059	SAMEA104075688 ERS1739581	NA	FRX.18m.5.0.07.11.12.3		water		11-07-11		11-07-11	8.3135	mS/cm	1006.6094	kg/m3	18		0	mg/L	TRUE	18	polar desert biome	saline lake	brackish water
ERR1980853	OTHER	151	PRJEB20869	SAMEA104075689		UNIVERSITY OF CALIFORNIA SAN DIEGO MICROBIOME INIT	public	sra	ncbi	8/24/2017	2017-05-16 2017-05-22	ERX2041259	0	Illumina MiSeq	SINGLE	PCR	METAGENOMIC	10809.FRX.18m.5.0.08.12.12.1	8/25/2017	0	0	salt lake metagenome	ILLUMINA	8/25/2017	ERR1980853	ERS1739582	ERP023059	SAMEA104075689 ERS1739582	NA	FRX.18m.5.0.08.12.12.1		water		12-08-11		12-08-11	8.3652	mS/cm	1006.809	kg/m3	18		0	mg/L	TRUE	18	polar desert biome	saline lake	brackish water
ERR1980855	OTHER	151	PRJEB20869	SAMEA104075691		UNIVERSITY OF CALIFORNIA SAN DIEGO MICROBIOME INIT	public	sra	ncbi	8/24/2017	2017-05-16 2017-05-22	ERX2041261	0	Illumina MiSeq	SINGLE	PCR	METAGENOMIC	10809.FRX.4.5m.less0.2.07.11.12.	8/25/2017	0	0	salt lake metagenome	ILLUMINA	8/25/2017	ERR1980855	ERS1739584	ERP023059	SAMEA104075691 ERS1739584	NA	FRX.4.5m.less0.2.07.11.12.		water		11-07-11		11-07-11	0.3923	mS/cm	1000.2523	kg/m3	4.5		25.012	mg/L	TRUE	18	polar desert biome	saline lake	freshwater
ERR1980856	OTHER	151	PRJEB20869	SAMEA104075692		UNIVERSITY OF CALIFORNIA SAN DIEGO MICROBIOME INIT	public	sra	ncbi	8/24/2017	2017-05-16 2017-05-22	ERX2041262	0	Illumina MiSeq	SINGLE	PCR	METAGENOMIC	10809.FRX.5m.0.2.07.11.12.1	8/25/2017	0	0	salt lake metagenome	ILLUMINA	8/25/2017	ERR1980856	ERS1739585	ERP023059	SAMEA104075692 ERS1739585	NA	FRX.5m.0.2.07.11.12.1		water		11-07-11		11-07-11	0.4162	mS/cm	1000.5284	kg/m3	5		24.796	mg/L	TRUE	18	polar desert biome	saline lake	freshwater
ERR1980859	OTHER	151	PRJEB20869	SAMEA104075695		UNIVERSITY OF CALIFORNIA SAN DIEGO MICROBIOME INIT	public	sra	ncbi	8/24/2017	2017-05-16 2017-05-22	ERX2041265	0	Illumina MiSeq	SINGLE	PCR	METAGENOMIC	10809.FRX.6m.0.2.07.11.12.1	8/25/2017	0	0	salt lake metagenome	ILLUMINA	8/25/2017	ERR1980859	ERS1739588	ERP023059	SAMEA104075695 ERS1739588	NA	FRX.6m.0.2.07.11.12.1		water		11-07-11		11-07-11	0.6372	mS/cm	1000.7511	kg/m3	6		24.68	mg/L	TRUE	18	polar desert biome	saline lake	freshwater
ERR1980860	OTHER	151	PRJEB20869	SAMEA104075696		UNIVERSITY OF CALIFORNIA SAN DIEGO MICROBIOME INIT	public	sra	ncbi	8/24/2017	2017-05-16 2017-05-22	ERX2041266	0	Illumina MiSeq	SINGLE	PCR	METAGENOMIC	10809.FRX.6m.5.0.07.11.12.2	8/25/2017	0	0	salt lake metagenome	ILLUMINA	8/25/2017	ERR1980860	ERS1739589	ERP023059	SAMEA104075696 ERS1739589	NA	FRX.6m.5.0.07.11.12.2		water		11-07-11		11-07-11	0.6372	mS/cm	1000.7511	kg/m3	6		24.68	mg/L	TRUE	18	polar desert biome	saline lake	freshwater
ERR1980861	OTHER	151	PRJEB20869	SAMEA104075697		UNIVERSITY OF CALIFORNIA SAN DIEGO MICROBIOME INIT	public	sra	ncbi	8/24/2017	2017-05-16 2017-05-22	ERX2041267	0	Illumina MiSeq	SINGLE	PCR	METAGENOMIC	10809.FRX.7m.0.2.08.12.12.1	8/25/2017	0	0	salt lake metagenome	ILLUMINA	8/25/2017	ERR1980861	ERS1739590	ERP023059	SAMEA104075697 ERS1739590	NA	FRX.7m.0.2.08.12.12.1		water		12-08-11		12-08-11	1.6156	mS/cm	1001.2311	kg/m3	7		26.833	mg/L	TRUE	18	polar desert biome	saline lake	brackish water
ERR1980862	OTHER	151	PRJEB20869	SAMEA104075698		UNIVERSITY OF CALIFORNIA SAN DIEGO MICROBIOME INIT	public	sra	ncbi	8/24/2017	2017-05-16 2017-05-22	ERX2041268	0	Illumina MiSeq	SINGLE	PCR	METAGENOMIC	10809.FRX.7m.5.0.07.11.12.1	8/25/2017	0	0	salt lake metagenome	ILLUMINA	8/25/2017	ERR1980862	ERS1739591	ERP023059	SAMEA104075698 ERS1739591	NA	FRX.7m.5.0.07.11.12.1		water		11-07-11		11-07-11	1.5232	mS/cm	1001.4987	kg/m3	7		25.056	mg/L	TRUE	18	polar desert biome	saline lake	brackish water
ERR1980863	OTHER	151	PRJEB20869	SAMEA104075699		UNIVERSITY OF CALIFORNIA SAN DIEGO MICROBIOME INIT	public	sra	ncbi	8/24/2017	2017-05-16 2017-05-22	ERX2041269	0	Illumina MiSeq	SINGLE	PCR	METAGENOMIC	10809.FRX.7m.less0.2.07.11.12.	8/25/2017	0	0	salt lake metagenome	ILLUMINA	8/25/2017	ERR1980863	ERS1739592	ERP023059	SAMEA104075699 ERS1739592	NA	FRX.7m.less0.2.07.11.12.		water		11-07-11		11-07-11	1.5232	mS/cm	1001.4987	kg/m3	7		25.056	mg/L	TRUE	18	polar desert biome	saline lake	brackish water
ERR1980864	OTHER	151	PRJEB20869	SAMEA104075700		UNIVERSITY OF CALIFORNIA SAN DIEGO MICROBIOME INIT	public	sra	ncbi	8/24/2017	2017-05-16 2017-05-22	ERX2041270	0	Illumina MiSeq	SINGLE	PCR	METAGENOMIC	10809.FRX.8m.0.2.08.12.12.1	8/25/2017	0	0	salt lake metagenome	ILLUMINA	8/25/2017	ERR1980864	ERS1739593	ERP023059	SAMEA104075700 ERS1739593	NA	FRX.8m.0.2.08.12.12.1		water		12-08-11		12-08-11	2.4525	mS/cm	1001.8665	kg/m3	8		35.763	mg/L	TRUE	18	polar desert biome	saline lake	brackish water
ERR1980865	OTHER	151	PRJEB20869	SAMEA104075701		UNIVERSITY OF CALIFORNIA SAN DIEGO MICROBIOME INIT	public	sra	ncbi	8/24/2017	2017-05-16 2017-05-22	ERX2041271	0	Illumina MiSeq	SINGLE	PCR	METAGENOMIC	10809.FRX.8m.5.0.07.11.12.2	8/25/2017	0	0	salt lake metagenome	ILLUMINA	8/25/2017	ERR1980865	ERS1739594	ERP023059	SAMEA104075701 ERS1739594	NA	FRX.8m.5.0.07.11.12.2		water		11-07-11		11-07-11	2.3608	mS/cm	1001.9482	kg/m3	8		29.362	mg/L	TRUE	18	polar desert biome	saline lake	brackish water
ERR1980866	OTHER	151	PRJEB20869	SAMEA104075702		UNIVERSITY OF CALIFORNIA SAN DIEGO MICROBIOME INIT	public	sra	ncbi	8/24/2017	2017-05-16 2017-05-22	ERX2041272	0	Illumina MiSeq	SINGLE	PCR	METAGENOMIC	10809.FRX.9m.0.2.07.11.12.1	8/25/2017	0	0	salt lake metagenome	ILLUMINA	8/25/2017	ERR1980866	ERS1739595	ERP023059	SAMEA104075702 ERS1739595	NA	FRX.9m.0.2.07.11.12.1		water		11-07-11		11-07-11	2.8889	mS/cm	1002.3969	kg/m3	9		24.449	mg/L	TRUE	18	polar desert biome	saline lake	brackish water
ERR1980867	OTHER	151	PRJEB20869	SAMEA104075703		UNIVERSITY OF CALIFORNIA SAN DIEGO MICROBIOME INIT	public	sra	ncbi	8/24/2017	2017-05-16 2017-05-22	ERX2041273	0	Illumina MiSeq	SINGLE	PCR	METAGENOMIC	10809.FRX.9m.0.2.08.12.12.1	8/25/2017	0	0	salt lake metagenome	ILLUMINA	8/25/2017	ERR1980867	ERS1739596	ERP023059	SAMEA104075703 ERS1739596	NA	FRX.9m.0.2.08.12.12.1		water		12-08-11		12-08-11	2.9944	mS/cm	1002.2548	kg/m3	9		21.385	mg/L	TRUE	18	polar desert biome	saline lake	brackish water
ERR1980868	OTHER	151	PRJEB20869	SAMEA104075704		UNIVERSITY OF CALIFORNIA SAN DIEGO MICROBIOME INIT	public	sra	ncbi	8/24/2017	2017-05-16 2017-05-22	ERX2041274	0	Illumina MiSeq	SINGLE	PCR	METAGENOMIC	10809.FRX.9m.less0.2.07.11.12.	8/25/2017	0	0	salt lake metagenome	ILLUMINA	8/25/2017	ERR1980868	ERS1739597	ERP023059	SAMEA104075704 ERS1739597	NA	FRX.9m.less0.2.07.11.12.		water		11-07-11		11-07-11	2.8889	mS/cm	1002.3969	kg/m3	9		24.449	mg/L	TRUE	18	polar desert biome	saline lake	brackish water
ERR1980874	OTHER	151	PRJEB20869	SAMEA104075710		UNIVERSITY OF CALIFORNIA SAN DIEGO MICROBIOME INIT	public	sra	ncbi	8/24/2017	2017-05-16 2017-05-22	ERX2041280	0	Illumina MiSeq	SINGLE	PCR	METAGENOMIC	10809.G.cDNA	8/25/2017	20	11	salt lake metagenome	ILLUMINA	8/25/2017	ERR1980874	ERS1739603	ERP023059	SAMEA104075710 ERS1739603	NA	G cDNA		cDNA		12/21/2011		12/21/2011	58.3883	mS/cm	1065.1707	kg/m3	17		4.393	mg/L	TRUE	57	polar desert biome	saline lake	hypersaline water
ERR1980875	OTHER	151	PRJEB20869	SAMEA104075711		UNIVERSITY OF CALIFORNIA SAN DIEGO MICROBIOME INIT	public	sra	ncbi	8/24/2017	2017-05-16 2017-05-22	ERX2041281	0	Illumina MiSeq	SINGLE	PCR	METAGENOMIC	10809.H.cDNA	8/25/2017	17	10	salt lake metagenome	ILLUMINA	8/25/2017	ERR1980875	ERS1739604	ERP023059	SAMEA104075711 ERS1739604	NA	H cDNA		cDNA		12/21/2011		12/21/2011	17.4813	mS/cm	1021.3154	kg/m3	15		46.643	mg/L	TRUE	57	polar desert biome	saline lake	brackish water
ERR1980913	OTHER	151	PRJEB20869	SAMEA104075749		UNIVERSITY OF CALIFORNIA SAN DIEGO MICROBIOME INIT	public	sra	ncbi	8/24/2017	2017-05-16 2017-05-22	ERX2041319	0	Illumina MiSeq	SINGLE	PCR	METAGENOMIC	10809.Hor.29.5m.0.2.12.11.11.2	8/25/2017	4	2	salt lake metagenome	ILLUMINA	8/25/2017	ERR1980913	ERS1739642	ERP023059	SAMEA104075749 ERS1739642	NA	Hor.29.5m.0.2.12.11.11.2		water		11-12-11		11-12-11	0.8145	mS/cm	1000.6357	kg/m3	29.5		2.146	mg/L	TRUE	73	polar desert biome	freshwater lake	brackish water
ERR1980914	OTHER	151	PRJEB20869	SAMEA104075750		UNIVERSITY OF CALIFORNIA SAN DIEGO MICROBIOME INIT	public	sra	ncbi	8/24/2017	2017-05-16 2017-05-22	ERX2041320	0	Illumina MiSeq	SINGLE	PCR	METAGENOMIC	10809.Hor.29.5m.0.2.12.12.11.2	8/25/2017	6	4	salt lake metagenome	ILLUMINA	8/25/2017	ERR1980914	ERS1739643	ERP023059	SAMEA104075750 ERS1739643	NA	Hor.29.5m.0.2.12.12.11.2		water		12-12-11		12-12-11	0.8177	mS/cm	1000.6343	kg/m3	29.5		2.89	mg/L	TRUE	73	polar desert biome	freshwater lake	brackish water
ERR1980915	OTHER	151	PRJEB20869	SAMEA104075751		UNIVERSITY OF CALIFORNIA SAN DIEGO MICROBIOME INIT	public	sra	ncbi	8/24/2017	2017-05-16 2017-05-22	ERX2041321	0	Illumina MiSeq	SINGLE	PCR	METAGENOMIC	10809.Hor.29.5m.5.0.12.11.11.2	8/25/2017	7	4	salt lake metagenome	ILLUMINA	8/25/2017	ERR1980915	ERS1739644	ERP023059	SAMEA104075751 ERS1739644	NA	Hor.29.5m.5.0.12.11.11.2		water		11-12-11		11-12-11	0.8145	mS/cm	1000.6357	kg/m3	29.5		2.146	mg/L	TRUE	73	polar desert biome	freshwater lake	brackish water
ERR1980916	OTHER	151	PRJEB20869	SAMEA104075752		UNIVERSITY OF CALIFORNIA SAN DIEGO MICROBIOME INIT	public	sra	ncbi	8/24/2017	2017-05-16 2017-05-22	ERX2041322	0	Illumina MiSeq	SINGLE	PCR	METAGENOMIC	10809.Hor.29.5m.5.0.12.12.11.1	8/25/2017	4	3	salt lake metagenome	ILLUMINA	8/25/2017	ERR1980916	ERS1739645	ERP023059	SAMEA104075752 ERS1739645	NA	Hor.29.5m.5.0.12.12.11.1		water		12-12-11		12-12-11	0.8177	mS/cm	1000.6343	kg/m3	29.5		2.89	mg/L	TRUE	73	polar desert biome	freshwater lake	brackish water
ERR1980917	OTHER	151	PRJEB20869	SAMEA104075753		UNIVERSITY OF CALIFORNIA SAN DIEGO MICROBIOME INIT	public	sra	ncbi	8/24/2017	2017-05-16 2017-05-22	ERX2041323	0	Illumina MiSeq	SINGLE	PCR	METAGENOMIC	10809.Hor.29.5m.less0.2.12.11.11	8/25/2017	4	3	salt lake metagenome	ILLUMINA	8/25/2017	ERR1980917	ERS1739646	ERP023059	SAMEA104075753 ERS1739646	NA	Hor.29.5m.less0.2.12.11.11		water		11-12-11		11-12-11	0.8145	mS/cm	1000.6357	kg/m3	29.5		2.146	mg/L	TRUE	73	polar desert biome	freshwater lake	brackish water
ERR1980941	OTHER	151	PRJEB20869	SAMEA104075777		UNIVERSITY OF CALIFORNIA SAN DIEGO MICROBIOME INIT	public	sra	ncbi	8/24/2017	2017-05-16 2017-05-22	ERX2041347	0	Illumina MiSeq	SINGLE	PCR	METAGENOMIC	10809.I.cDNA	8/25/2017	16	9	salt lake metagenome	ILLUMINA	8/25/2017	ERR1980941	ERS1739670	ERP023059	SAMEA104075777 ERS1739670	NA	I cDNA		cDNA		12/21/2011		12/21/2011	61.7297	mS/cm	1069.7055	kg/m3	18		Missing: Not provided	mg/L	TRUE	57	polar desert biome	saline lake	hypersaline water
ERR1980942	OTHER	151	PRJEB20869	SAMEA104075778		UNIVERSITY OF CALIFORNIA SAN DIEGO MICROBIOME INIT	public	sra	ncbi	8/24/2017	2017-05-16 2017-05-22	ERX2041348	0	Illumina MiSeq	SINGLE	PCR	METAGENOMIC	10809.J.cDNA	8/25/2017	16	9	salt lake metagenome	ILLUMINA	8/25/2017	ERR1980942	ERS1739671	ERP023059	SAMEA104075778 ERS1739671	NA	J cDNA		cDNA		12/21/2011		12/21/2011	0.6679	mS/cm	1000.8468	kg/m3	4		25.858	mg/L	TRUE	57	polar desert biome	saline lake	brackish water
ERR1980969	OTHER	151	PRJEB20869	SAMEA104075805		UNIVERSITY OF CALIFORNIA SAN DIEGO MICROBIOME INIT	public	sra	ncbi	8/24/2017	2017-05-16 2017-05-22	ERX2041375	0	Illumina MiSeq	SINGLE	PCR	METAGENOMIC	10809.WLB.10m.0.2.27.12.11.2	8/25/2017	8	4	salt lake metagenome	ILLUMINA	8/25/2017	ERR1980969	ERS1739698	ERP023059	SAMEA104075805 ERS1739698	NA	WLB.10m.0.2.27.12.11.2		water		12/17/2011		12/17/2011	3.3133	mS/cm	1002.7822	kg/m3	10		36.037	mg/L	TRUE	57	polar desert biome	saline lake	brackish water
ERR1980970	OTHER	151	PRJEB20869	SAMEA104075806		UNIVERSITY OF CALIFORNIA SAN DIEGO MICROBIOME INIT	public	sra	ncbi	8/24/2017	2017-05-16 2017-05-22	ERX2041376	0	Illumina MiSeq	SINGLE	PCR	METAGENOMIC	10809.WLB.10m.5.0.27.12.11.1	8/25/2017	0	0	salt lake metagenome	ILLUMINA	8/25/2017	ERR1980970	ERS1739699	ERP023059	SAMEA104075806 ERS1739699	NA	WLB.10m.5.0.27.12.11.1		water		12/17/2011		12/17/2011	3.3133	mS/cm	1002.7822	kg/m3	10		36.037	mg/L	TRUE	57	polar desert biome	saline lake	brackish water
ERR1980971	OTHER	151	PRJEB20869	SAMEA104075807		UNIVERSITY OF CALIFORNIA SAN DIEGO MICROBIOME INIT	public	sra	ncbi	8/24/2017	2017-05-16 2017-05-22	ERX2041377	0	Illumina MiSeq	SINGLE	PCR	METAGENOMIC	10809.WLB.12m.0.2.20.11.11.2	8/25/2017	5	3	salt lake metagenome	ILLUMINA	8/25/2017	ERR1980971	ERS1739700	ERP023059	SAMEA104075807 ERS1739700	NA	WLB.12m.0.2.20.11.11.2		water		11/20/2011		11/20/2011	5.0924	mS/cm	1005.1562	kg/m3	12		38.893	mg/L	TRUE	57	polar desert biome	saline lake	brackish water
ERR1980972	OTHER	151	PRJEB20869	SAMEA104075808		UNIVERSITY OF CALIFORNIA SAN DIEGO MICROBIOME INIT	public	sra	ncbi	8/24/2017	2017-05-16 2017-05-22	ERX2041378	0	Illumina MiSeq	SINGLE	PCR	METAGENOMIC	10809.WLB.12m.0.2.27.12.11.2	8/25/2017	6	3	salt lake metagenome	ILLUMINA	8/25/2017	ERR1980972	ERS1739701	ERP023059	SAMEA104075808 ERS1739701	NA	WLB.12m.0.2.27.12.11.2		water		12/17/2011		12/17/2011	5.1671	mS/cm	1004.8465	kg/m3	12		40.444	mg/L	TRUE	57	polar desert biome	saline lake	brackish water
ERR1980973	OTHER	151	PRJEB20869	SAMEA104075809		UNIVERSITY OF CALIFORNIA SAN DIEGO MICROBIOME INIT	public	sra	ncbi	8/24/2017	2017-05-16 2017-05-22	ERX2041379	0	Illumina MiSeq	SINGLE	PCR	METAGENOMIC	10809.WLB.12m.5.0.20.11.11.2.	8/25/2017	7	4	salt lake metagenome	ILLUMINA	8/25/2017	ERR1980973	ERS1739702	ERP023059	SAMEA104075809 ERS1739702	NA	WLB.12m.5.0.20.11.11.2.		water		11/20/2011		11/20/2011	5.0924	mS/cm	1005.1562	kg/m3	12		38.893	mg/L	TRUE	57	polar desert biome	saline lake	brackish water
ERR1980974	OTHER	151	PRJEB20869	SAMEA104075810		UNIVERSITY OF CALIFORNIA SAN DIEGO MICROBIOME INIT	public	sra	ncbi	8/24/2017	2017-05-16 2017-05-22	ERX2041380	0	Illumina MiSeq	SINGLE	PCR	METAGENOMIC	10809.WLB.12m.5.0.27.12.11.2	8/25/2017	5	3	salt lake metagenome	ILLUMINA	8/25/2017	ERR1980974	ERS1739703	ERP023059	SAMEA104075810 ERS1739703	NA	WLB.12m.5.0.27.12.11.2		water		12/17/2011		12/17/2011	5.1671	mS/cm	1004.8465	kg/m3	12		40.444	mg/L	TRUE	57	polar desert biome	saline lake	brackish water
ERR1980975	OTHER	151	PRJEB20869	SAMEA104075811		UNIVERSITY OF CALIFORNIA SAN DIEGO MICROBIOME INIT	public	sra	ncbi	8/24/2017	2017-05-16 2017-05-22	ERX2041381	0	Illumina MiSeq	SINGLE	PCR	METAGENOMIC	10809.WLB.12m.less0.2.20.11.11	8/25/2017	6	3	salt lake metagenome	ILLUMINA	8/25/2017	ERR1980975	ERS1739704	ERP023059	SAMEA104075811 ERS1739704	NA	WLB.12m.less0.2.20.11.11		water		11/20/2011		11/20/2011	5.0924	mS/cm	1005.1562	kg/m3	12		38.893	mg/L	TRUE	57	polar desert biome	saline lake	brackish water
ERR1980976	OTHER	151	PRJEB20869	SAMEA104075812		UNIVERSITY OF CALIFORNIA SAN DIEGO MICROBIOME INIT	public	sra	ncbi	8/24/2017	2017-05-16 2017-05-22	ERX2041382	0	Illumina MiSeq	SINGLE	PCR	METAGENOMIC	10809.WLB.13m.0.2.20.11.11.2	8/25/2017	9	5	salt lake metagenome	ILLUMINA	8/25/2017	ERR1980976	ERS1739705	ERP023059	SAMEA104075812 ERS1739705	NA	WLB.13m.0.2.20.11.11.2		water		11/20/2011		11/20/2011	6.9638	mS/cm	1008.0005	kg/m3	13		42.547	mg/L	TRUE	57	polar desert biome	saline lake	brackish water
ERR1980977	OTHER	151	PRJEB20869	SAMEA104075813		UNIVERSITY OF CALIFORNIA SAN DIEGO MICROBIOME INIT	public	sra	ncbi	8/24/2017	2017-05-16 2017-05-22	ERX2041383	0	Illumina MiSeq	SINGLE	PCR	METAGENOMIC	10809.WLB.13m.5.0.20.11.11.2.	8/25/2017	8	5	salt lake metagenome	ILLUMINA	8/25/2017	ERR1980977	ERS1739706	ERP023059	SAMEA104075813 ERS1739706	NA	WLB.13m.5.0.20.11.11.2.		water		11/20/2011		11/20/2011	6.9638	mS/cm	1008.0005	kg/m3	13		42.547	mg/L	TRUE	57	polar desert biome	saline lake	brackish water
ERR1980978	OTHER	151	PRJEB20869	SAMEA104075814		UNIVERSITY OF CALIFORNIA SAN DIEGO MICROBIOME INIT	public	sra	ncbi	8/24/2017	2017-05-16 2017-05-22	ERX2041384	0	Illumina MiSeq	SINGLE	PCR	METAGENOMIC	10809.WLB.13m.less0.2.20.11.11	8/25/2017	5	3	salt lake metagenome	ILLUMINA	8/25/2017	ERR1980978	ERS1739707	ERP023059	SAMEA104075814 ERS1739707	NA	WLB.13m.less0.2.20.11.11		water		11/20/2011		11/20/2011	6.9638	mS/cm	1008.0005	kg/m3	13		42.547	mg/L	TRUE	57	polar desert biome	saline lake	brackish water
ERR1980979	OTHER	151	PRJEB20869	SAMEA104075815		UNIVERSITY OF CALIFORNIA SAN DIEGO MICROBIOME INIT	public	sra	ncbi	8/24/2017	2017-05-16 2017-05-22	ERX2041385	0	Illumina MiSeq	SINGLE	PCR	METAGENOMIC	10809.WLB.14m.0.2.20.11.11.2	8/25/2017	5	3	salt lake metagenome	ILLUMINA	8/25/2017	ERR1980979	ERS1739708	ERP023059	SAMEA104075815 ERS1739708	NA	WLB.14m.0.2.20.11.11.2		water		11/20/2011		11/20/2011	10.6922	mS/cm	1013.4561	kg/m3	14		48.233	mg/L	TRUE	57	polar desert biome	saline lake	brackish water
ERR1980980	OTHER	151	PRJEB20869	SAMEA104075816		UNIVERSITY OF CALIFORNIA SAN DIEGO MICROBIOME INIT	public	sra	ncbi	8/24/2017	2017-05-16 2017-05-22	ERX2041386	0	Illumina MiSeq	SINGLE	PCR	METAGENOMIC	10809.WLB.14m.0.2.27.12.11.1	8/25/2017	5	3	salt lake metagenome	ILLUMINA	8/25/2017	ERR1980980	ERS1739709	ERP023059	SAMEA104075816 ERS1739709	NA	WLB.14m.0.2.27.12.11.1		water		12/17/2011		12/17/2011	10.9596	mS/cm	1012.4548	kg/m3	14		49.562	mg/L	TRUE	57	polar desert biome	saline lake	brackish water
ERR1980981	OTHER	151	PRJEB20869	SAMEA104075817		UNIVERSITY OF CALIFORNIA SAN DIEGO MICROBIOME INIT	public	sra	ncbi	8/24/2017	2017-05-16 2017-05-22	ERX2041387	0	Illumina MiSeq	SINGLE	PCR	METAGENOMIC	10809.WLB.14m.5.0.20.11.11.2.	8/25/2017	6	3	salt lake metagenome	ILLUMINA	8/25/2017	ERR1980981	ERS1739710	ERP023059	SAMEA104075817 ERS1739710	NA	WLB.14m.5.0.20.11.11.2.		water		11/20/2011		11/20/2011	10.6922	mS/cm	1013.4561	kg/m3	14		48.233	mg/L	TRUE	57	polar desert biome	saline lake	brackish water
ERR1980982	OTHER	151	PRJEB20869	SAMEA104075818		UNIVERSITY OF CALIFORNIA SAN DIEGO MICROBIOME INIT	public	sra	ncbi	8/24/2017	2017-05-16 2017-05-22	ERX2041388	0	Illumina MiSeq	SINGLE	PCR	METAGENOMIC	10809.WLB.14m.5.0.27.12.11.1	8/25/2017	7	4	salt lake metagenome	ILLUMINA	8/25/2017	ERR1980982	ERS1739711	ERP023059	SAMEA104075818 ERS1739711	NA	WLB.14m.5.0.27.12.11.1		water		12/17/2011		12/17/2011	10.9596	mS/cm	1012.4548	kg/m3	14		49.562	mg/L	TRUE	57	polar desert biome	saline lake	brackish water
ERR1980983	OTHER	151	PRJEB20869	SAMEA104075819		UNIVERSITY OF CALIFORNIA SAN DIEGO MICROBIOME INIT	public	sra	ncbi	8/24/2017	2017-05-16 2017-05-22	ERX2041389	0	Illumina MiSeq	SINGLE	PCR	METAGENOMIC	10809.WLB.14m.less0.2.20.11.11	8/25/2017	3	2	salt lake metagenome	ILLUMINA	8/25/2017	ERR1980983	ERS1739712	ERP023059	SAMEA104075819 ERS1739712	NA	WLB.14m.less0.2.20.11.11		water		11/20/2011		11/20/2011	10.6922	mS/cm	1013.4561	kg/m3	14		48.233	mg/L	TRUE	57	polar desert biome	saline lake	brackish water
ERR1980984	OTHER	151	PRJEB20869	SAMEA104075820		UNIVERSITY OF CALIFORNIA SAN DIEGO MICROBIOME INIT	public	sra	ncbi	8/24/2017	2017-05-16 2017-05-22	ERX2041390	0	Illumina MiSeq	SINGLE	PCR	METAGENOMIC	10809.WLB.15m.0.2.20.11.11.1.a	8/25/2017	4	2	salt lake metagenome	ILLUMINA	8/25/2017	ERR1980984	ERS1739713	ERP023059	SAMEA104075820 ERS1739713	NA	WLB.15m.0.2.20.11.11.1		water		11/20/2011		11/20/2011	17.1378	mS/cm	1028.2767	kg/m3	15		48.984	mg/L	TRUE	57	polar desert biome	saline lake	brackish water
ERR1980985	OTHER	151	PRJEB20869	SAMEA104075821		UNIVERSITY OF CALIFORNIA SAN DIEGO MICROBIOME INIT	public	sra	ncbi	8/24/2017	2017-05-16 2017-05-22	ERX2041391	0	Illumina MiSeq	SINGLE	PCR	METAGENOMIC	10809.WLB.15m.0.2.20.11.11.1.b	8/25/2017	6	4	salt lake metagenome	ILLUMINA	8/25/2017	ERR1980985	ERS1739714	ERP023059	SAMEA104075821 ERS1739714	NA	WLB.15m.0.2.20.11.11.1		water		11/20/2011		11/20/2011	17.1378	mS/cm	1028.2767	kg/m3	15		48.984	mg/L	TRUE	57	polar desert biome	saline lake	brackish water
ERR1980986	OTHER	151	PRJEB20869	SAMEA104075822		UNIVERSITY OF CALIFORNIA SAN DIEGO MICROBIOME INIT	public	sra	ncbi	8/24/2017	2017-05-16 2017-05-22	ERX2041392	0	Illumina MiSeq	SINGLE	PCR	METAGENOMIC	10809.WLB.15m.5.0.20.11.11.2.	8/25/2017	3	2	salt lake metagenome	ILLUMINA	8/25/2017	ERR1980986	ERS1739715	ERP023059	SAMEA104075822 ERS1739715	NA	WLB.15m.5.0.20.11.11.2.		water		11/20/2011		11/20/2011	17.1378	mS/cm	1028.2767	kg/m3	15		48.984	mg/L	TRUE	57	polar desert biome	saline lake	brackish water
ERR1980987	OTHER	151	PRJEB20869	SAMEA104075823		UNIVERSITY OF CALIFORNIA SAN DIEGO MICROBIOME INIT	public	sra	ncbi	8/24/2017	2017-05-16 2017-05-22	ERX2041393	0	Illumina MiSeq	SINGLE	PCR	METAGENOMIC	10809.WLB.15m.5.0.20.12.11.1	8/25/2017	7	4	salt lake metagenome	ILLUMINA	8/25/2017	ERR1980987	ERS1739716	ERP023059	SAMEA104075823 ERS1739716	NA	WLB; 15m; 5	0; 20.12.11; 1		water		12/20/2012		12/20/2011	Missing: Not provided	mS/cm	1028.2767	kg/m3	15		Missing: Not provided	mg/L	TRUE	57	polar desert biome	saline lake
ERR1980988	OTHER	151	PRJEB20869	SAMEA104075824		UNIVERSITY OF CALIFORNIA SAN DIEGO MICROBIOME INIT	public	sra	ncbi	8/24/2017	2017-05-16 2017-05-22	ERX2041394	0	Illumina MiSeq	SINGLE	PCR	METAGENOMIC	10809.WLB.15m.5.0.21.11.11.cDNA.	8/25/2017	7	4	salt lake metagenome	ILLUMINA	8/25/2017	ERR1980988	ERS1739717	ERP023059	SAMEA104075824 ERS1739717	NA	WLB; 15m; 5	0; 21.11.11; cDNA		cDNA		11/21/2011		11/21/2011	17.1378	mS/cm	1028.2767	kg/m3	15		48.984	mg/L	TRUE	57	polar desert biome	saline lake
ERR1980989	OTHER	151	PRJEB20869	SAMEA104075825		UNIVERSITY OF CALIFORNIA SAN DIEGO MICROBIOME INIT	public	sra	ncbi	8/24/2017	2017-05-16 2017-05-22	ERX2041395	0	Illumina MiSeq	SINGLE	PCR	METAGENOMIC	10809.WLB.15m.less0.2.20.11.11	8/25/2017	6	3	salt lake metagenome	ILLUMINA	8/25/2017	ERR1980989	ERS1739718	ERP023059	SAMEA104075825 ERS1739718	NA	WLB.15m.less0.2.20.11.11		water		11/20/2011		11/20/2011	17.1378	mS/cm	1028.2767	kg/m3	15		48.984	mg/L	TRUE	57	polar desert biome	saline lake	brackish water
ERR1980990	OTHER	151	PRJEB20869	SAMEA104075826		UNIVERSITY OF CALIFORNIA SAN DIEGO MICROBIOME INIT	public	sra	ncbi	8/24/2017	2017-05-16 2017-05-22	ERX2041396	0	Illumina MiSeq	SINGLE	PCR	METAGENOMIC	10809.WLB.17m.0.2.20.11.11.2	8/25/2017	4	2	salt lake metagenome	ILLUMINA	8/25/2017	ERR1980990	ERS1739719	ERP023059	SAMEA104075826 ERS1739719	NA	WLB.17m.0.2.20.11.11.2		water		11/20/2011		11/20/2011	57.5919	mS/cm	1066.0049	kg/m3	17		4.096	mg/L	TRUE	57	polar desert biome	saline lake	hypersaline water
ERR1980991	OTHER	151	PRJEB20869	SAMEA104075827		UNIVERSITY OF CALIFORNIA SAN DIEGO MICROBIOME INIT	public	sra	ncbi	8/24/2017	2017-05-16 2017-05-22	ERX2041397	0	Illumina MiSeq	SINGLE	PCR	METAGENOMIC	10809.WLB.17m.0.2.27.12.11.1	8/25/2017	0	0	salt lake metagenome	ILLUMINA	8/25/2017	ERR1980991	ERS1739720	ERP023059	SAMEA104075827 ERS1739720	NA	WLB.17m.0.2.27.12.11.1		water		12/17/2011		12/17/2011	58.3883	mS/cm	1065.1707	kg/m3	17		4.393	mg/L	TRUE	57	polar desert biome	saline lake	hypersaline water
ERR1980992	OTHER	151	PRJEB20869	SAMEA104075828		UNIVERSITY OF CALIFORNIA SAN DIEGO MICROBIOME INIT	public	sra	ncbi	8/24/2017	2017-05-16 2017-05-22	ERX2041398	0	Illumina MiSeq	SINGLE	PCR	METAGENOMIC	10809.WLB.17m.5.0.20.11.11.2.	8/25/2017	6	3	salt lake metagenome	ILLUMINA	8/25/2017	ERR1980992	ERS1739721	ERP023059	SAMEA104075828 ERS1739721	NA	WLB.17m.5.0.20.11.11.2.		water		11/20/2011		11/20/2011	57.5919	mS/cm	1066.0049	kg/m3	17		4.096	mg/L	TRUE	57	polar desert biome	saline lake	hypersaline water
ERR1980993	OTHER	151	PRJEB20869	SAMEA104075829		UNIVERSITY OF CALIFORNIA SAN DIEGO MICROBIOME INIT	public	sra	ncbi	8/24/2017	2017-05-16 2017-05-22	ERX2041399	0	Illumina MiSeq	SINGLE	PCR	METAGENOMIC	10809.WLB.17m.5.0.27.12.11.2	8/25/2017	6	4	salt lake metagenome	ILLUMINA	8/25/2017	ERR1980993	ERS1739722	ERP023059	SAMEA104075829 ERS1739722	NA	WLB.17m.5.0.27.12.11.2		water		12/17/2011		12/17/2011	58.3883	mS/cm	1065.1707	kg/m3	17		4.393	mg/L	TRUE	57	polar desert biome	saline lake	hypersaline water
ERR1980994	OTHER	151	PRJEB20869	SAMEA104075830		UNIVERSITY OF CALIFORNIA SAN DIEGO MICROBIOME INIT	public	sra	ncbi	8/24/2017	2017-05-16 2017-05-22	ERX2041400	0	Illumina MiSeq	SINGLE	PCR	METAGENOMIC	10809.WLB.17m.less0.2.20.11.11	8/25/2017	11	7	salt lake metagenome	ILLUMINA	8/25/2017	ERR1980994	ERS1739723	ERP023059	SAMEA104075830 ERS1739723	NA	WLB.17m.less0.2.20.11.11		water		11/20/2011		11/20/2011	57.5919	mS/cm	1066.0049	kg/m3	17		4.096	mg/L	TRUE	57	polar desert biome	saline lake	hypersaline water
ERR1980995	OTHER	151	PRJEB20869	SAMEA104075831		UNIVERSITY OF CALIFORNIA SAN DIEGO MICROBIOME INIT	public	sra	ncbi	8/24/2017	2017-05-16 2017-05-22	ERX2041401	0	Illumina MiSeq	SINGLE	PCR	METAGENOMIC	10809.WLB.20m.0.2.20.11.11.1	8/25/2017	6	4	salt lake metagenome	ILLUMINA	8/25/2017	ERR1980995	ERS1739724	ERP023059	SAMEA104075831 ERS1739724	NA	WLB.20m.0.2.20.11.11.1		water		11/20/2011		11/20/2011	64.2115	mS/cm	1076.3208	kg/m3	20		0.78	mg/L	TRUE	57	polar desert biome	saline lake	hypersaline water
ERR1980996	OTHER	151	PRJEB20869	SAMEA104075832		UNIVERSITY OF CALIFORNIA SAN DIEGO MICROBIOME INIT	public	sra	ncbi	8/24/2017	2017-05-16 2017-05-22	ERX2041402	0	Illumina MiSeq	SINGLE	PCR	METAGENOMIC	10809.WLB.20m.0.2.27.12.11.2	8/25/2017	1	0	salt lake metagenome	ILLUMINA	8/25/2017	ERR1980996	ERS1739725	ERP023059	SAMEA104075832 ERS1739725	NA	WLB.20m.0.2.27.12.11.2		water		12/17/2011		12/17/2011	65.3362	mS/cm	1075.9109	kg/m3	20		0.896	mg/L	TRUE	57	polar desert biome	saline lake	hypersaline water
ERR1980997	OTHER	151	PRJEB20869	SAMEA104075833		UNIVERSITY OF CALIFORNIA SAN DIEGO MICROBIOME INIT	public	sra	ncbi	8/24/2017	2017-05-16 2017-05-22	ERX2041403	0	Illumina MiSeq	SINGLE	PCR	METAGENOMIC	10809.WLB.20m.5.0.20.11.11.1	8/25/2017	4	2	salt lake metagenome	ILLUMINA	8/25/2017	ERR1980997	ERS1739726	ERP023059	SAMEA104075833 ERS1739726	NA	WLB.20m.5.0.20.11.11.1		water		11/20/2011		11/20/2011	64.2115	mS/cm	1076.3208	kg/m3	20		0.78	mg/L	TRUE	57	polar desert biome	saline lake	hypersaline water
ERR1980998	OTHER	151	PRJEB20869	SAMEA104075834		UNIVERSITY OF CALIFORNIA SAN DIEGO MICROBIOME INIT	public	sra	ncbi	8/24/2017	2017-05-16 2017-05-22	ERX2041404	0	Illumina MiSeq	SINGLE	PCR	METAGENOMIC	10809.WLB.20m.5.0.27.12.11.1	8/25/2017	5	3	salt lake metagenome	ILLUMINA	8/25/2017	ERR1980998	ERS1739727	ERP023059	SAMEA104075834 ERS1739727	NA	WLB.20m.5.0.27.12.11.1		water		12/17/2011		12/17/2011	65.3362	mS/cm	1075.9109	kg/m3	20		0.896	mg/L	TRUE	57	polar desert biome	saline lake	hypersaline water
ERR1980999	OTHER	151	PRJEB20869	SAMEA104075835		UNIVERSITY OF CALIFORNIA SAN DIEGO MICROBIOME INIT	public	sra	ncbi	8/24/2017	2017-05-16 2017-05-22	ERX2041405	0	Illumina MiSeq	SINGLE	PCR	METAGENOMIC	10809.WLB.20m.less0.2.20.11.11	8/25/2017	4	2	salt lake metagenome	ILLUMINA	8/25/2017	ERR1980999	ERS1739728	ERP023059	SAMEA104075835 ERS1739728	NA	WLB.20m.less0.2.20.11.11		water		11/20/2011		11/20/2011	64.2115	mS/cm	1076.3208	kg/m3	20		0.78	mg/L	TRUE	57	polar desert biome	saline lake	hypersaline water
ERR1981000	OTHER	151	PRJEB20869	SAMEA104075836		UNIVERSITY OF CALIFORNIA SAN DIEGO MICROBIOME INIT	public	sra	ncbi	8/24/2017	2017-05-16 2017-05-22	ERX2041406	0	Illumina MiSeq	SINGLE	PCR	METAGENOMIC	10809.WLB.25m.0.2.20.11.11.1	8/25/2017	0	0	salt lake metagenome	ILLUMINA	8/25/2017	ERR1981000	ERS1739729	ERP023059	SAMEA104075836 ERS1739729	NA	WLB.25m.0.2.20.11.11.1		water		11/20/2011		11/20/2011	73.9742	mS/cm	1092.3773	kg/m3	25		0	mg/L	TRUE	57	polar desert biome	saline lake	hypersaline water
ERR1981001	OTHER	151	PRJEB20869	SAMEA104075837		UNIVERSITY OF CALIFORNIA SAN DIEGO MICROBIOME INIT	public	sra	ncbi	8/24/2017	2017-05-16 2017-05-22	ERX2041407	0	Illumina MiSeq	SINGLE	PCR	METAGENOMIC	10809.WLB.25m.0.2.27.12.11.2	8/25/2017	0	0	salt lake metagenome	ILLUMINA	8/25/2017	ERR1981001	ERS1739730	ERP023059	SAMEA104075837 ERS1739730	NA	WLB.25m.0.2.27.12.11.2		water		12/17/2011		12/17/2011	74.1067	mS/cm	1092.0688	kg/m3	25		0	mg/L	TRUE	57	polar desert biome	saline lake	hypersaline water
ERR1981002	OTHER	151	PRJEB20869	SAMEA104075838		UNIVERSITY OF CALIFORNIA SAN DIEGO MICROBIOME INIT	public	sra	ncbi	8/24/2017	2017-05-16 2017-05-22	ERX2041408	0	Illumina MiSeq	SINGLE	PCR	METAGENOMIC	10809.WLB.25m.5.0.20.11.11.1	8/25/2017	0	0	salt lake metagenome	ILLUMINA	8/25/2017	ERR1981002	ERS1739731	ERP023059	SAMEA104075838 ERS1739731	NA	WLB.25m.5.0.20.11.11.1		water		11/20/2011		11/20/2011	73.9742	mS/cm	1092.3773	kg/m3	25		0	mg/L	TRUE	57	polar desert biome	saline lake	hypersaline water
ERR1981003	OTHER	151	PRJEB20869	SAMEA104075839		UNIVERSITY OF CALIFORNIA SAN DIEGO MICROBIOME INIT	public	sra	ncbi	8/24/2017	2017-05-16 2017-05-22	ERX2041409	0	Illumina MiSeq	SINGLE	PCR	METAGENOMIC	10809.WLB.25m.5.0.27.12.11.1	8/25/2017	3	2	salt lake metagenome	ILLUMINA	8/25/2017	ERR1981003	ERS1739732	ERP023059	SAMEA104075839 ERS1739732	NA	WLB.25m.5.0.27.12.11.1		water		12/17/2011		12/17/2011	74.1067	mS/cm	1092.0688	kg/m3	25		0	mg/L	TRUE	57	polar desert biome	saline lake	hypersaline water
ERR1981004	OTHER	151	PRJEB20869	SAMEA104075840		UNIVERSITY OF CALIFORNIA SAN DIEGO MICROBIOME INIT	public	sra	ncbi	8/24/2017	2017-05-16 2017-05-22	ERX2041410	0	Illumina MiSeq	SINGLE	PCR	METAGENOMIC	10809.WLB.25m.less0.2.20.11.11	8/25/2017	0	0	salt lake metagenome	ILLUMINA	8/25/2017	ERR1981004	ERS1739733	ERP023059	SAMEA104075840 ERS1739733	NA	WLB.25m.less0.2.20.11.11		water		11/20/2011		11/20/2011	73.9742	mS/cm	1092.3773	kg/m3	25		0	mg/L	TRUE	57	polar desert biome	saline lake	hypersaline water
ERR1981005	OTHER	151	PRJEB20869	SAMEA104075841		UNIVERSITY OF CALIFORNIA SAN DIEGO MICROBIOME INIT	public	sra	ncbi	8/24/2017	2017-05-16 2017-05-22	ERX2041411	0	Illumina MiSeq	SINGLE	PCR	METAGENOMIC	10809.WLB.30m.0.2.20.11.11.2	8/25/2017	2	1	salt lake metagenome	ILLUMINA	8/25/2017	ERR1981005	ERS1739734	ERP023059	SAMEA104075841 ERS1739734	NA	WLB.30m.0.2.20.11.11.2		water		11/20/2011		11/20/2011	78.497	mS/cm	1102.4164	kg/m3	30		0	mg/L	TRUE	57	polar desert biome	saline lake	hypersaline water
ERR1981006	OTHER	151	PRJEB20869	SAMEA104075842		UNIVERSITY OF CALIFORNIA SAN DIEGO MICROBIOME INIT	public	sra	ncbi	8/24/2017	2017-05-16 2017-05-22	ERX2041412	0	Illumina MiSeq	SINGLE	PCR	METAGENOMIC	10809.WLB.30m.0.2.27.12.11.2	8/25/2017	1	1	salt lake metagenome	ILLUMINA	8/25/2017	ERR1981006	ERS1739735	ERP023059	SAMEA104075842 ERS1739735	NA	WLB.30m.0.2.27.12.11.2		water		12/17/2011		12/17/2011	78.5531	mS/cm	1102.3302	kg/m3	30		0	mg/L	TRUE	57	polar desert biome	saline lake	hypersaline water
ERR1981007	OTHER	151	PRJEB20869	SAMEA104075843		UNIVERSITY OF CALIFORNIA SAN DIEGO MICROBIOME INIT	public	sra	ncbi	8/24/2017	2017-05-16 2017-05-22	ERX2041413	0	Illumina MiSeq	SINGLE	PCR	METAGENOMIC	10809.WLB.30m.5.0.20.11.11.1	8/25/2017	2	1	salt lake metagenome	ILLUMINA	8/25/2017	ERR1981007	ERS1739736	ERP023059	SAMEA104075843 ERS1739736	NA	WLB.30m.5.0.20.11.11.1		water		11/20/2011		11/20/2011	78.497	mS/cm	1102.4164	kg/m3	30		0	mg/L	TRUE	57	polar desert biome	saline lake	hypersaline water
ERR1981008	OTHER	151	PRJEB20869	SAMEA104075844		UNIVERSITY OF CALIFORNIA SAN DIEGO MICROBIOME INIT	public	sra	ncbi	8/24/2017	2017-05-16 2017-05-22	ERX2041414	0	Illumina MiSeq	SINGLE	PCR	METAGENOMIC	10809.WLB.30m.5.0.27.12.11.1	8/25/2017	5	3	salt lake metagenome	ILLUMINA	8/25/2017	ERR1981008	ERS1739737	ERP023059	SAMEA104075844 ERS1739737	NA	WLB.30m.5.0.27.12.11.1		water		12/17/2011		12/17/2011	78.5531	mS/cm	1102.3302	kg/m3	30		0	mg/L	TRUE	57	polar desert biome	saline lake	hypersaline water
ERR1981009	OTHER	151	PRJEB20869	SAMEA104075845		UNIVERSITY OF CALIFORNIA SAN DIEGO MICROBIOME INIT	public	sra	ncbi	8/24/2017	2017-05-16 2017-05-22	ERX2041415	0	Illumina MiSeq	SINGLE	PCR	METAGENOMIC	10809.WLB.30m.less0.2.20.11.11	8/25/2017	4	2	salt lake metagenome	ILLUMINA	8/25/2017	ERR1981009	ERS1739738	ERP023059	SAMEA104075845 ERS1739738	NA	WLB.30m.less0.2.20.11.11		water		11/20/2011		11/20/2011	78.497	mS/cm	1102.4164	kg/m3	30		0	mg/L	TRUE	57	polar desert biome	saline lake	hypersaline water
ERR1981010	OTHER	151	PRJEB20869	SAMEA104075846		UNIVERSITY OF CALIFORNIA SAN DIEGO MICROBIOME INIT	public	sra	ncbi	8/24/2017	2017-05-16 2017-05-22	ERX2041416	0	Illumina MiSeq	SINGLE	PCR	METAGENOMIC	10809.WLB.38m.0.2.20.11.11.1	8/25/2017	2	1	salt lake metagenome	ILLUMINA	8/25/2017	ERR1981010	ERS1739739	ERP023059	SAMEA104075846 ERS1739739	NA	WLB.38m.0.2.20.11.11.1		water		11/20/2011		11/20/2011	79.6167	mS/cm	1108.9894	kg/m3	38		0	mg/L	TRUE	57	polar desert biome	saline lake	hypersaline water
ERR1981011	OTHER	151	PRJEB20869	SAMEA104075847		UNIVERSITY OF CALIFORNIA SAN DIEGO MICROBIOME INIT	public	sra	ncbi	8/24/2017	2017-05-16 2017-05-22	ERX2041417	0	Illumina MiSeq	SINGLE	PCR	METAGENOMIC	10809.WLB.38m.0.2.27.12.11.2	8/25/2017	3	2	salt lake metagenome	ILLUMINA	8/25/2017	ERR1981011	ERS1739740	ERP023059	SAMEA104075847 ERS1739740	NA	WLB.38m.0.2.27.12.11.2		water		12/17/2011		12/17/2011	79.6271	mS/cm	1108.894	kg/m3	38		0	mg/L	TRUE	57	polar desert biome	saline lake	hypersaline water
ERR1981012	OTHER	151	PRJEB20869	SAMEA104075848		UNIVERSITY OF CALIFORNIA SAN DIEGO MICROBIOME INIT	public	sra	ncbi	8/24/2017	2017-05-16 2017-05-22	ERX2041418	0	Illumina MiSeq	SINGLE	PCR	METAGENOMIC	10809.WLB.38m.5.0.20.11.11.1	8/25/2017	2	1	salt lake metagenome	ILLUMINA	8/25/2017	ERR1981012	ERS1739741	ERP023059	SAMEA104075848 ERS1739741	NA	WLB.38m.5.0.20.11.11.1		water		11/20/2011		11/20/2011	79.6167	mS/cm	1108.9894	kg/m3	38		0	mg/L	TRUE	57	polar desert biome	saline lake	hypersaline water
ERR1981013	OTHER	151	PRJEB20869	SAMEA104075849		UNIVERSITY OF CALIFORNIA SAN DIEGO MICROBIOME INIT	public	sra	ncbi	8/24/2017	2017-05-16 2017-05-22	ERX2041419	0	Illumina MiSeq	SINGLE	PCR	METAGENOMIC	10809.WLB.38m.5.0.27.12.11.2	8/25/2017	6	4	salt lake metagenome	ILLUMINA	8/25/2017	ERR1981013	ERS1739742	ERP023059	SAMEA104075849 ERS1739742	NA	WLB.38m.5.0.27.12.11.2		water		12/17/2011		12/17/2011	79.6271	mS/cm	1108.894	kg/m3	38		0	mg/L	TRUE	57	polar desert biome	saline lake	hypersaline water
ERR1981014	OTHER	151	PRJEB20869	SAMEA104075850		UNIVERSITY OF CALIFORNIA SAN DIEGO MICROBIOME INIT	public	sra	ncbi	8/24/2017	2017-05-16 2017-05-22	ERX2041420	0	Illumina MiSeq	SINGLE	PCR	METAGENOMIC	10809.WLB.38m.less0.2.20.11.11	8/25/2017	6	3	salt lake metagenome	ILLUMINA	8/25/2017	ERR1981014	ERS1739743	ERP023059	SAMEA104075850 ERS1739743	NA	WLB.38m.less0.2.20.11.11		water		11/20/2011		11/20/2011	79.6167	mS/cm	1108.9894	kg/m3	38		0	mg/L	TRUE	57	polar desert biome	saline lake	hypersaline water
ERR1981015	OTHER	151	PRJEB20869	SAMEA104075851		UNIVERSITY OF CALIFORNIA SAN DIEGO MICROBIOME INIT	public	sra	ncbi	8/24/2017	2017-05-16 2017-05-22	ERX2041421	0	Illumina MiSeq	SINGLE	PCR	METAGENOMIC	10809.WLB.4m.0.2.20.11.11.1	8/25/2017	6	4	salt lake metagenome	ILLUMINA	8/25/2017	ERR1981015	ERS1739744	ERP023059	SAMEA104075851 ERS1739744	NA	WLB.4m.0.2.20.11.11.1		water		11/20/2011		11/20/2011	0.5941	mS/cm	1000.8629	kg/m3	4		22.643	mg/L	TRUE	57	polar desert biome	saline lake	brackish water
ERR1981016	OTHER	151	PRJEB20869	SAMEA104075852		UNIVERSITY OF CALIFORNIA SAN DIEGO MICROBIOME INIT	public	sra	ncbi	8/24/2017	2017-05-16 2017-05-22	ERX2041422	0	Illumina MiSeq	SINGLE	PCR	METAGENOMIC	10809.WLB.4m.0.2.27.12.11.1	8/25/2017	5	3	salt lake metagenome	ILLUMINA	8/25/2017	ERR1981016	ERS1739745	ERP023059	SAMEA104075852 ERS1739745	NA	WLB.4m.0.2.27.12.11.1		water		12/17/2011		12/17/2011	0.6679	mS/cm	1000.8468	kg/m3	4		25.858	mg/L	TRUE	57	polar desert biome	saline lake	brackish water
ERR1981017	OTHER	151	PRJEB20869	SAMEA104075853		UNIVERSITY OF CALIFORNIA SAN DIEGO MICROBIOME INIT	public	sra	ncbi	8/24/2017	2017-05-16 2017-05-22	ERX2041423	0	Illumina MiSeq	SINGLE	PCR	METAGENOMIC	10809.WLB.4m.5.0.20.11.11.1	8/25/2017	7	4	salt lake metagenome	ILLUMINA	8/25/2017	ERR1981017	ERS1739746	ERP023059	SAMEA104075853 ERS1739746	NA	WLB.4m.5.0.20.11.11.1		water		11/20/2011		11/20/2011	0.5941	mS/cm	1000.8629	kg/m3	4		22.643	mg/L	TRUE	57	polar desert biome	saline lake	brackish water
ERR1981018	OTHER	151	PRJEB20869	SAMEA104075854		UNIVERSITY OF CALIFORNIA SAN DIEGO MICROBIOME INIT	public	sra	ncbi	8/24/2017	2017-05-16 2017-05-22	ERX2041424	0	Illumina MiSeq	SINGLE	PCR	METAGENOMIC	10809.WLB.4m.5.0.27.12.11.2	8/25/2017	8	4	salt lake metagenome	ILLUMINA	8/25/2017	ERR1981018	ERS1739747	ERP023059	SAMEA104075854 ERS1739747	NA	WLB.4m.5.0.27.12.11.2		water		12/17/2011		12/17/2011	0.6679	mS/cm	1000.8468	kg/m3	4		25.858	mg/L	TRUE	57	polar desert biome	saline lake	brackish water
ERR1981019	OTHER	151	PRJEB20869	SAMEA104075855		UNIVERSITY OF CALIFORNIA SAN DIEGO MICROBIOME INIT	public	sra	ncbi	8/24/2017	2017-05-16 2017-05-22	ERX2041425	0	Illumina MiSeq	SINGLE	PCR	METAGENOMIC	10809.WLB.4m.less0.2.20.11.11	8/25/2017	6	3	salt lake metagenome	ILLUMINA	8/25/2017	ERR1981019	ERS1739748	ERP023059	SAMEA104075855 ERS1739748	NA	WLB.4m.less0.2.20.11.11		water		11/20/2011		11/20/2011	0.5941	mS/cm	1000.8629	kg/m3	4		22.643	mg/L	TRUE	57	polar desert biome	saline lake	brackish water
ERR1981020	OTHER	151	PRJEB20869	SAMEA104075856		UNIVERSITY OF CALIFORNIA SAN DIEGO MICROBIOME INIT	public	sra	ncbi	8/24/2017	2017-05-16 2017-05-22	ERX2041426	0	Illumina MiSeq	SINGLE	PCR	METAGENOMIC	10809.WLB.5m.0.2.20.11.11.2	8/25/2017	7	4	salt lake metagenome	ILLUMINA	8/25/2017	ERR1981020	ERS1739749	ERP023059	SAMEA104075856 ERS1739749	NA	WLB.5m.0.2.20.11.11.2		water		11/20/2011		11/20/2011	1.1285	mS/cm	1000.954	kg/m3	5		25.2	mg/L	TRUE	57	polar desert biome	saline lake	brackish water
ERR1981021	OTHER	151	PRJEB20869	SAMEA104075857		UNIVERSITY OF CALIFORNIA SAN DIEGO MICROBIOME INIT	public	sra	ncbi	8/24/2017	2017-05-16 2017-05-22	ERX2041427	0	Illumina MiSeq	SINGLE	PCR	METAGENOMIC	10809.WLB.5m.0.2.20.12.11.1	8/25/2017	7	4	salt lake metagenome	ILLUMINA	8/25/2017	ERR1981021	ERS1739750	ERP023059	SAMEA104075857 ERS1739750	NA	WLB; 5m; 0	2; 20.12.11; 1		water		12-11-11		12-11-11	Missing: Not provided		Missing: Not provided	kg/m3	5		Missing: Not provided	mg/L	TRUE	57	polar desert biome	saline lake
ERR1981022	OTHER	151	PRJEB20869	SAMEA104075858		UNIVERSITY OF CALIFORNIA SAN DIEGO MICROBIOME INIT	public	sra	ncbi	8/24/2017	2017-05-16 2017-05-22	ERX2041428	0	Illumina MiSeq	SINGLE	PCR	METAGENOMIC	10809.WLB.5m.0.2.22.11.11.2	8/25/2017	7	4	salt lake metagenome	ILLUMINA	8/25/2017	ERR1981022	ERS1739751	ERP023059	SAMEA104075858 ERS1739751	NA	WLB.5m.0.2.22.11.11.2		water		11/22/2011		11/22/2011	1.1285	mS/cm	1000.954	kg/m3	5		25.2	mg/L	TRUE	57	polar desert biome	saline lake	brackish water
ERR1981023	OTHER	151	PRJEB20869	SAMEA104075859		UNIVERSITY OF CALIFORNIA SAN DIEGO MICROBIOME INIT	public	sra	ncbi	8/24/2017	2017-05-16 2017-05-22	ERX2041429	0	Illumina MiSeq	SINGLE	PCR	METAGENOMIC	10809.WLB.5m.0.2.26.11.11.2.fractionation	8/25/2017	5	3	salt lake metagenome	ILLUMINA	8/25/2017	ERR1981023	ERS1739752	ERP023059	SAMEA104075859 ERS1739752	NA	WLB.5m.0.2.26.11.11.2.fractionation		water		11/26/2011		11/26/2011	1.1471	mS/cm	1000.954	kg/m3	5		Missing: Not provided	mg/L	TRUE	57	polar desert biome	saline lake	brackish water
ERR1981024	OTHER	151	PRJEB20869	SAMEA104075860		UNIVERSITY OF CALIFORNIA SAN DIEGO MICROBIOME INIT	public	sra	ncbi	8/24/2017	2017-05-16 2017-05-22	ERX2041430	0	Illumina MiSeq	SINGLE	PCR	METAGENOMIC	10809.WLB.5m.0.2.26.11.11.unfractionation	8/25/2017	6	4	salt lake metagenome	ILLUMINA	8/25/2017	ERR1981024	ERS1739753	ERP023059	SAMEA104075860 ERS1739753	NA	WLB.5m.0.2.26.11.11.unfractionation		water		11/26/2011		11/26/2011	1.1471	mS/cm	1000.954	kg/m3	5		Missing: Not provided	mg/L	TRUE	57	polar desert biome	saline lake	brackish water
ERR1981025	OTHER	151	PRJEB20869	SAMEA104075861		UNIVERSITY OF CALIFORNIA SAN DIEGO MICROBIOME INIT	public	sra	ncbi	8/24/2017	2017-05-16 2017-05-22	ERX2041431	0	Illumina MiSeq	SINGLE	PCR	METAGENOMIC	10809.WLB.5m.0.2.27.11.11.1	8/25/2017	7	4	salt lake metagenome	ILLUMINA	8/25/2017	ERR1981025	ERS1739754	ERP023059	SAMEA104075861 ERS1739754	NA	WLB.5m.0.2.27.11.11.1		water		11/27/2011		11/27/2011	1.1471	mS/cm	1000.954	kg/m3	5		Missing: Not provided	mg/L	TRUE	57	polar desert biome	saline lake	brackish water
ERR1981026	OTHER	151	PRJEB20869	SAMEA104075862		UNIVERSITY OF CALIFORNIA SAN DIEGO MICROBIOME INIT	public	sra	ncbi	8/24/2017	2017-05-16 2017-05-22	ERX2041432	0	Illumina MiSeq	SINGLE	PCR	METAGENOMIC	10809.WLB.5m.0.2.27.12.11.1	8/25/2017	4	2	salt lake metagenome	ILLUMINA	8/25/2017	ERR1981026	ERS1739755	ERP023059	SAMEA104075862 ERS1739755	NA	WLB.5m.0.2.27.12.11.1		water		12/17/2011		12/17/2011	1.2391	mS/cm	1000.9352	kg/m3	5		26.587	mg/L	TRUE	57	polar desert biome	saline lake	brackish water
ERR1981027	OTHER	151	PRJEB20869	SAMEA104075863		UNIVERSITY OF CALIFORNIA SAN DIEGO MICROBIOME INIT	public	sra	ncbi	8/24/2017	2017-05-16 2017-05-22	ERX2041433	0	Illumina MiSeq	SINGLE	PCR	METAGENOMIC	10809.WLB.5m.5.0.20.11.11.2.	8/25/2017	6	4	salt lake metagenome	ILLUMINA	8/25/2017	ERR1981027	ERS1739756	ERP023059	SAMEA104075863 ERS1739756	NA	WLB.5m.5.0.20.11.11.2.		water		11/20/2011		11/20/2011	1.1285	mS/cm	1000.954	kg/m3	5		25.2	mg/L	TRUE	57	polar desert biome	saline lake	brackish water
ERR1981028	OTHER	151	PRJEB20869	SAMEA104075864		UNIVERSITY OF CALIFORNIA SAN DIEGO MICROBIOME INIT	public	sra	ncbi	8/24/2017	2017-05-16 2017-05-22	ERX2041434	0	Illumina MiSeq	SINGLE	PCR	METAGENOMIC	10809.WLB.5m.5.0.22.11.11.2	8/25/2017	5	3	salt lake metagenome	ILLUMINA	8/25/2017	ERR1981028	ERS1739757	ERP023059	SAMEA104075864 ERS1739757	NA	WLB.5m.5.0.22.11.11.2		water		11/22/2011		11/22/2011	1.1285	mS/cm	1000.954	kg/m3	5		25.2	mg/L	TRUE	57	polar desert biome	saline lake	brackish water
ERR1981029	OTHER	151	PRJEB20869	SAMEA104075865		UNIVERSITY OF CALIFORNIA SAN DIEGO MICROBIOME INIT	public	sra	ncbi	8/24/2017	2017-05-16 2017-05-22	ERX2041435	0	Illumina MiSeq	SINGLE	PCR	METAGENOMIC	10809.WLB.5m.5.0.26.11.11.2.fractionation	8/25/2017	8	5	salt lake metagenome	ILLUMINA	8/25/2017	ERR1981029	ERS1739758	ERP023059	SAMEA104075865 ERS1739758	NA	WLB.5m.5.0.26.11.11.2.fractionation		water		11/26/2011		11/26/2011	1.1471	mS/cm	1000.954	kg/m3	5		Missing: Not provided	mg/L	TRUE	57	polar desert biome	saline lake	brackish water
ERR1981030	OTHER	151	PRJEB20869	SAMEA104075866		UNIVERSITY OF CALIFORNIA SAN DIEGO MICROBIOME INIT	public	sra	ncbi	8/24/2017	2017-05-16 2017-05-22	ERX2041436	0	Illumina MiSeq	SINGLE	PCR	METAGENOMIC	10809.WLB.5m.5.0.26.11.11.cDNA.	8/25/2017	5	3	salt lake metagenome	ILLUMINA	8/25/2017	ERR1981030	ERS1739759	ERP023059	SAMEA104075866 ERS1739759	NA	WLB; 5m; 5	0; 26.11.11; cDNA		cDNA		11/26/2011		11/26/2011	1.1471	mS/cm	1000.954	kg/m3	5		Missing: Not provided	mg/L	TRUE	57	polar desert biome	saline lake
ERR1981031	OTHER	151	PRJEB20869	SAMEA104075867		UNIVERSITY OF CALIFORNIA SAN DIEGO MICROBIOME INIT	public	sra	ncbi	8/24/2017	2017-05-16 2017-05-22	ERX2041437	0	Illumina MiSeq	SINGLE	PCR	METAGENOMIC	10809.WLB.5m.5.0.27.11.11.1	8/25/2017	6	3	salt lake metagenome	ILLUMINA	8/25/2017	ERR1981031	ERS1739760	ERP023059	SAMEA104075867 ERS1739760	NA	WLB.5m.5.0.27.11.11.1		water		11/27/2011		11/27/2011	1.1471	mS/cm	1000.954	kg/m3	5		Missing: Not provided	mg/L	TRUE	57	polar desert biome	saline lake	brackish water
ERR1981032	OTHER	151	PRJEB20869	SAMEA104075868		UNIVERSITY OF CALIFORNIA SAN DIEGO MICROBIOME INIT	public	sra	ncbi	8/24/2017	2017-05-16 2017-05-22	ERX2041438	0	Illumina MiSeq	SINGLE	PCR	METAGENOMIC	10809.WLB.5m.5.0.27.11.11.cDNA.	8/25/2017	19	12	salt lake metagenome	ILLUMINA	8/25/2017	ERR1981032	ERS1739761	ERP023059	SAMEA104075868 ERS1739761	NA	WLB; 5m; 5	0; 27.11.11; cDNA		cDNA		11/27/2011		11/27/2011	1.1471	mS/cm	1000.954	kg/m3	5		Missing: Not provided	mg/L	TRUE	57	polar desert biome	saline lake
ERR1981033	OTHER	151	PRJEB20869	SAMEA104075869		UNIVERSITY OF CALIFORNIA SAN DIEGO MICROBIOME INIT	public	sra	ncbi	8/24/2017	2017-05-16 2017-05-22	ERX2041439	0	Illumina MiSeq	SINGLE	PCR	METAGENOMIC	10809.WLB.5m.less0.2.20.11.11	8/25/2017	5	3	salt lake metagenome	ILLUMINA	8/25/2017	ERR1981033	ERS1739762	ERP023059	SAMEA104075869 ERS1739762	NA	WLB.5m.less0.2.20.11.11		water		11/20/2011		11/20/2011	1.1285	mS/cm	1000.954	kg/m3	5		25.2	mg/L	TRUE	57	polar desert biome	saline lake	brackish water
ERR1981034	OTHER	151	PRJEB20869	SAMEA104075870		UNIVERSITY OF CALIFORNIA SAN DIEGO MICROBIOME INIT	public	sra	ncbi	8/24/2017	2017-05-16 2017-05-22	ERX2041440	0	Illumina MiSeq	SINGLE	PCR	METAGENOMIC	10809.WLB.6m.0.2.20.11.11.1	8/25/2017	4	2	salt lake metagenome	ILLUMINA	8/25/2017	ERR1981034	ERS1739763	ERP023059	SAMEA104075870 ERS1739763	NA	WLB.6m.0.2.20.11.11.1		water		11/20/2011		11/20/2011	1.4872	mS/cm	1001.2715	kg/m3	6		30.149	mg/L	TRUE	57	polar desert biome	saline lake	brackish water
ERR1981035	OTHER	151	PRJEB20869	SAMEA104075871		UNIVERSITY OF CALIFORNIA SAN DIEGO MICROBIOME INIT	public	sra	ncbi	8/24/2017	2017-05-16 2017-05-22	ERX2041441	0	Illumina MiSeq	SINGLE	PCR	METAGENOMIC	10809.WLB.6m.0.2.27.12.11.1	8/25/2017	6	3	salt lake metagenome	ILLUMINA	8/25/2017	ERR1981035	ERS1739764	ERP023059	SAMEA104075871 ERS1739764	NA	WLB.6m.0.2.27.12.11.1		water		12/17/2011		12/17/2011	1.4747	mS/cm	1001.2064	kg/m3	6		31.081	mg/L	TRUE	57	polar desert biome	saline lake	brackish water
ERR1981036	OTHER	151	PRJEB20869	SAMEA104075872		UNIVERSITY OF CALIFORNIA SAN DIEGO MICROBIOME INIT	public	sra	ncbi	8/24/2017	2017-05-16 2017-05-22	ERX2041442	0	Illumina MiSeq	SINGLE	PCR	METAGENOMIC	10809.WLB.6m.5.0.20.11.11.1	8/25/2017	7	4	salt lake metagenome	ILLUMINA	8/25/2017	ERR1981036	ERS1739765	ERP023059	SAMEA104075872 ERS1739765	NA	WLB.6m.5.0.20.11.11.1		water		11/20/2011		11/20/2011	1.4872	mS/cm	1001.2715	kg/m3	6		30.149	mg/L	TRUE	57	polar desert biome	saline lake	brackish water
ERR1981037	OTHER	151	PRJEB20869	SAMEA104075873		UNIVERSITY OF CALIFORNIA SAN DIEGO MICROBIOME INIT	public	sra	ncbi	8/24/2017	2017-05-16 2017-05-22	ERX2041443	0	Illumina MiSeq	SINGLE	PCR	METAGENOMIC	10809.WLB.6m.5.0.27.12.11.1	8/25/2017	7	4	salt lake metagenome	ILLUMINA	8/25/2017	ERR1981037	ERS1739766	ERP023059	SAMEA104075873 ERS1739766	NA	WLB.6m.5.0.27.12.11.1		water		12/17/2011		12/17/2011	1.4747	mS/cm	1001.2064	kg/m3	6		31.081	mg/L	TRUE	57	polar desert biome	saline lake	brackish water
ERR1981038	OTHER	151	PRJEB20869	SAMEA104075874		UNIVERSITY OF CALIFORNIA SAN DIEGO MICROBIOME INIT	public	sra	ncbi	8/24/2017	2017-05-16 2017-05-20	ERX2041444	0	Illumina MiSeq	SINGLE	PCR	METAGENOMIC	10809.WLB.6m.less0.2.20.11.11	8/25/2017	6	3	salt lake metagenome	ILLUMINA	8/25/2017	ERR1981038	ERS1739767	ERP023059	SAMEA104075874 ERS1739767	NA	WLB.6m.less0.2.20.11.11		water		11/20/2011		11/20/2011	1.4872	mS/cm	1001.2715	kg/m3	6		30.149	mg/L	TRUE	57	polar desert biome	saline lake	brackish water
ERR1981039	OTHER	151	PRJEB20869	SAMEA104075875		UNIVERSITY OF CALIFORNIA SAN DIEGO MICROBIOME INIT	public	sra	ncbi	8/24/2017	2017-05-16 2017-05-20	ERX2041445	0	Illumina MiSeq	SINGLE	PCR	METAGENOMIC	10809.WLB.8m.0.2.20.11.11.2	8/25/2017	7	4	salt lake metagenome	ILLUMINA	8/25/2017	ERR1981039	ERS1739768	ERP023059	SAMEA104075875 ERS1739768	NA	WLB.8m.0.2.20.11.11.2		water		11/20/2011		11/20/2011	2.3094	mS/cm	1001.9703	kg/m3	8		30.373	mg/L	TRUE	57	polar desert biome	saline lake	brackish water
ERR1981040	OTHER	151	PRJEB20869	SAMEA104075876		UNIVERSITY OF CALIFORNIA SAN DIEGO MICROBIOME INIT	public	sra	ncbi	8/24/2017	2017-05-16 2017-05-20	ERX2041446	0	Illumina MiSeq	SINGLE	PCR	METAGENOMIC	10809.WLB.8m.0.2.27.12.11.2	8/25/2017	1	0	salt lake metagenome	ILLUMINA	8/25/2017	ERR1981040	ERS1739769	ERP023059	SAMEA104075876 ERS1739769	NA	WLB.8m.0.2.27.12.11.2		water		12/17/2011		12/17/2011	2.323	mS/cm	1001.9397	kg/m3	8		31.645	mg/L	TRUE	57	polar desert biome	saline lake	brackish water
ERR1981041	OTHER	151	PRJEB20869	SAMEA104075877		UNIVERSITY OF CALIFORNIA SAN DIEGO MICROBIOME INIT	public	sra	ncbi	8/24/2017	2017-05-16 2017-05-20	ERX2041447	0	Illumina MiSeq	SINGLE	PCR	METAGENOMIC	10809.WLB.8m.5.0.20.11.11.1	8/25/2017	7	4	salt lake metagenome	ILLUMINA	8/25/2017	ERR1981041	ERS1739770	ERP023059	SAMEA104075877 ERS1739770	NA	WLB.8m.5.0.20.11.11.1		water		11/20/2011		11/20/2011	2.3094	mS/cm	1001.9703	kg/m3	8		30.373	mg/L	TRUE	57	polar desert biome	saline lake	brackish water
ERR1981042	OTHER	151	PRJEB20869	SAMEA104075878		UNIVERSITY OF CALIFORNIA SAN DIEGO MICROBIOME INIT	public	sra	ncbi	8/24/2017	2017-05-16 2017-05-20	ERX2041448	0	Illumina MiSeq	SINGLE	PCR	METAGENOMIC	10809.WLB.8m.5.0.27.12.11.2	8/25/2017	2	1	salt lake metagenome	ILLUMINA	8/25/2017	ERR1981042	ERS1739771	ERP023059	SAMEA104075878 ERS1739771	NA	WLB.8m.5.0.27.12.11.2		water		12/17/2011		12/17/2011	2.323	mS/cm	1001.9397	kg/m3	8		31.645	mg/L	TRUE	57	polar desert biome	saline lake	brackish water
ERR1981043	OTHER	151	PRJEB20869	SAMEA104075879		UNIVERSITY OF CALIFORNIA SAN DIEGO MICROBIOME INIT	public	sra	ncbi	8/24/2017	2017-05-16 2017-05-20	ERX2041449	0	Illumina MiSeq	SINGLE	PCR	METAGENOMIC	10809.WLB.8m.less0.2.20.11.11	8/25/2017	0	0	salt lake metagenome	ILLUMINA	8/25/2017	ERR1981043	ERS1739772	ERP023059	SAMEA104075879 ERS1739772	NA	WLB.8m.less0.2.20.11.11		water		11/20/2011		11/20/2011	2.3094	mS/cm	1001.9703	kg/m3	8		30.373	mg/L	TRUE	57	polar desert biome	saline lake	brackish water
SRR2992574	AMPLICON	299	PRJNA305852	SAMN04334804	Metagenome or environmental		public	sra	ncbi			SRX1479517	0	Illumina MiSeq	PAIRED	PCR	METAGENOMIC	Spalding Pond microbial diversity	12/14/2015	610	157	soil metagenome	ILLUMINA	12/19/2015	SRR2992574	SRS1204948	SRP067320	Spalding Pond microbial diversity	NA						22-Jan-15										NA	NA
ERR2204492	AMPLICON	600	PRJEB22851	SAMEA104402187		EUROPEAN MOLECULAR BIOLOGY LABORATORY	public	sra	ncbi	12-01-17	11/24/2017	ERX2258858	500	Illumina MiSeq	PAIRED	PCR	METAGENOMIC	unspecified	12-08-17	102	58	freshwater metagenome	ILLUMINA	12-02-17	ERR2204492	ERS2020129	ERP104565	SAMEA104402187 ERS2020129	NA					1/19/2010											NA	NA
ERR2204493	AMPLICON	600	PRJEB22851	SAMEA104402188		EUROPEAN MOLECULAR BIOLOGY LABORATORY	public	sra	ncbi	12-01-17	11/24/2017	ERX2258859	500	Illumina MiSeq	PAIRED	PCR	METAGENOMIC	unspecified	12-08-17	111	64	freshwater metagenome	ILLUMINA	12-02-17	ERR2204493	ERS2020130	ERP104565	SAMEA104402188 ERS2020130	NA					1/19/2010											NA	NA
ERR2204494	AMPLICON	600	PRJEB22851	SAMEA104402189		EUROPEAN MOLECULAR BIOLOGY LABORATORY	public	sra	ncbi	12-01-17	11/24/2017	ERX2258860	500	Illumina MiSeq	PAIRED	PCR	METAGENOMIC	unspecified	12-08-17	96	55	freshwater metagenome	ILLUMINA	12-02-17	ERR2204494	ERS2020131	ERP104565	SAMEA104402189 ERS2020131	NA					1/19/2010											NA	NA
ERR2204495	AMPLICON	600	PRJEB22851	SAMEA104402190		EUROPEAN MOLECULAR BIOLOGY LABORATORY	public	sra	ncbi	12-01-17	11/24/2017	ERX2258861	500	Illumina MiSeq	PAIRED	PCR	METAGENOMIC	unspecified	12-08-17	131	76	freshwater metagenome	ILLUMINA	12-02-17	ERR2204495	ERS2020132	ERP104565	SAMEA104402190 ERS2020132	NA					1/19/2010											NA	NA
ERR2204496	AMPLICON	600	PRJEB22851	SAMEA104402191		EUROPEAN MOLECULAR BIOLOGY LABORATORY	public	sra	ncbi	12-01-17	11/24/2017	ERX2258862	500	Illumina MiSeq	PAIRED	PCR	METAGENOMIC	unspecified	12-08-17	111	64	freshwater metagenome	ILLUMINA	12-02-17	ERR2204496	ERS2020133	ERP104565	SAMEA104402191 ERS2020133	NA					1/19/2010											NA	NA
ERR2204499	AMPLICON	600	PRJEB22851	SAMEA104402194		EUROPEAN MOLECULAR BIOLOGY LABORATORY	public	sra	ncbi	12-01-17	11/24/2017	ERX2258865	500	Illumina MiSeq	PAIRED	PCR	METAGENOMIC	unspecified	12-08-17	94	54	freshwater metagenome	ILLUMINA	12-02-17	ERR2204499	ERS2020136	ERP104565	SAMEA104402194 ERS2020136	NA					12/26/2009											NA	NA
ERR2204500	AMPLICON	600	PRJEB22851	SAMEA104402195		EUROPEAN MOLECULAR BIOLOGY LABORATORY	public	sra	ncbi	12-01-17	11/24/2017	ERX2258866	500	Illumina MiSeq	PAIRED	PCR	METAGENOMIC	unspecified	12-08-17	116	67	freshwater metagenome	ILLUMINA	12-02-17	ERR2204500	ERS2020137	ERP104565	SAMEA104402195 ERS2020137	NA					12/26/2009											NA	NA
ERR2204506	AMPLICON	600	PRJEB22851	SAMEA104402201		EUROPEAN MOLECULAR BIOLOGY LABORATORY	public	sra	ncbi	12-01-17	11/24/2017	ERX2258872	500	Illumina MiSeq	PAIRED	PCR	METAGENOMIC	unspecified	12-08-17	100	58	freshwater metagenome	ILLUMINA	12-02-17	ERR2204506	ERS2020143	ERP104565	SAMEA104402201 ERS2020143	NA					1/15/2010											NA	NA
ERR2204520	AMPLICON	600	PRJEB22851	SAMEA104402214		EUROPEAN MOLECULAR BIOLOGY LABORATORY	public	sra	ncbi	12-01-17	11/24/2017	ERX2258885	500	Illumina MiSeq	PAIRED	PCR	METAGENOMIC	unspecified	12-08-17	6	2	freshwater metagenome	ILLUMINA	12-02-17	ERR2204520	ERS2020156	ERP104565	SAMEA104402214 ERS2020156	NA					10-10-10											NA	NA
SRR1254135	AMPLICON	501	PRJNA244335	SAMN02721646	MIGS/MIMS/MIMARKS.water	LOUISIANA STATE UNIVERSITY	public	sra	ncbi			SRX521597	0	Illumina MiSeq	PAIRED	PCR	METAGENOMIC		4/18/2014	268	162	soil metagenome	ILLUMINA	7/31/2014	SRR1254135	SRS594395	SRP041285	Subglacial Lake Whillans sediment	NA						1/30/2013						803				NA	NA
SRR3051872	AMPLICON	500	PRJNA244335	SAMN02721646	MIGS/MIMS/MIMARKS.water	LOUISIANA STATE UNIVERSITY	public	sra	ncbi			SRX1500235	0	Illumina MiSeq	PAIRED	PCR	METAGENOMIC	SLW sediment 4-6 cm	01-11-16	211	117	soil metagenome	ILLUMINA	12/23/2016	SRR3051872	SRS594395	SRP041285	Subglacial Lake Whillans sediment	NA						1/30/2013						803				NA	NA
SRR3051873	AMPLICON	501	PRJNA244335	SAMN02721646	MIGS/MIMS/MIMARKS.water	LOUISIANA STATE UNIVERSITY	public	sra	ncbi			SRX1500236	0	Illumina MiSeq	PAIRED	PCR	METAGENOMIC	SLW sediment 18-20 cm	01-11-16	155	84	soil metagenome	ILLUMINA	12/23/2016	SRR3051873	SRS594395	SRP041285	Subglacial Lake Whillans sediment	NA						1/30/2013						803				NA	NA
SRR3051874	AMPLICON	500	PRJNA244335	SAMN02721646	MIGS/MIMS/MIMARKS.water	LOUISIANA STATE UNIVERSITY	public	sra	ncbi			SRX1500237	0	Illumina MiSeq	PAIRED	PCR	METAGENOMIC	SLW sediment 34-36	01-11-16	140	79	soil metagenome	ILLUMINA	12/23/2016	SRR3051874	SRS594395	SRP041285	Subglacial Lake Whillans sediment	NA						1/30/2013						803				NA	NA
SRR3051875	AMPLICON	500	PRJNA244335	SAMN02721646	MIGS/MIMS/MIMARKS.water	LOUISIANA STATE UNIVERSITY	public	sra	ncbi			SRX1500238	0	Illumina MiSeq	PAIRED	PCR	METAGENOMIC	SLW sediment 0-2 cm rRNA	01-11-16	70	38	soil metagenome	ILLUMINA	12/23/2016	SRR3051875	SRS594395	SRP041285	Subglacial Lake Whillans sediment	NA						1/30/2013						803				NA	NA
SRR3051876	AMPLICON	500	PRJNA244335	SAMN02721646	MIGS/MIMS/MIMARKS.water	LOUISIANA STATE UNIVERSITY	public	sra	ncbi			SRX1500239	0	Illumina MiSeq	PAIRED	PCR	METAGENOMIC	SLW sediment 2-4 cm rRNA	01-11-16	213	116	soil metagenome	ILLUMINA	12/23/2016	SRR3051876	SRS594395	SRP041285	Subglacial Lake Whillans sediment	NA						1/30/2013						803				NA	NA
SRR3051877	AMPLICON	500	PRJNA244335	SAMN02721646	MIGS/MIMS/MIMARKS.water	LOUISIANA STATE UNIVERSITY	public	sra	ncbi			SRX1500240	0	Illumina MiSeq	PAIRED	PCR	METAGENOMIC	SLW sediment 4-6 cm rRNA	01-11-16	279	154	soil metagenome	ILLUMINA	12/23/2016	SRR3051877	SRS594395	SRP041285	Subglacial Lake Whillans sediment	NA						1/30/2013						803				NA	NA
SRR3051878	AMPLICON	500	PRJNA244335	SAMN02721646	MIGS/MIMS/MIMARKS.water	LOUISIANA STATE UNIVERSITY	public	sra	ncbi			SRX1500241	0	Illumina MiSeq	PAIRED	PCR	METAGENOMIC	SLW sediment 18-20 cm rRNA	01-11-16	81	44	soil metagenome	ILLUMINA	12/23/2016	SRR3051878	SRS594395	SRP041285	Subglacial Lake Whillans sediment	NA						1/30/2013						803				NA	NA
SRR3051879	AMPLICON	500	PRJNA244335	SAMN02721646	MIGS/MIMS/MIMARKS.water	LOUISIANA STATE UNIVERSITY	public	sra	ncbi			SRX1500242	0	Illumina MiSeq	PAIRED	PCR	METAGENOMIC	SLW sediment 34-36 rRNA	01-11-16	92	52	soil metagenome	ILLUMINA	12/23/2016	SRR3051879	SRS594395	SRP041285	Subglacial Lake Whillans sediment	NA						1/30/2013						803				NA	NA
ERR1980943	OTHER	151	PRJEB20869	SAMEA104075779		UNIVERSITY OF CALIFORNIA SAN DIEGO MICROBIOME INIT	public	sra	ncbi			ERX2041349	0	Illumina MiSeq	SINGLE	PCR	METAGENOMIC	10809.LakeFryxell.Sediment.08.11.11.Sediment.A	8/25/2017	0	0	sediment metagenome	ILLUMINA	8/25/2017	ERR1980943	ERS1739672	ERP023059	SAMEA104075779	NA												0				NA	NA
ERR1544639	OTHER	97	PRJEB14880	SAMEA4350806		UNIVERSITY OF CALIFORNIA SAN DIEGO MICROBIOME INIT	public	contigs sra	ncbi			ERX1615409	0	Illumina HiSeq 2000	SINGLE	PCR	METAGENOMIC	1198.ANT03.S1M3	10-05-16	25	22	marine sediment metagenome	ILLUMINA	7/23/2016	ERR1544639	ERS1262255	ERP016557	SAMEA4350806	NA																NA	NA
ERR1544640	OTHER	97	PRJEB14880	SAMEA4350807		UNIVERSITY OF CALIFORNIA SAN DIEGO MICROBIOME INIT	public	sra	ncbi			ERX1615410	0	Illumina HiSeq 2000	SINGLE	PCR	METAGENOMIC	1198.ANT04.S2M1	10-05-16	24	21	marine sediment metagenome	ILLUMINA	7/23/2016	ERR1544640	ERS1262256	ERP016557	SAMEA4350807	NA																NA	NA
ERR1544641	OTHER	97	PRJEB14880	SAMEA4350808		UNIVERSITY OF CALIFORNIA SAN DIEGO MICROBIOME INIT	public	sra	ncbi			ERX1615411	0	Illumina HiSeq 2000	SINGLE	PCR	METAGENOMIC	1198.ANT05.S2M2	10-05-16	23	20	marine sediment metagenome	ILLUMINA	7/23/2016	ERR1544641	ERS1262257	ERP016557	SAMEA4350808	NA																NA	NA
ERR1544642	OTHER	97	PRJEB14880	SAMEA4350809		UNIVERSITY OF CALIFORNIA SAN DIEGO MICROBIOME INIT	public	sra	ncbi			ERX1615412	0	Illumina HiSeq 2000	SINGLE	PCR	METAGENOMIC	1198.ANT06.S2M3	10-05-16	23	20	marine sediment metagenome	ILLUMINA	7/23/2016	ERR1544642	ERS1262258	ERP016557	SAMEA4350809	NA																NA	NA
ERR1544638	OTHER	97	PRJEB14880	SAMEA4350805		UNIVERSITY OF CALIFORNIA SAN DIEGO MICROBIOME INIT	public	sra	ncbi			ERX1615408	0	Illumina HiSeq 2000	SINGLE	PCR	METAGENOMIC	1198.ANT02.S1M2	10-05-16	23	20	marine sediment metagenome	ILLUMINA	7/23/2016	ERR1544638	ERS1262254	ERP016557	SAMEA4350805	NA																NA	NA
ERR1544637	OTHER	95	PRJEB14880	SAMEA4350804		UNIVERSITY OF CALIFORNIA SAN DIEGO MICROBIOME INIT	public	sra	ncbi			ERX1615407	0	Illumina HiSeq 2000	SINGLE	PCR	METAGENOMIC	1198.ANT01.S1M1	10-05-16	0	0	marine sediment metagenome	ILLUMINA	7/23/2016	ERR1544637	ERS1262253	ERP016557	SAMEA4350804	NA																NA	NA
SRR5595755	AMPLICON	502	PRJNA387720	SAMN07162590	Metagenome or environmental		public	sra	ncbi			SRX2851063	0	Illumina MiSeq	PAIRED	PCR	METAGENOMIC	MCM16.CC.K.56ANTSeep+16SrRNA+EMP+250x2+MiSeq+V.2	5/24/2017	20	13	marine sediment metagenome	ILLUMINA	10-06-17	SRR5595755	SRS2223293	SRP107954	CCSeepAntMCM16.CC.K.56	NA						08-Nov-16										NA	NA
SRR5595756	AMPLICON	502	PRJNA387720	SAMN07162589	Metagenome or environmental		public	sra	ncbi			SRX2851062	0	Illumina MiSeq	PAIRED	PCR	METAGENOMIC	MCM16.CC.K.45ANTSeep+16SrRNA+EMP+250x2+MiSeq+V.2	5/24/2017	20	13	marine sediment metagenome	ILLUMINA	10-06-17	SRR5595756	SRS2223291	SRP107954	CCSeepAntMCM16.CC.K.45	NA						08-Nov-16										NA	NA
SRR5595757	AMPLICON	502	PRJNA387720	SAMN07162582	Metagenome or environmental		public	sra	ncbi			SRX2851061	0	Illumina MiSeq	PAIRED	PCR	METAGENOMIC	MCM16.CC.J.910ANTSeep+16SrRNA+EMP+250x2+MiSeq+V.2	5/24/2017	26	17	marine sediment metagenome	ILLUMINA	10-06-17	SRR5595757	SRS2223292	SRP107954	CCSeepAntMCM16.CC.J.910	NA						08-Nov-16										NA	NA
SRR5595758	AMPLICON	502	PRJNA387720	SAMN07162581	Metagenome or environmental		public	sra	ncbi			SRX2851060	0	Illumina MiSeq	PAIRED	PCR	METAGENOMIC	MCM16.CC.J.89ANTSeep+16SrRNA+EMP+250x2+MiSeq+V.2	5/24/2017	34	22	marine sediment metagenome	ILLUMINA	10-06-17	SRR5595758	SRS2223290	SRP107954	CCSeepAntMCM16.CC.J.89	NA						08-Nov-16										NA	NA
SRR5595759	AMPLICON	502	PRJNA387720	SAMN07162584	Metagenome or environmental		public	sra	ncbi			SRX2851059	0	Illumina MiSeq	PAIRED	PCR	METAGENOMIC	MCM16.CC.J.1112ANTSeep+16SrRNA+EMP+250x2+MiSeq+V.2	5/24/2017	28	18	marine sediment metagenome	ILLUMINA	10-06-17	SRR5595759	SRS2223289	SRP107954	CCSeepAntMCM16.CC.J.1112	NA						08-Nov-16										NA	NA
SRR5595760	AMPLICON	502	PRJNA387720	SAMN07162583	Metagenome or environmental		public	sra	ncbi			SRX2851058	0	Illumina MiSeq	PAIRED	PCR	METAGENOMIC	MCM16.CC.J.1011ANTSeep+16SrRNA+EMP+250x2+MiSeq+V.2	5/24/2017	27	19	marine sediment metagenome	ILLUMINA	10-06-17	SRR5595760	SRS2223288	SRP107954	CCSeepAntMCM16.CC.J.1011	NA						08-Nov-16										NA	NA
SRR5595761	AMPLICON	502	PRJNA387720	SAMN07162586	Metagenome or environmental		public	sra	ncbi			SRX2851057	0	Illumina MiSeq	PAIRED	PCR	METAGENOMIC	MCM16.CC.K.12ANTSeep+16SrRNA+EMP+250x2+MiSeq+V.2	5/24/2017	0	0	marine sediment metagenome	ILLUMINA	10-06-17	SRR5595761	SRS2223287	SRP107954	CCSeepAntMCM16.CC.K.12	NA						08-Nov-16										NA	NA
SRR5595762	AMPLICON	502	PRJNA387720	SAMN07162585	Metagenome or environmental		public	sra	ncbi			SRX2851056	0	Illumina MiSeq	PAIRED	PCR	METAGENOMIC	MCM16.CC.K.01ANTSeep+16SrRNA+EMP+250x2+MiSeq+V.2	5/24/2017	30	19	marine sediment metagenome	ILLUMINA	10-06-17	SRR5595762	SRS2223285	SRP107954	CCSeepAntMCM16.CC.K.01	NA						08-Nov-16										NA	NA
SRR5595763	AMPLICON	502	PRJNA387720	SAMN07162588	Metagenome or environmental		public	sra	ncbi			SRX2851055	0	Illumina MiSeq	PAIRED	PCR	METAGENOMIC	MCM16.CC.K.34ANTSeep+16SrRNA+EMP+250x2+MiSeq+V.2	5/24/2017	24	16	marine sediment metagenome	ILLUMINA	10-06-17	SRR5595763	SRS2223286	SRP107954	CCSeepAntMCM16.CC.K.34	NA						08-Nov-16										NA	NA
SRR5595764	AMPLICON	502	PRJNA387720	SAMN07162587	Metagenome or environmental		public	sra	ncbi			SRX2851054	0	Illumina MiSeq	PAIRED	PCR	METAGENOMIC	MCM16.CC.K.23ANTSeep+16SrRNA+EMP+250x2+MiSeq+V.2	5/24/2017	25	17	marine sediment metagenome	ILLUMINA	10-06-17	SRR5595764	SRS2223284	SRP107954	CCSeepAntMCM16.CC.K.23	NA						08-Nov-16										NA	NA
SRR5595765	AMPLICON	502	PRJNA387720	SAMN07162641	Metagenome or environmental		public	sra	ncbi			SRX2851053	0	Illumina MiSeq	PAIRED	PCR	METAGENOMIC	MCM16.CC.M1.12ANTSeep+16SrRNA+EMP+250x2+MiSeq+V.2	5/24/2017	31	20	marine sediment metagenome	ILLUMINA	10-06-17	SRR5595765	SRS2223283	SRP107954	CCSeepAntMCM16.CC.M1.12	NA						08-Nov-16										NA	NA
SRR5595766	AMPLICON	502	PRJNA387720	SAMN07162642	Metagenome or environmental		public	sra	ncbi			SRX2851052	0	Illumina MiSeq	PAIRED	PCR	METAGENOMIC	MCM16.CC.M1.23ANTSeep+16SrRNA+EMP+250x2+MiSeq+V.2	5/24/2017	15	10	marine sediment metagenome	ILLUMINA	10-06-17	SRR5595766	SRS2223281	SRP107954	CCSeepAntMCM16.CC.M1.23	NA						08-Nov-16										NA	NA
SRR5595767	AMPLICON	502	PRJNA387720	SAMN07162569	Metagenome or environmental		public	sra	ncbi			SRX2851051	0	Illumina MiSeq	PAIRED	PCR	METAGENOMIC	MCM16.CC.H.89ANTSeep+16SrRNA+EMP+250x2+MiSeq+V.2	5/24/2017	42	28	marine sediment metagenome	ILLUMINA	10-06-17	SRR5595767	SRS2223282	SRP107954	CCSeepAntMCM16.CC.H.89	NA						07-Nov-16										NA	NA
SRR5595768	AMPLICON	502	PRJNA387720	SAMN07162570	Metagenome or environmental		public	sra	ncbi			SRX2851050	0	Illumina MiSeq	PAIRED	PCR	METAGENOMIC	MCM16.CC.H.910ANTSeep+16SrRNA+EMP+250x2+MiSeq+V.2	5/24/2017	33	22	marine sediment metagenome	ILLUMINA	10-06-17	SRR5595768	SRS2223279	SRP107954	CCSeepAntMCM16.CC.H.910	NA						07-Nov-16										NA	NA
SRR5595769	AMPLICON	502	PRJNA387720	SAMN07162561	Metagenome or environmental		public	sra	ncbi			SRX2851049	0	Illumina MiSeq	PAIRED	PCR	METAGENOMIC	MCM16.CC.H.01ANTSeep+16SrRNA+EMP+250x2+MiSeq+V.2	5/24/2017	37	24	marine sediment metagenome	ILLUMINA	10-06-17	SRR5595769	SRS2223278	SRP107954	CCSeepAntMCM16.CC.H.01	NA						07-Nov-16										NA	NA
SRR5595770	AMPLICON	502	PRJNA387720	SAMN07162562	Metagenome or environmental		public	sra	ncbi			SRX2851048	0	Illumina MiSeq	PAIRED	PCR	METAGENOMIC	MCM16.CC.H.12ANTSeep+16SrRNA+EMP+250x2+MiSeq+V.2	5/24/2017	47	31	marine sediment metagenome	ILLUMINA	10-06-17	SRR5595770	SRS2223280	SRP107954	CCSeepAntMCM16.CC.H.12	NA						07-Nov-16										NA	NA
SRR5595771	AMPLICON	502	PRJNA387720	SAMN07162563	Metagenome or environmental		public	sra	ncbi			SRX2851047	0	Illumina MiSeq	PAIRED	PCR	METAGENOMIC	MCM16.CC.H.23ANTSeep+16SrRNA+EMP+250x2+MiSeq+V.2	5/24/2017	43	28	marine sediment metagenome	ILLUMINA	10-06-17	SRR5595771	SRS2223277	SRP107954	CCSeepAntMCM16.CC.H.23	NA						07-Nov-16										NA	NA
SRR5595772	AMPLICON	502	PRJNA387720	SAMN07162564	Metagenome or environmental		public	sra	ncbi			SRX2851046	0	Illumina MiSeq	PAIRED	PCR	METAGENOMIC	MCM16.CC.H.34ANTSeep+16SrRNA+EMP+250x2+MiSeq+V.2	5/24/2017	37	24	marine sediment metagenome	ILLUMINA	10-06-17	SRR5595772	SRS2223276	SRP107954	CCSeepAntMCM16.CC.H.34	NA						07-Nov-16										NA	NA
SRR5595773	AMPLICON	502	PRJNA387720	SAMN07162565	Metagenome or environmental		public	sra	ncbi			SRX2851045	0	Illumina MiSeq	PAIRED	PCR	METAGENOMIC	MCM16.CC.H.45ANTSeep+16SrRNA+EMP+250x2+MiSeq+V.2	5/24/2017	29	19	marine sediment metagenome	ILLUMINA	10-06-17	SRR5595773	SRS2223274	SRP107954	CCSeepAntMCM16.CC.H.45	NA						07-Nov-16										NA	NA
SRR5595774	AMPLICON	502	PRJNA387720	SAMN07162566	Metagenome or environmental		public	sra	ncbi			SRX2851044	0	Illumina MiSeq	PAIRED	PCR	METAGENOMIC	MCM16.CC.H.56ANTSeep+16SrRNA+EMP+250x2+MiSeq+V.2	5/24/2017	29	19	marine sediment metagenome	ILLUMINA	10-06-17	SRR5595774	SRS2223273	SRP107954	CCSeepAntMCM16.CC.H.56	NA						07-Nov-16										NA	NA
SRR5595775	AMPLICON	502	PRJNA387720	SAMN07162567	Metagenome or environmental		public	sra	ncbi			SRX2851043	0	Illumina MiSeq	PAIRED	PCR	METAGENOMIC	MCM16.CC.H.67ANTSeep+16SrRNA+EMP+250x2+MiSeq+V.2	5/24/2017	38	26	marine sediment metagenome	ILLUMINA	10-06-17	SRR5595775	SRS2223272	SRP107954	CCSeepAntMCM16.CC.H.67	NA						07-Nov-16										NA	NA
SRR5595776	AMPLICON	502	PRJNA387720	SAMN07162568	Metagenome or environmental		public	sra	ncbi			SRX2851042	0	Illumina MiSeq	PAIRED	PCR	METAGENOMIC	MCM16.CC.H.78ANTSeep+16SrRNA+EMP+250x2+MiSeq+V.2	5/24/2017	44	29	marine sediment metagenome	ILLUMINA	10-06-17	SRR5595776	SRS2223275	SRP107954	CCSeepAntMCM16.CC.H.78	NA						07-Nov-16										NA	NA
SRR5595777	AMPLICON	502	PRJNA387720	SAMN07162697	Metagenome or environmental		public	sra	ncbi			SRX2851041	0	Illumina MiSeq	PAIRED	PCR	METAGENOMIC	MCM16.CC.HH.01ANTSeep+16SrRNA+EMP+250x2+MiSeq+V.2	5/24/2017	24	16	marine sediment metagenome	ILLUMINA	10-06-17	SRR5595777	SRS2223271	SRP107954	CCSeepAntMCM16.CC.HH.01	NA						15-Nov-16										NA	NA
SRR5595778	AMPLICON	502	PRJNA387720	SAMN07162698	Metagenome or environmental		public	sra	ncbi			SRX2851040	0	Illumina MiSeq	PAIRED	PCR	METAGENOMIC	MCM12.Site1.12ANTSeep+16SrRNA+EMP+250x2+MiSeq+V.2	5/24/2017	20	13	marine sediment metagenome	ILLUMINA	10-06-17	SRR5595778	SRS2223270	SRP107954	CCSeepAntMCM12.Site1.12	NA						09-Sep-12										NA	NA
SRR5595779	AMPLICON	502	PRJNA387720	SAMN07162695	Metagenome or environmental		public	sra	ncbi			SRX2851039	0	Illumina MiSeq	PAIRED	PCR	METAGENOMIC	MCM16.CC.HH.23ANTSeep+16SrRNA+EMP+250x2+MiSeq+V.2	5/24/2017	20	13	marine sediment metagenome	ILLUMINA	10-06-17	SRR5595779	SRS2223269	SRP107954	CCSeepAntMCM16.CC.HH.23	NA						15-Nov-16										NA	NA
SRR5595780	AMPLICON	502	PRJNA387720	SAMN07162696	Metagenome or environmental		public	sra	ncbi			SRX2851038	0	Illumina MiSeq	PAIRED	PCR	METAGENOMIC	MCM16.CC.HH.12ANTSeep+16SrRNA+EMP+250x2+MiSeq+V.2	5/24/2017	18	12	marine sediment metagenome	ILLUMINA	10-06-17	SRR5595780	SRS2223266	SRP107954	CCSeepAntMCM16.CC.HH.12	NA						15-Nov-16										NA	NA
SRR5595781	AMPLICON	502	PRJNA387720	SAMN07162693	Metagenome or environmental		public	sra	ncbi			SRX2851037	0	Illumina MiSeq	PAIRED	PCR	METAGENOMIC	MCM16.CC.HH.45ANTSeep+16SrRNA+EMP+250x2+MiSeq+V.2	5/24/2017	20	13	marine sediment metagenome	ILLUMINA	10-06-17	SRR5595781	SRS2223268	SRP107954	CCSeepAntMCM16.CC.HH.45	NA						15-Nov-16										NA	NA
SRR5595782	AMPLICON	502	PRJNA387720	SAMN07162694	Metagenome or environmental		public	sra	ncbi			SRX2851036	0	Illumina MiSeq	PAIRED	PCR	METAGENOMIC	MCM16.CC.HH.34ANTSeep+16SrRNA+EMP+250x2+MiSeq+V.2	5/24/2017	24	16	marine sediment metagenome	ILLUMINA	10-06-17	SRR5595782	SRS2223267	SRP107954	CCSeepAntMCM16.CC.HH.34	NA						15-Nov-16										NA	NA
SRR5595783	AMPLICON	502	PRJNA387720	SAMN07162691	Metagenome or environmental		public	sra	ncbi			SRX2851035	0	Illumina MiSeq	PAIRED	PCR	METAGENOMIC	MCM16.CC.A.1112ANTSeep+16SrRNA+EMP+250x2+MiSeq+V.2	5/24/2017	13	9	marine sediment metagenome	ILLUMINA	10-06-17	SRR5595783	SRS2223265	SRP107954	CCSeepAntMCM16.CC.A.1112	NA						02-Nov-16										NA	NA
SRR5595784	AMPLICON	502	PRJNA387720	SAMN07162692	Metagenome or environmental		public	sra	ncbi			SRX2851034	0	Illumina MiSeq	PAIRED	PCR	METAGENOMIC	MCM12.Site3.56ANTSeep+16SrRNA+EMP+250x2+MiSeq+V.2	5/24/2017	19	12	marine sediment metagenome	ILLUMINA	10-06-17	SRR5595784	SRS2223264	SRP107954	CCSeepAntMCM12.Site3.56	NA						09-Sep-12										NA	NA
SRR5595785	AMPLICON	502	PRJNA387720	SAMN07162659	Metagenome or environmental		public	sra	ncbi			SRX2851033	0	Illumina MiSeq	PAIRED	PCR	METAGENOMIC	MCM16.CC.BB.23ANTSeep+16SrRNA+EMP+250x2+MiSeq+V.2	5/24/2017	11	7	marine sediment metagenome	ILLUMINA	10-06-17	SRR5595785	SRS2223263	SRP107954	CCSeepAntMCM16.CC.BB.23	NA						15-Nov-16										NA	NA
SRR5595786	AMPLICON	502	PRJNA387720	SAMN07162660	Metagenome or environmental		public	sra	ncbi			SRX2851032	0	Illumina MiSeq	PAIRED	PCR	METAGENOMIC	MCM16.CC.BB.12ANTSeep+16SrRNA+EMP+250x2+MiSeq+V.2	5/24/2017	15	10	marine sediment metagenome	ILLUMINA	10-06-17	SRR5595786	SRS2223261	SRP107954	CCSeepAntMCM16.CC.BB.12	NA						15-Nov-16										NA	NA
SRR5595787	AMPLICON	502	PRJNA387720	SAMN07162699	Metagenome or environmental		public	sra	ncbi			SRX2851031	0	Illumina MiSeq	PAIRED	PCR	METAGENOMIC	MCM12.Site1.01ANTSeep+16SrRNA+EMP+250x2+MiSeq+V.2	5/24/2017	17	11	marine sediment metagenome	ILLUMINA	10-06-17	SRR5595787	SRS2223260	SRP107954	CCSeepAntMCM12.Site1.01	NA						09-Sep-12										NA	NA
SRR5595788	AMPLICON	502	PRJNA387720	SAMN07162700	Metagenome or environmental		public	sra	ncbi			SRX2851030	0	Illumina MiSeq	PAIRED	PCR	METAGENOMIC	MCM16.CC.P.910ANTSeep+16SrRNA+EMP+250x2+MiSeq+V.2	5/24/2017	17	11	marine sediment metagenome	ILLUMINA	10-06-17	SRR5595788	SRS2223262	SRP107954	CCSeepAntMCM16.CC.P.910	NA						07-Nov-16										NA	NA
SRR5595789	AMPLICON	502	PRJNA387720	SAMN07162599	Metagenome or environmental		public	sra	ncbi			SRX2851029	0	Illumina MiSeq	PAIRED	PCR	METAGENOMIC	MCM16.CC.R.45ANTSeep+16SrRNA+EMP+250x2+MiSeq+V.2	5/24/2017	12	8	marine sediment metagenome	ILLUMINA	10-06-17	SRR5595789	SRS2223259	SRP107954	CCSeepAntMCM16.CC.R.45	NA						07-Nov-16										NA	NA
SRR5595790	AMPLICON	502	PRJNA387720	SAMN07162600	Metagenome or environmental		public	sra	ncbi			SRX2851028	0	Illumina MiSeq	PAIRED	PCR	METAGENOMIC	MCM16.CC.R.56ANTSeep+16SrRNA+EMP+250x2+MiSeq+V.2	5/24/2017	41	27	marine sediment metagenome	ILLUMINA	10-06-17	SRR5595790	SRS2223258	SRP107954	CCSeepAntMCM16.CC.R.56	NA						07-Nov-16										NA	NA
SRR5595791	AMPLICON	502	PRJNA387720	SAMN07162593	Metagenome or environmental		public	sra	ncbi			SRX2851027	0	Illumina MiSeq	PAIRED	PCR	METAGENOMIC	MCM16.CC.K.89ANTSeep+16SrRNA+EMP+250x2+MiSeq+V.2	5/24/2017	14	9	marine sediment metagenome	ILLUMINA	10-06-17	SRR5595791	SRS2223257	SRP107954	CCSeepAntMCM16.CC.K.89	NA						08-Nov-16										NA	NA
SRR5595792	AMPLICON	502	PRJNA387720	SAMN07162594	Metagenome or environmental		public	sra	ncbi			SRX2851026	0	Illumina MiSeq	PAIRED	PCR	METAGENOMIC	MCM16.CC.K.910ANTSeep+16SrRNA+EMP+250x2+MiSeq+V.2	5/24/2017	20	13	marine sediment metagenome	ILLUMINA	10-06-17	SRR5595792	SRS2223256	SRP107954	CCSeepAntMCM16.CC.K.910	NA						08-Nov-16										NA	NA
SRR5595793	AMPLICON	502	PRJNA387720	SAMN07162591	Metagenome or environmental		public	sra	ncbi			SRX2851025	0	Illumina MiSeq	PAIRED	PCR	METAGENOMIC	MCM16.CC.K.67ANTSeep+16SrRNA+EMP+250x2+MiSeq+V.2	5/24/2017	16	11	marine sediment metagenome	ILLUMINA	10-06-17	SRR5595793	SRS2223255	SRP107954	CCSeepAntMCM16.CC.K.67	NA						08-Nov-16										NA	NA
SRR5595794	AMPLICON	502	PRJNA387720	SAMN07162592	Metagenome or environmental		public	sra	ncbi			SRX2851024	0	Illumina MiSeq	PAIRED	PCR	METAGENOMIC	MCM16.CC.K.78ANTSeep+16SrRNA+EMP+250x2+MiSeq+V.2	5/24/2017	18	12	marine sediment metagenome	ILLUMINA	10-06-17	SRR5595794	SRS2223254	SRP107954	CCSeepAntMCM16.CC.K.78	NA						08-Nov-16										NA	NA
SRR5595795	AMPLICON	502	PRJNA387720	SAMN07162597	Metagenome or environmental		public	sra	ncbi			SRX2851023	0	Illumina MiSeq	PAIRED	PCR	METAGENOMIC	MCM16.CC.R.23ANTSeep+16SrRNA+EMP+250x2+MiSeq+V.2	5/24/2017	47	31	marine sediment metagenome	ILLUMINA	10-06-17	SRR5595795	SRS2223253	SRP107954	CCSeepAntMCM16.CC.R.23	NA						07-Nov-16										NA	NA
SRR5595796	AMPLICON	502	PRJNA387720	SAMN07162598	Metagenome or environmental		public	sra	ncbi			SRX2851022	0	Illumina MiSeq	PAIRED	PCR	METAGENOMIC	MCM16.CC.R.34ANTSeep+16SrRNA+EMP+250x2+MiSeq+V.2	5/24/2017	14	9	marine sediment metagenome	ILLUMINA	10-06-17	SRR5595796	SRS2223252	SRP107954	CCSeepAntMCM16.CC.R.34	NA						07-Nov-16										NA	NA
SRR5595797	AMPLICON	502	PRJNA387720	SAMN07162595	Metagenome or environmental		public	sra	ncbi			SRX2851021	0	Illumina MiSeq	PAIRED	PCR	METAGENOMIC	MCM16.CC.R.01ANTSeep+16SrRNA+EMP+250x2+MiSeq+V.2	5/24/2017	24	16	marine sediment metagenome	ILLUMINA	10-06-17	SRR5595797	SRS2223250	SRP107954	CCSeepAntMCM16.CC.R.01	NA						07-Nov-16										NA	NA
SRR5595798	AMPLICON	502	PRJNA387720	SAMN07162596	Metagenome or environmental		public	sra	ncbi			SRX2851020	0	Illumina MiSeq	PAIRED	PCR	METAGENOMIC	MCM16.CC.R.12ANTSeep+16SrRNA+EMP+250x2+MiSeq+V.2	5/24/2017	22	15	marine sediment metagenome	ILLUMINA	10-06-17	SRR5595798	SRS2223249	SRP107954	CCSeepAntMCM16.CC.R.12	NA						07-Nov-16										NA	NA
SRR5595799	AMPLICON	502	PRJNA387720	SAMN07162647	Metagenome or environmental		public	sra	ncbi			SRX2851019	0	Illumina MiSeq	PAIRED	PCR	METAGENOMIC	MCM16.CC.Y1.23ANTSeep+16SrRNA+EMP+250x2+MiSeq+V.2	5/24/2017	28	19	marine sediment metagenome	ILLUMINA	10-06-17	SRR5595799	SRS2223251	SRP107954	CCSeepAntMCM16.CC.Y1.23	NA						15-Nov-16										NA	NA
SRR5595800	AMPLICON	502	PRJNA387720	SAMN07162686	Metagenome or environmental		public	sra	ncbi			SRX2851018	0	Illumina MiSeq	PAIRED	PCR	METAGENOMIC	MCM12.Site2.01ANTSeep+16SrRNA+EMP+250x2+MiSeq+V.2	5/24/2017	17	11	marine sediment metagenome	ILLUMINA	10-06-17	SRR5595800	SRS2223248	SRP107954	CCSeepAntMCM12.Site2.01	NA						09-Sep-12										NA	NA
SRR5595801	AMPLICON	502	PRJNA387720	SAMN07162685	Metagenome or environmental		public	sra	ncbi			SRX2851017	0	Illumina MiSeq	PAIRED	PCR	METAGENOMIC	MCM12.Site2.12ANTSeep+16SrRNA+EMP+250x2+MiSeq+V.2	5/24/2017	21	14	marine sediment metagenome	ILLUMINA	10-06-17	SRR5595801	SRS2223247	SRP107954	CCSeepAntMCM12.Site2.12	NA						09-Sep-12										NA	NA
SRR5595802	AMPLICON	502	PRJNA387720	SAMN07162688	Metagenome or environmental		public	sra	ncbi			SRX2851016	0	Illumina MiSeq	PAIRED	PCR	METAGENOMIC	MCM12.Site1.35ANTSeep+16SrRNA+EMP+250x2+MiSeq+V.2	5/24/2017	17	11	marine sediment metagenome	ILLUMINA	10-06-17	SRR5595802	SRS2223246	SRP107954	CCSeepAntMCM12.Site1.35	NA						09-Sep-12										NA	NA
SRR5595803	AMPLICON	502	PRJNA387720	SAMN07162687	Metagenome or environmental		public	sra	ncbi			SRX2851015	0	Illumina MiSeq	PAIRED	PCR	METAGENOMIC	MCM12.Site1.56ANTSeep+16SrRNA+EMP+250x2+MiSeq+V.2	5/24/2017	14	9	marine sediment metagenome	ILLUMINA	10-06-17	SRR5595803	SRS2223244	SRP107954	CCSeepAntMCM12.Site1.56	NA						09-Sep-12										NA	NA
SRR5595804	AMPLICON	502	PRJNA387720	SAMN07162682	Metagenome or environmental		public	sra	ncbi			SRX2851014	0	Illumina MiSeq	PAIRED	PCR	METAGENOMIC	MCM12.Site2.57ANTSeep+16SrRNA+EMP+250x2+MiSeq+V.2	5/24/2017	21	14	marine sediment metagenome	ILLUMINA	10-06-17	SRR5595804	SRS2223245	SRP107954	CCSeepAntMCM12.Site2.57	NA						09-Sep-12										NA	NA
SRR5595805	AMPLICON	502	PRJNA387720	SAMN07162681	Metagenome or environmental		public	sra	ncbi			SRX2851013	0	Illumina MiSeq	PAIRED	PCR	METAGENOMIC	MCM12.Site3.01ANTSeep+16SrRNA+EMP+250x2+MiSeq+V.2	5/24/2017	26	17	marine sediment metagenome	ILLUMINA	10-06-17	SRR5595805	SRS2223243	SRP107954	CCSeepAntMCM12.Site3.01	NA						09-Sep-12										NA	NA
SRR5595806	AMPLICON	502	PRJNA387720	SAMN07162684	Metagenome or environmental		public	sra	ncbi			SRX2851012	0	Illumina MiSeq	PAIRED	PCR	METAGENOMIC	MCM12.Site2.23ANTSeep+16SrRNA+EMP+250x2+MiSeq+V.2	5/24/2017	21	14	marine sediment metagenome	ILLUMINA	10-06-17	SRR5595806	SRS2223242	SRP107954	CCSeepAntMCM12.Site2.23	NA						09-Sep-12										NA	NA
SRR5595807	AMPLICON	502	PRJNA387720	SAMN07162683	Metagenome or environmental		public	sra	ncbi			SRX2851011	0	Illumina MiSeq	PAIRED	PCR	METAGENOMIC	MCM12.Site2.35ANTSeep+16SrRNA+EMP+250x2+MiSeq+V.2	5/24/2017	22	15	marine sediment metagenome	ILLUMINA	10-06-17	SRR5595807	SRS2223241	SRP107954	CCSeepAntMCM12.Site2.35	NA						09-Sep-12										NA	NA
SRR5595808	AMPLICON	502	PRJNA387720	SAMN07162690	Metagenome or environmental		public	sra	ncbi			SRX2851010	0	Illumina MiSeq	PAIRED	PCR	METAGENOMIC	MCM16.CC.E2.45ANTSeep+16SrRNA+EMP+250x2+MiSeq+V.2	5/24/2017	9	6	marine sediment metagenome	ILLUMINA	10-06-17	SRR5595808	SRS2223239	SRP107954	CCSeepAntMCM16.CC.E2.45	NA						03-Nov-16										NA	NA
SRR5595809	AMPLICON	502	PRJNA387720	SAMN07162689	Metagenome or environmental		public	sra	ncbi			SRX2851009	0	Illumina MiSeq	PAIRED	PCR	METAGENOMIC	MCM12.Site1.23ANTSeep+16SrRNA+EMP+250x2+MiSeq+V.2	5/24/2017	16	11	marine sediment metagenome	ILLUMINA	10-06-17	SRR5595809	SRS2223240	SRP107954	CCSeepAntMCM12.Site1.23	NA						09-Sep-12										NA	NA
SRR5595810	AMPLICON	502	PRJNA387720	SAMN07162646	Metagenome or environmental		public	sra	ncbi			SRX2851008	0	Illumina MiSeq	PAIRED	PCR	METAGENOMIC	MCM16.CC.Y1.12ANTSeep+16SrRNA+EMP+250x2+MiSeq+V.2	5/24/2017	28	19	marine sediment metagenome	ILLUMINA	10-06-17	SRR5595810	SRS2223238	SRP107954	CCSeepAntMCM16.CC.Y1.12	NA						15-Nov-16										NA	NA
SRR5595811	AMPLICON	502	PRJNA387720	SAMN07162610	Metagenome or environmental		public	sra	ncbi			SRX2851007	0	Illumina MiSeq	PAIRED	PCR	METAGENOMIC	MCM16.TR.V.56ANTSeep+16SrRNA+EMP+250x2+MiSeq+V.2	5/24/2017	0	0	marine sediment metagenome	ILLUMINA	10-06-17	SRR5595811	SRS2223237	SRP107954	CCSeepAntMCM16.TR.V.56	NA						13-Nov-16										NA	NA
SRR5595812	AMPLICON	502	PRJNA387720	SAMN07162609	Metagenome or environmental		public	sra	ncbi			SRX2851006	0	Illumina MiSeq	PAIRED	PCR	METAGENOMIC	MCM16.TR.V.45ANTSeep+16SrRNA+EMP+250x2+MiSeq+V.2	5/24/2017	0	0	marine sediment metagenome	ILLUMINA	10-06-17	SRR5595812	SRS2223236	SRP107954	CCSeepAntMCM16.TR.V.45	NA						13-Nov-16										NA	NA
SRR5595813	AMPLICON	502	PRJNA387720	SAMN07162608	Metagenome or environmental		public	sra	ncbi			SRX2851005	0	Illumina MiSeq	PAIRED	PCR	METAGENOMIC	MCM16.TR.V.34ANTSeep+16SrRNA+EMP+250x2+MiSeq+V.2	5/24/2017	10	6	marine sediment metagenome	ILLUMINA	10-06-17	SRR5595813	SRS2223235	SRP107954	CCSeepAntMCM16.TR.V.34	NA						13-Nov-16										NA	NA
SRR5595814	AMPLICON	502	PRJNA387720	SAMN07162607	Metagenome or environmental		public	sra	ncbi			SRX2851004	0	Illumina MiSeq	PAIRED	PCR	METAGENOMIC	MCM16.TR.V.23ANTSeep+16SrRNA+EMP+250x2+MiSeq+V.2	5/24/2017	24	16	marine sediment metagenome	ILLUMINA	10-06-17	SRR5595814	SRS2223233	SRP107954	CCSeepAntMCM16.TR.V.23	NA						13-Nov-16										NA	NA
SRR5595815	AMPLICON	502	PRJNA387720	SAMN07162606	Metagenome or environmental		public	sra	ncbi			SRX2851003	0	Illumina MiSeq	PAIRED	PCR	METAGENOMIC	MCM16.TR.V.12ANTSeep+16SrRNA+EMP+250x2+MiSeq+V.2	5/24/2017	20	13	marine sediment metagenome	ILLUMINA	10-06-17	SRR5595815	SRS2223234	SRP107954	CCSeepAntMCM16.TR.V.12	NA						13-Nov-16										NA	NA
SRR5595816	AMPLICON	502	PRJNA387720	SAMN07162605	Metagenome or environmental		public	sra	ncbi			SRX2851002	0	Illumina MiSeq	PAIRED	PCR	METAGENOMIC	MCM16.TR.V.01ANTSeep+16SrRNA+EMP+250x2+MiSeq+V.2	5/24/2017	0	0	marine sediment metagenome	ILLUMINA	10-06-17	SRR5595816	SRS2223232	SRP107954	CCSeepAntMCM16.TR.V.01	NA						13-Nov-16										NA	NA
SRR5595817	AMPLICON	502	PRJNA387720	SAMN07162604	Metagenome or environmental		public	sra	ncbi			SRX2851001	0	Illumina MiSeq	PAIRED	PCR	METAGENOMIC	MCM16.CC.R.910ANTSeep+16SrRNA+EMP+250x2+MiSeq+V.2	5/24/2017	13	8	marine sediment metagenome	ILLUMINA	10-06-17	SRR5595817	SRS2223231	SRP107954	CCSeepAntMCM16.CC.R.910	NA						07-Nov-16										NA	NA
SRR5595818	AMPLICON	502	PRJNA387720	SAMN07162603	Metagenome or environmental		public	sra	ncbi			SRX2851000	0	Illumina MiSeq	PAIRED	PCR	METAGENOMIC	MCM16.CC.R.89ANTSeep+16SrRNA+EMP+250x2+MiSeq+V.2	5/24/2017	13	8	marine sediment metagenome	ILLUMINA	10-06-17	SRR5595818	SRS2223230	SRP107954	CCSeepAntMCM16.CC.R.89	NA						07-Nov-16										NA	NA
SRR5595819	AMPLICON	502	PRJNA387720	SAMN07162602	Metagenome or environmental		public	sra	ncbi			SRX2850999	0	Illumina MiSeq	PAIRED	PCR	METAGENOMIC	MCM16.CC.R.78ANTSeep+16SrRNA+EMP+250x2+MiSeq+V.2	5/24/2017	7	4	marine sediment metagenome	ILLUMINA	10-06-17	SRR5595819	SRS2223229	SRP107954	CCSeepAntMCM16.CC.R.78	NA						07-Nov-16										NA	NA
SRR5595820	AMPLICON	502	PRJNA387720	SAMN07162601	Metagenome or environmental		public	sra	ncbi			SRX2850998	0	Illumina MiSeq	PAIRED	PCR	METAGENOMIC	MCM16.CC.R.67ANTSeep+16SrRNA+EMP+250x2+MiSeq+V.2	5/24/2017	9	6	marine sediment metagenome	ILLUMINA	10-06-17	SRR5595820	SRS2223227	SRP107954	CCSeepAntMCM16.CC.R.67	NA						07-Nov-16										NA	NA
SRR5595821	AMPLICON	502	PRJNA387720	SAMN07162645	Metagenome or environmental		public	sra	ncbi			SRX2850997	0	Illumina MiSeq	PAIRED	PCR	METAGENOMIC	MCM16.CC.Y1.01ANTSeep+16SrRNA+EMP+250x2+MiSeq+V.2	5/24/2017	33	22	marine sediment metagenome	ILLUMINA	10-06-17	SRR5595821	SRS2223226	SRP107954	CCSeepAntMCM16.CC.Y1.01	NA						15-Nov-16										NA	NA
SRR5595822	AMPLICON	502	PRJNA387720	SAMN07162711	Metagenome or environmental		public	sra	ncbi			SRX2850996	0	Illumina MiSeq	PAIRED	PCR	METAGENOMIC	MCM16.CC.A.910ANTSeep+16SrRNA+EMP+250x2+MiSeq+V.2	5/24/2017	7	5	marine sediment metagenome	ILLUMINA	10-06-17	SRR5595822	SRS2223228	SRP107954	CCSeepAntMCM16.CC.A.910	NA						02-Nov-16										NA	NA
SRR5595823	AMPLICON	502	PRJNA387720	SAMN07162712	Metagenome or environmental		public	sra	ncbi			SRX2850995	0	Illumina MiSeq	PAIRED	PCR	METAGENOMIC	MCM16.CC.A.89ANTSeep+16SrRNA+EMP+250x2+MiSeq+V.2	5/24/2017	6	4	marine sediment metagenome	ILLUMINA	10-06-17	SRR5595823	SRS2223225	SRP107954	CCSeepAntMCM16.CC.A.89	NA						02-Nov-16										NA	NA
SRR5595824	AMPLICON	502	PRJNA387720	SAMN07162713	Metagenome or environmental		public	sra	ncbi			SRX2850994	0	Illumina MiSeq	PAIRED	PCR	METAGENOMIC	MCM16.CC.A.78ANTSeep+16SrRNA+EMP+250x2+MiSeq+V.2	5/24/2017	11	7	marine sediment metagenome	ILLUMINA	10-06-17	SRR5595824	SRS2223223	SRP107954	CCSeepAntMCM16.CC.A.78	NA						02-Nov-16										NA	NA
SRR5595825	AMPLICON	502	PRJNA387720	SAMN07162714	Metagenome or environmental		public	sra	ncbi			SRX2850993	0	Illumina MiSeq	PAIRED	PCR	METAGENOMIC	MCM16.CC.A.67ANTSeep+16SrRNA+EMP+250x2+MiSeq+V.2	5/24/2017	8	5	marine sediment metagenome	ILLUMINA	10-06-17	SRR5595825	SRS2223224	SRP107954	CCSeepAntMCM16.CC.A.67	NA						02-Nov-16										NA	NA
SRR5595826	AMPLICON	502	PRJNA387720	SAMN07162715	Metagenome or environmental		public	sra	ncbi			SRX2850992	0	Illumina MiSeq	PAIRED	PCR	METAGENOMIC	MCM16.CC.A.56ANTSeep+16SrRNA+EMP+250x2+MiSeq+V.2	5/24/2017	14	9	marine sediment metagenome	ILLUMINA	10-06-17	SRR5595826	SRS2223222	SRP107954	CCSeepAntMCM16.CC.A.56	NA						02-Nov-16										NA	NA
SRR5595827	AMPLICON	502	PRJNA387720	SAMN07162716	Metagenome or environmental		public	sra	ncbi			SRX2850991	0	Illumina MiSeq	PAIRED	PCR	METAGENOMIC	MCM16.CC.A.45ANTSeep+16SrRNA+EMP+250x2+MiSeq+V.2	5/24/2017	12	8	marine sediment metagenome	ILLUMINA	10-06-17	SRR5595827	SRS2223220	SRP107954	CCSeepAntMCM16.CC.A.45	NA						02-Nov-16										NA	NA
SRR5595828	AMPLICON	502	PRJNA387720	SAMN07162717	Metagenome or environmental		public	sra	ncbi			SRX2850990	0	Illumina MiSeq	PAIRED	PCR	METAGENOMIC	MCM16.CC.A.34ANTSeep+16SrRNA+EMP+250x2+MiSeq+V.2	5/24/2017	2	1	marine sediment metagenome	ILLUMINA	10-06-17	SRR5595828	SRS2223221	SRP107954	CCSeepAntMCM16.CC.A.34	NA						02-Nov-16										NA	NA
SRR5595829	AMPLICON	502	PRJNA387720	SAMN07162718	Metagenome or environmental		public	sra	ncbi			SRX2850989	0	Illumina MiSeq	PAIRED	PCR	METAGENOMIC	MCM16.CC.A.23ANTSeep+16SrRNA+EMP+250x2+MiSeq+V.2	5/24/2017	22	15	marine sediment metagenome	ILLUMINA	10-06-17	SRR5595829	SRS2223219	SRP107954	CCSeepAntMCM16.CC.A.23	NA						02-Nov-16										NA	NA
SRR5595830	AMPLICON	502	PRJNA387720	SAMN07162719	Metagenome or environmental		public	sra	ncbi			SRX2850988	0	Illumina MiSeq	PAIRED	PCR	METAGENOMIC	MCM16.CC.A.12ANTSeep+16SrRNA+EMP+250x2+MiSeq+V.2	5/24/2017	19	13	marine sediment metagenome	ILLUMINA	10-06-17	SRR5595830	SRS2223217	SRP107954	CCSeepAntMCM16.CC.A.12	NA						02-Nov-16										NA	NA
SRR5595831	AMPLICON	502	PRJNA387720	SAMN07162720	Metagenome or environmental		public	sra	ncbi			SRX2850987	0	Illumina MiSeq	PAIRED	PCR	METAGENOMIC	MCM16.CC.A.01ANTSeep+16SrRNA+EMP+250x2+MiSeq+V.2	5/24/2017	20	13	marine sediment metagenome	ILLUMINA	10-06-17	SRR5595831	SRS2223216	SRP107954	CCSeepAntMCM16.CC.A.01	NA						02-Nov-16										NA	NA
SRR5595832	AMPLICON	502	PRJNA387720	SAMN07162619	Metagenome or environmental		public	sra	ncbi			SRX2850986	0	Illumina MiSeq	PAIRED	PCR	METAGENOMIC	MCM16.CC.B1.12ANTSeep+16SrRNA+EMP+250x2+MiSeq+V.2	5/24/2017	14	9	marine sediment metagenome	ILLUMINA	10-06-17	SRR5595832	SRS2223218	SRP107954	CCSeepAntMCM16.CC.B1.12	NA						03-Nov-16										NA	NA
SRR5595833	AMPLICON	502	PRJNA387720	SAMN07162620	Metagenome or environmental		public	sra	ncbi			SRX2850985	0	Illumina MiSeq	PAIRED	PCR	METAGENOMIC	MCM16.CC.B1.23ANTSeep+16SrRNA+EMP+250x2+MiSeq+V.2	5/24/2017	9	6	marine sediment metagenome	ILLUMINA	10-06-17	SRR5595833	SRS2223215	SRP107954	CCSeepAntMCM16.CC.B1.23	NA						03-Nov-16										NA	NA
SRR5595940	AMPLICON	502	PRJNA387720	SAMN07162665	Metagenome or environmental		public	sra	ncbi			SRX2850878	0	Illumina MiSeq	PAIRED	PCR	METAGENOMIC	MCM16.CC.AA.23ANTSeep+16SrRNA+EMP+250x2+MiSeq+V.2	5/24/2017	23	16	marine sediment metagenome	ILLUMINA	10-06-17	SRR5595940	SRS2223108	SRP107954	CCSeepAntMCM16.CC.AA.23	NA						15-Nov-16										NA	NA
SRR5595939	AMPLICON	502	PRJNA387720	SAMN07162666	Metagenome or environmental		public	sra	ncbi			SRX2850879	0	Illumina MiSeq	PAIRED	PCR	METAGENOMIC	MCM16.CC.AA.12ANTSeep+16SrRNA+EMP+250x2+MiSeq+V.2	5/24/2017	23	16	marine sediment metagenome	ILLUMINA	10-06-17	SRR5595939	SRS2223109	SRP107954	CCSeepAntMCM16.CC.AA.12	NA						15-Nov-16										NA	NA
SRR5595938	AMPLICON	502	PRJNA387720	SAMN07162667	Metagenome or environmental		public	sra	ncbi			SRX2850880	0	Illumina MiSeq	PAIRED	PCR	METAGENOMIC	MCM16.CC.AA.01ANTSeep+16SrRNA+EMP+250x2+MiSeq+V.2	5/24/2017	27	18	marine sediment metagenome	ILLUMINA	10-06-17	SRR5595938	SRS2223110	SRP107954	CCSeepAntMCM16.CC.AA.01	NA						15-Nov-16										NA	NA
SRR5595937	AMPLICON	502	PRJNA387720	SAMN07162668	Metagenome or environmental		public	sra	ncbi			SRX2850881	0	Illumina MiSeq	PAIRED	PCR	METAGENOMIC	MCM16.CC.Q.910ANTSeep+16SrRNA+EMP+250x2+MiSeq+V.2	5/24/2017	22	14	marine sediment metagenome	ILLUMINA	10-06-17	SRR5595937	SRS2223111	SRP107954	CCSeepAntMCM16.CC.Q.910	NA						07-Nov-16										NA	NA
SRR5595936	AMPLICON	502	PRJNA387720	SAMN07162661	Metagenome or environmental		public	sra	ncbi			SRX2850882	0	Illumina MiSeq	PAIRED	PCR	METAGENOMIC	MCM16.CC.BB.01ANTSeep+16SrRNA+EMP+250x2+MiSeq+V.2	5/24/2017	31	21	marine sediment metagenome	ILLUMINA	10-06-17	SRR5595936	SRS2223112	SRP107954	CCSeepAntMCM16.CC.BB.01	NA						15-Nov-16										NA	NA
SRR5595935	AMPLICON	502	PRJNA387720	SAMN07162662	Metagenome or environmental		public	sra	ncbi			SRX2850883	0	Illumina MiSeq	PAIRED	PCR	METAGENOMIC	MCM16.CC.AA.56ANTSeep+16SrRNA+EMP+250x2+MiSeq+V.2	5/24/2017	26	17	marine sediment metagenome	ILLUMINA	10-06-17	SRR5595935	SRS2223113	SRP107954	CCSeepAntMCM16.CC.AA.56	NA						15-Nov-16										NA	NA
SRR5595934	AMPLICON	502	PRJNA387720	SAMN07162663	Metagenome or environmental		public	sra	ncbi			SRX2850884	0	Illumina MiSeq	PAIRED	PCR	METAGENOMIC	MCM16.CC.AA.45ANTSeep+16SrRNA+EMP+250x2+MiSeq+V.2	5/24/2017	22	15	marine sediment metagenome	ILLUMINA	10-06-17	SRR5595934	SRS2223114	SRP107954	CCSeepAntMCM16.CC.AA.45	NA						15-Nov-16										NA	NA
SRR5595933	AMPLICON	502	PRJNA387720	SAMN07162664	Metagenome or environmental		public	sra	ncbi			SRX2850885	0	Illumina MiSeq	PAIRED	PCR	METAGENOMIC	MCM16.CC.AA.34ANTSeep+16SrRNA+EMP+250x2+MiSeq+V.2	5/24/2017	29	19	marine sediment metagenome	ILLUMINA	10-06-17	SRR5595933	SRS2223116	SRP107954	CCSeepAntMCM16.CC.AA.34	NA						15-Nov-16										NA	NA
SRR5595932	AMPLICON	502	PRJNA387720	SAMN07162669	Metagenome or environmental		public	sra	ncbi			SRX2850886	0	Illumina MiSeq	PAIRED	PCR	METAGENOMIC	MCM16.CC.Q.89ANTSeep+16SrRNA+EMP+250x2+MiSeq+V.2	5/24/2017	14	9	marine sediment metagenome	ILLUMINA	10-06-17	SRR5595932	SRS2223115	SRP107954	CCSeepAntMCM16.CC.Q.89	NA						07-Nov-16										NA	NA
SRR5595931	AMPLICON	502	PRJNA387720	SAMN07162670	Metagenome or environmental		public	sra	ncbi			SRX2850887	0	Illumina MiSeq	PAIRED	PCR	METAGENOMIC	MCM16.CC.Q.78ANTSeep+16SrRNA+EMP+250x2+MiSeq+V.2	5/24/2017	19	13	marine sediment metagenome	ILLUMINA	10-06-17	SRR5595931	SRS2223117	SRP107954	CCSeepAntMCM16.CC.Q.78	NA						07-Nov-16										NA	NA
SRR5595930	AMPLICON	502	PRJNA387720	SAMN07162648	Metagenome or environmental		public	sra	ncbi			SRX2850888	0	Illumina MiSeq	PAIRED	PCR	METAGENOMIC	MCM16.CC.Y1.34ANTSeep+16SrRNA+EMP+250x2+MiSeq+V.2	5/24/2017	32	21	marine sediment metagenome	ILLUMINA	10-06-17	SRR5595930	SRS2223118	SRP107954	CCSeepAntMCM16.CC.Y1.34	NA						15-Nov-16										NA	NA
SRR5595929	AMPLICON	502	PRJNA387720	SAMN07162745	Metagenome or environmental		public	sra	ncbi			SRX2850889	0	Illumina MiSeq	PAIRED	PCR	METAGENOMIC	MCM16.TR.U.12ANTSeep+16SrRNA+EMP+250x2+MiSeq+V.2	5/24/2017	22	14	marine sediment metagenome	ILLUMINA	10-06-17	SRR5595929	SRS2223119	SRP107954	CCSeepAntMCM16.TR.U.12	NA						13-Nov-16										NA	NA
SRR5595928	AMPLICON	502	PRJNA387720	SAMN07162746	Metagenome or environmental		public	sra	ncbi			SRX2850890	0	Illumina MiSeq	PAIRED	PCR	METAGENOMIC	MCM16.TR.U.01ANTSeep+16SrRNA+EMP+250x2+MiSeq+V.2	5/24/2017	21	14	marine sediment metagenome	ILLUMINA	10-06-17	SRR5595928	SRS2223120	SRP107954	CCSeepAntMCM16.TR.U.01	NA						13-Nov-16										NA	NA
SRR5595927	AMPLICON	502	PRJNA387720	SAMN07162741	Metagenome or environmental		public	sra	ncbi			SRX2850891	0	Illumina MiSeq	PAIRED	PCR	METAGENOMIC	MCM16.TR.U.56ANTSeep+16SrRNA+EMP+250x2+MiSeq+V.2	5/24/2017	21	14	marine sediment metagenome	ILLUMINA	10-06-17	SRR5595927	SRS2223121	SRP107954	CCSeepAntMCM16.TR.U.56	NA						13-Nov-16										NA	NA
SRR5595926	AMPLICON	502	PRJNA387720	SAMN07162742	Metagenome or environmental		public	sra	ncbi			SRX2850892	0	Illumina MiSeq	PAIRED	PCR	METAGENOMIC	MCM16.TR.U.45ANTSeep+16SrRNA+EMP+250x2+MiSeq+V.2	5/24/2017	24	16	marine sediment metagenome	ILLUMINA	10-06-17	SRR5595926	SRS2223122	SRP107954	CCSeepAntMCM16.TR.U.45	NA						13-Nov-16										NA	NA
SRR5595925	AMPLICON	502	PRJNA387720	SAMN07162743	Metagenome or environmental		public	sra	ncbi			SRX2850893	0	Illumina MiSeq	PAIRED	PCR	METAGENOMIC	MCM16.TR.U.34ANTSeep+16SrRNA+EMP+250x2+MiSeq+V.2	5/24/2017	24	16	marine sediment metagenome	ILLUMINA	10-06-17	SRR5595925	SRS2223123	SRP107954	CCSeepAntMCM16.TR.U.34	NA						13-Nov-16										NA	NA
SRR5595924	AMPLICON	502	PRJNA387720	SAMN07162744	Metagenome or environmental		public	sra	ncbi			SRX2850894	0	Illumina MiSeq	PAIRED	PCR	METAGENOMIC	MCM16.TR.U.23ANTSeep+16SrRNA+EMP+250x2+MiSeq+V.2	5/24/2017	23	15	marine sediment metagenome	ILLUMINA	10-06-17	SRR5595924	SRS2223124	SRP107954	CCSeepAntMCM16.TR.U.23	NA						13-Nov-16										NA	NA
SRR5595923	AMPLICON	502	PRJNA387720	SAMN07162643	Metagenome or environmental		public	sra	ncbi			SRX2850895	0	Illumina MiSeq	PAIRED	PCR	METAGENOMIC	MCM16.CC.M1.34ANTSeep+16SrRNA+EMP+250x2+MiSeq+V.2	5/24/2017	16	10	marine sediment metagenome	ILLUMINA	10-06-17	SRR5595923	SRS2223125	SRP107954	CCSeepAntMCM16.CC.M1.34	NA						08-Nov-16										NA	NA
SRR5595922	AMPLICON	502	PRJNA387720	SAMN07162644	Metagenome or environmental		public	sra	ncbi			SRX2850896	0	Illumina MiSeq	PAIRED	PCR	METAGENOMIC	MCM16.CC.M1.45ANTSeep+16SrRNA+EMP+250x2+MiSeq+V.2	5/24/2017	12	8	marine sediment metagenome	ILLUMINA	10-06-17	SRR5595922	SRS2223126	SRP107954	CCSeepAntMCM16.CC.M1.45	NA						08-Nov-16										NA	NA
SRR5595921	AMPLICON	502	PRJNA387720	SAMN07162574	Metagenome or environmental		public	sra	ncbi			SRX2850897	0	Illumina MiSeq	PAIRED	PCR	METAGENOMIC	MCM16.CC.J.12ANTSeep+16SrRNA+EMP+250x2+MiSeq+V.2	5/24/2017	46	30	marine sediment metagenome	ILLUMINA	10-06-17	SRR5595921	SRS2223127	SRP107954	CCSeepAntMCM16.CC.J.12	NA						08-Nov-16										NA	NA
SRR5595920	AMPLICON	502	PRJNA387720	SAMN07162573	Metagenome or environmental		public	sra	ncbi			SRX2850898	0	Illumina MiSeq	PAIRED	PCR	METAGENOMIC	MCM16.CC.J.01ANTSeep+16SrRNA+EMP+250x2+MiSeq+V.2	5/24/2017	36	23	marine sediment metagenome	ILLUMINA	10-06-17	SRR5595920	SRS2223129	SRP107954	CCSeepAntMCM16.CC.J.01	NA						08-Nov-16										NA	NA
SRR5595919	AMPLICON	502	PRJNA387720	SAMN07162572	Metagenome or environmental		public	sra	ncbi			SRX2850899	0	Illumina MiSeq	PAIRED	PCR	METAGENOMIC	MCM16.CC.H.1112ANTSeep+16SrRNA+EMP+250x2+MiSeq+V.2	5/24/2017	23	15	marine sediment metagenome	ILLUMINA	10-06-17	SRR5595919	SRS2223128	SRP107954	CCSeepAntMCM16.CC.H.1112	NA						07-Nov-16										NA	NA
SRR5595918	AMPLICON	502	PRJNA387720	SAMN07162571	Metagenome or environmental		public	sra	ncbi			SRX2850900	0	Illumina MiSeq	PAIRED	PCR	METAGENOMIC	MCM16.CC.H.1011ANTSeep+16SrRNA+EMP+250x2+MiSeq+V.2	5/24/2017	28	19	marine sediment metagenome	ILLUMINA	10-06-17	SRR5595918	SRS2223130	SRP107954	CCSeepAntMCM16.CC.H.1011	NA						07-Nov-16										NA	NA
SRR5595917	AMPLICON	502	PRJNA387720	SAMN07162578	Metagenome or environmental		public	sra	ncbi			SRX2850901	0	Illumina MiSeq	PAIRED	PCR	METAGENOMIC	MCM16.CC.J.56ANTSeep+16SrRNA+EMP+250x2+MiSeq+V.2	5/24/2017	33	21	marine sediment metagenome	ILLUMINA	10-06-17	SRR5595917	SRS2223131	SRP107954	CCSeepAntMCM16.CC.J.56	NA						08-Nov-16										NA	NA
SRR5595916	AMPLICON	502	PRJNA387720	SAMN07162577	Metagenome or environmental		public	sra	ncbi			SRX2850902	0	Illumina MiSeq	PAIRED	PCR	METAGENOMIC	MCM16.CC.J.45ANTSeep+16SrRNA+EMP+250x2+MiSeq+V.2	5/24/2017	33	22	marine sediment metagenome	ILLUMINA	10-06-17	SRR5595916	SRS2223132	SRP107954	CCSeepAntMCM16.CC.J.45	NA						08-Nov-16										NA	NA
SRR5595915	AMPLICON	502	PRJNA387720	SAMN07162576	Metagenome or environmental		public	sra	ncbi			SRX2850903	0	Illumina MiSeq	PAIRED	PCR	METAGENOMIC	MCM16.CC.J.34ANTSeep+16SrRNA+EMP+250x2+MiSeq+V.2	5/24/2017	37	24	marine sediment metagenome	ILLUMINA	10-06-17	SRR5595915	SRS2223133	SRP107954	CCSeepAntMCM16.CC.J.34	NA						08-Nov-16										NA	NA
SRR5595914	AMPLICON	502	PRJNA387720	SAMN07162575	Metagenome or environmental		public	sra	ncbi			SRX2850904	0	Illumina MiSeq	PAIRED	PCR	METAGENOMIC	MCM16.CC.J.23ANTSeep+16SrRNA+EMP+250x2+MiSeq+V.2	5/24/2017	43	29	marine sediment metagenome	ILLUMINA	10-06-17	SRR5595914	SRS2223134	SRP107954	CCSeepAntMCM16.CC.J.23	NA						08-Nov-16										NA	NA
SRR5595913	AMPLICON	502	PRJNA387720	SAMN07162580	Metagenome or environmental		public	sra	ncbi			SRX2850905	0	Illumina MiSeq	PAIRED	PCR	METAGENOMIC	MCM16.CC.J.78ANTSeep+16SrRNA+EMP+250x2+MiSeq+V.2	5/24/2017	28	18	marine sediment metagenome	ILLUMINA	10-06-17	SRR5595913	SRS2223135	SRP107954	CCSeepAntMCM16.CC.J.78	NA						08-Nov-16										NA	NA
SRR5595912	AMPLICON	502	PRJNA387720	SAMN07162579	Metagenome or environmental		public	sra	ncbi			SRX2850906	0	Illumina MiSeq	PAIRED	PCR	METAGENOMIC	MCM16.CC.J.67ANTSeep+16SrRNA+EMP+250x2+MiSeq+V.2	5/24/2017	44	29	marine sediment metagenome	ILLUMINA	10-06-17	SRR5595912	SRS2223136	SRP107954	CCSeepAntMCM16.CC.J.67	NA						08-Nov-16										NA	NA
SRR5595911	AMPLICON	502	PRJNA387720	SAMN07162674	Metagenome or environmental		public	sra	ncbi			SRX2850907	0	Illumina MiSeq	PAIRED	PCR	METAGENOMIC	MCM16.CC.Q.34ANTSeep+16SrRNA+EMP+250x2+MiSeq+V.2	5/24/2017	18	12	marine sediment metagenome	ILLUMINA	10-06-17	SRR5595911	SRS2223137	SRP107954	CCSeepAntMCM16.CC.Q.34	NA						07-Nov-16										NA	NA
SRR5595910	AMPLICON	502	PRJNA387720	SAMN07162673	Metagenome or environmental		public	sra	ncbi			SRX2850908	0	Illumina MiSeq	PAIRED	PCR	METAGENOMIC	MCM16.CC.Q.45ANTSeep+16SrRNA+EMP+250x2+MiSeq+V.2	5/24/2017	7	5	marine sediment metagenome	ILLUMINA	10-06-17	SRR5595910	SRS2223138	SRP107954	CCSeepAntMCM16.CC.Q.45	NA						07-Nov-16										NA	NA
SRR5595909	AMPLICON	502	PRJNA387720	SAMN07162672	Metagenome or environmental		public	sra	ncbi			SRX2850909	0	Illumina MiSeq	PAIRED	PCR	METAGENOMIC	MCM16.CC.Q.56ANTSeep+16SrRNA+EMP+250x2+MiSeq+V.2	5/24/2017	14	9	marine sediment metagenome	ILLUMINA	10-06-17	SRR5595909	SRS2223139	SRP107954	CCSeepAntMCM16.CC.Q.56	NA						07-Nov-16										NA	NA
SRR5595908	AMPLICON	502	PRJNA387720	SAMN07162671	Metagenome or environmental		public	sra	ncbi			SRX2850910	0	Illumina MiSeq	PAIRED	PCR	METAGENOMIC	MCM16.CC.Q.67ANTSeep+16SrRNA+EMP+250x2+MiSeq+V.2	5/24/2017	27	17	marine sediment metagenome	ILLUMINA	10-06-17	SRR5595908	SRS2223140	SRP107954	CCSeepAntMCM16.CC.Q.67	NA						07-Nov-16										NA	NA
SRR5595907	AMPLICON	502	PRJNA387720	SAMN07162678	Metagenome or environmental		public	sra	ncbi			SRX2850911	0	Illumina MiSeq	PAIRED	PCR	METAGENOMIC	MCM12.Site3.35ANTSeep+16SrRNA+EMP+250x2+MiSeq+V.2	5/24/2017	24	16	marine sediment metagenome	ILLUMINA	10-06-17	SRR5595907	SRS2223142	SRP107954	CCSeepAntMCM12.Site3.35	NA						09-Sep-12										NA	NA
SRR5595906	AMPLICON	502	PRJNA387720	SAMN07162677	Metagenome or environmental		public	sra	ncbi			SRX2850912	0	Illumina MiSeq	PAIRED	PCR	METAGENOMIC	MCM16.CC.Q.01ANTSeep+16SrRNA+EMP+250x2+MiSeq+V.2	5/24/2017	25	16	marine sediment metagenome	ILLUMINA	10-06-17	SRR5595906	SRS2223141	SRP107954	CCSeepAntMCM16.CC.Q.01	NA						07-Nov-16										NA	NA
SRR5595905	AMPLICON	502	PRJNA387720	SAMN07162676	Metagenome or environmental		public	sra	ncbi			SRX2850913	0	Illumina MiSeq	PAIRED	PCR	METAGENOMIC	MCM16.CC.Q.12ANTSeep+16SrRNA+EMP+250x2+MiSeq+V.2	5/24/2017	23	15	marine sediment metagenome	ILLUMINA	10-06-17	SRR5595905	SRS2223143	SRP107954	CCSeepAntMCM16.CC.Q.12	NA						07-Nov-16										NA	NA
SRR5595904	AMPLICON	502	PRJNA387720	SAMN07162675	Metagenome or environmental		public	sra	ncbi			SRX2850914	0	Illumina MiSeq	PAIRED	PCR	METAGENOMIC	MCM16.CC.Q.23ANTSeep+16SrRNA+EMP+250x2+MiSeq+V.2	5/24/2017	22	14	marine sediment metagenome	ILLUMINA	10-06-17	SRR5595904	SRS2223144	SRP107954	CCSeepAntMCM16.CC.Q.23	NA						07-Nov-16										NA	NA
SRR5595903	AMPLICON	502	PRJNA387720	SAMN07162649	Metagenome or environmental		public	sra	ncbi			SRX2850915	0	Illumina MiSeq	PAIRED	PCR	METAGENOMIC	MCM16.CC.Y1.45ANTSeep+16SrRNA+EMP+250x2+MiSeq+V.2	5/24/2017	15	10	marine sediment metagenome	ILLUMINA	10-06-17	SRR5595903	SRS2223145	SRP107954	CCSeepAntMCM16.CC.Y1.45	NA						15-Nov-16										NA	NA
SRR5595902	AMPLICON	502	PRJNA387720	SAMN07162680	Metagenome or environmental		public	sra	ncbi			SRX2850916	0	Illumina MiSeq	PAIRED	PCR	METAGENOMIC	MCM12.Site3.12ANTSeep+16SrRNA+EMP+250x2+MiSeq+V.2	5/24/2017	12	8	marine sediment metagenome	ILLUMINA	10-06-17	SRR5595902	SRS2223146	SRP107954	CCSeepAntMCM12.Site3.12	NA						09-Sep-12										NA	NA
SRR5595901	AMPLICON	502	PRJNA387720	SAMN07162679	Metagenome or environmental		public	sra	ncbi			SRX2850917	0	Illumina MiSeq	PAIRED	PCR	METAGENOMIC	MCM12.Site3.23ANTSeep+16SrRNA+EMP+250x2+MiSeq+V.2	5/24/2017	27	18	marine sediment metagenome	ILLUMINA	10-06-17	SRR5595901	SRS2223147	SRP107954	CCSeepAntMCM12.Site3.23	NA						09-Sep-12										NA	NA
SRR5595900	AMPLICON	502	PRJNA387720	SAMN07162650	Metagenome or environmental		public	sra	ncbi			SRX2850918	0	Illumina MiSeq	PAIRED	PCR	METAGENOMIC	MCM16.CC.Y1.56ANTSeep+16SrRNA+EMP+250x2+MiSeq+V.2	5/24/2017	11	7	marine sediment metagenome	ILLUMINA	10-06-17	SRR5595900	SRS2223149	SRP107954	CCSeepAntMCM16.CC.Y1.56	NA						15-Nov-16										NA	NA
SRR5595899	AMPLICON	502	PRJNA387720	SAMN07162656	Metagenome or environmental		public	sra	ncbi			SRX2850919	0	Illumina MiSeq	PAIRED	PCR	METAGENOMIC	MCM16.CC.BB.56ANTSeep+16SrRNA+EMP+250x2+MiSeq+V.2	5/24/2017	20	13	marine sediment metagenome	ILLUMINA	10-06-17	SRR5595899	SRS2223148	SRP107954	CCSeepAntMCM16.CC.BB.56	NA						15-Nov-16										NA	NA
SRR5595898	AMPLICON	502	PRJNA387720	SAMN07162727	Metagenome or environmental		public	sra	ncbi			SRX2850920	0	Illumina MiSeq	PAIRED	PCR	METAGENOMIC	MCM16.CC.E1.45ANTSeep+16SrRNA+EMP+250x2+MiSeq+V.2	5/24/2017	0	0	marine sediment metagenome	ILLUMINA	10-06-17	SRR5595898	SRS2223150	SRP107954	CCSeepAntMCM16.CC.E1.45	NA						03-Nov-16										NA	NA
SRR5595897	AMPLICON	502	PRJNA387720	SAMN07162728	Metagenome or environmental		public	sra	ncbi			SRX2850921	0	Illumina MiSeq	PAIRED	PCR	METAGENOMIC	MCM16.CC.E1.34ANTSeep+16SrRNA+EMP+250x2+MiSeq+V.2	5/24/2017	23	15	marine sediment metagenome	ILLUMINA	10-06-17	SRR5595897	SRS2223151	SRP107954	CCSeepAntMCM16.CC.E1.34	NA						03-Nov-16										NA	NA
SRR5595896	AMPLICON	502	PRJNA387720	SAMN07162725	Metagenome or environmental		public	sra	ncbi			SRX2850922	0	Illumina MiSeq	PAIRED	PCR	METAGENOMIC	MCM16.CC.E1.67ANTSeep+16SrRNA+EMP+250x2+MiSeq+V.2	5/24/2017	24	16	marine sediment metagenome	ILLUMINA	10-06-17	SRR5595896	SRS2223152	SRP107954	CCSeepAntMCM16.CC.E1.67	NA						03-Nov-16										NA	NA
SRR5595895	AMPLICON	502	PRJNA387720	SAMN07162726	Metagenome or environmental		public	sra	ncbi			SRX2850923	0	Illumina MiSeq	PAIRED	PCR	METAGENOMIC	MCM16.CC.E1.56ANTSeep+16SrRNA+EMP+250x2+MiSeq+V.2	5/24/2017	5	3	marine sediment metagenome	ILLUMINA	10-06-17	SRR5595895	SRS2223153	SRP107954	CCSeepAntMCM16.CC.E1.56	NA						03-Nov-16										NA	NA
SRR5595894	AMPLICON	502	PRJNA387720	SAMN07162723	Metagenome or environmental		public	sra	ncbi			SRX2850924	0	Illumina MiSeq	PAIRED	PCR	METAGENOMIC	MCM16.CC.E1.89ANTSeep+16SrRNA+EMP+250x2+MiSeq+V.2	5/24/2017	11	7	marine sediment metagenome	ILLUMINA	10-06-17	SRR5595894	SRS2223154	SRP107954	CCSeepAntMCM16.CC.E1.89	NA						03-Nov-16										NA	NA
SRR5595893	AMPLICON	502	PRJNA387720	SAMN07162724	Metagenome or environmental		public	sra	ncbi			SRX2850925	0	Illumina MiSeq	PAIRED	PCR	METAGENOMIC	MCM16.CC.E1.78ANTSeep+16SrRNA+EMP+250x2+MiSeq+V.2	5/24/2017	16	11	marine sediment metagenome	ILLUMINA	10-06-17	SRR5595893	SRS2223155	SRP107954	CCSeepAntMCM16.CC.E1.78	NA						03-Nov-16										NA	NA
SRR5595892	AMPLICON	502	PRJNA387720	SAMN07162721	Metagenome or environmental		public	sra	ncbi			SRX2850926	0	Illumina MiSeq	PAIRED	PCR	METAGENOMIC	MCM16.CC.E1.1011ANTSeep+16SrRNA+EMP+250x2+MiSeq+V.2	5/24/2017	22	14	marine sediment metagenome	ILLUMINA	10-06-17	SRR5595892	SRS2223156	SRP107954	CCSeepAntMCM16.CC.E1.1011	NA						03-Nov-16										NA	NA
SRR5595891	AMPLICON	502	PRJNA387720	SAMN07162722	Metagenome or environmental		public	sra	ncbi			SRX2850927	0	Illumina MiSeq	PAIRED	PCR	METAGENOMIC	MCM16.CC.E1.910ANTSeep+16SrRNA+EMP+250x2+MiSeq+V.2	5/24/2017	19	12	marine sediment metagenome	ILLUMINA	10-06-17	SRR5595891	SRS2223157	SRP107954	CCSeepAntMCM16.CC.E1.910	NA						03-Nov-16										NA	NA
SRR5595890	AMPLICON	502	PRJNA387720	SAMN07162729	Metagenome or environmental		public	sra	ncbi			SRX2850928	0	Illumina MiSeq	PAIRED	PCR	METAGENOMIC	MCM16.CC.E1.23ANTSeep+16SrRNA+EMP+250x2+MiSeq+V.2	5/24/2017	17	11	marine sediment metagenome	ILLUMINA	10-06-17	SRR5595890	SRS2223158	SRP107954	CCSeepAntMCM16.CC.E1.23	NA						03-Nov-16										NA	NA
SRR5595889	AMPLICON	502	PRJNA387720	SAMN07162730	Metagenome or environmental		public	sra	ncbi			SRX2850929	0	Illumina MiSeq	PAIRED	PCR	METAGENOMIC	MCM16.CC.E1.12ANTSeep+16SrRNA+EMP+250x2+MiSeq+V.2	5/24/2017	114	75	marine sediment metagenome	ILLUMINA	10-06-17	SRR5595889	SRS2223159	SRP107954	CCSeepAntMCM16.CC.E1.12	NA						03-Nov-16										NA	NA
SRR5595888	AMPLICON	502	PRJNA387720	SAMN07162640	Metagenome or environmental		public	sra	ncbi			SRX2850930	0	Illumina MiSeq	PAIRED	PCR	METAGENOMIC	MCM16.CC.M1.01ANTSeep+16SrRNA+EMP+250x2+MiSeq+V.2	5/24/2017	27	18	marine sediment metagenome	ILLUMINA	10-06-17	SRR5595888	SRS2223160	SRP107954	CCSeepAntMCM16.CC.M1.01	NA						08-Nov-16										NA	NA
SRR5595887	AMPLICON	502	PRJNA387720	SAMN07162639	Metagenome or environmental		public	sra	ncbi			SRX2850931	0	Illumina MiSeq	PAIRED	PCR	METAGENOMIC	MCM16.CC.L1.45ANTSeep+16SrRNA+EMP+250x2+MiSeq+V.2	5/24/2017	18	12	marine sediment metagenome	ILLUMINA	10-06-17	SRR5595887	SRS2223161	SRP107954	CCSeepAntMCM16.CC.L1.45	NA						08-Nov-16										NA	NA
SRR5595886	AMPLICON	502	PRJNA387720	SAMN07162632	Metagenome or environmental		public	sra	ncbi			SRX2850932	0	Illumina MiSeq	PAIRED	PCR	METAGENOMIC	MCM16.CC.G1.67ANTSeep+16SrRNA+EMP+250x2+MiSeq+V.2	5/24/2017	12	8	marine sediment metagenome	ILLUMINA	10-06-17	SRR5595886	SRS2223162	SRP107954	CCSeepAntMCM16.CC.G1.67	NA						03-Nov-16										NA	NA
SRR5595885	AMPLICON	502	PRJNA387720	SAMN07162631	Metagenome or environmental		public	sra	ncbi			SRX2850933	0	Illumina MiSeq	PAIRED	PCR	METAGENOMIC	MCM16.CC.G1.56ANTSeep+16SrRNA+EMP+250x2+MiSeq+V.2	5/24/2017	8	5	marine sediment metagenome	ILLUMINA	10-06-17	SRR5595885	SRS2223163	SRP107954	CCSeepAntMCM16.CC.G1.56	NA						03-Nov-16										NA	NA
SRR5595884	AMPLICON	502	PRJNA387720	SAMN07162634	Metagenome or environmental		public	sra	ncbi			SRX2850934	0	Illumina MiSeq	PAIRED	PCR	METAGENOMIC	MCM16.CC.G1.89ANTSeep+16SrRNA+EMP+250x2+MiSeq+V.2	5/24/2017	9	6	marine sediment metagenome	ILLUMINA	10-06-17	SRR5595884	SRS2223164	SRP107954	CCSeepAntMCM16.CC.G1.89	NA						03-Nov-16										NA	NA
SRR5595883	AMPLICON	502	PRJNA387720	SAMN07162633	Metagenome or environmental		public	sra	ncbi			SRX2850935	0	Illumina MiSeq	PAIRED	PCR	METAGENOMIC	MCM16.CC.G1.78ANTSeep+16SrRNA+EMP+250x2+MiSeq+V.2	5/24/2017	10	6	marine sediment metagenome	ILLUMINA	10-06-17	SRR5595883	SRS2223165	SRP107954	CCSeepAntMCM16.CC.G1.78	NA						03-Nov-16										NA	NA
SRR5595882	AMPLICON	502	PRJNA387720	SAMN07162636	Metagenome or environmental		public	sra	ncbi			SRX2850936	0	Illumina MiSeq	PAIRED	PCR	METAGENOMIC	MCM16.CC.L1.12ANTSeep+16SrRNA+EMP+250x2+MiSeq+V.2	5/24/2017	16	10	marine sediment metagenome	ILLUMINA	10-06-17	SRR5595882	SRS2223166	SRP107954	CCSeepAntMCM16.CC.L1.12	NA						08-Nov-16										NA	NA
SRR5595881	AMPLICON	502	PRJNA387720	SAMN07162635	Metagenome or environmental		public	sra	ncbi			SRX2850937	0	Illumina MiSeq	PAIRED	PCR	METAGENOMIC	MCM16.CC.L1.01ANTSeep+16SrRNA+EMP+250x2+MiSeq+V.2	5/24/2017	28	19	marine sediment metagenome	ILLUMINA	10-06-17	SRR5595881	SRS2223167	SRP107954	CCSeepAntMCM16.CC.L1.01	NA						08-Nov-16										NA	NA
SRR5595880	AMPLICON	502	PRJNA387720	SAMN07162638	Metagenome or environmental		public	sra	ncbi			SRX2850938	0	Illumina MiSeq	PAIRED	PCR	METAGENOMIC	MCM16.CC.L1.34ANTSeep+16SrRNA+EMP+250x2+MiSeq+V.2	5/24/2017	21	14	marine sediment metagenome	ILLUMINA	10-06-17	SRR5595880	SRS2223168	SRP107954	CCSeepAntMCM16.CC.L1.34	NA						08-Nov-16										NA	NA
SRR5595879	AMPLICON	502	PRJNA387720	SAMN07162637	Metagenome or environmental		public	sra	ncbi			SRX2850939	0	Illumina MiSeq	PAIRED	PCR	METAGENOMIC	MCM16.CC.L1.23ANTSeep+16SrRNA+EMP+250x2+MiSeq+V.2	5/24/2017	18	12	marine sediment metagenome	ILLUMINA	10-06-17	SRR5595879	SRS2223169	SRP107954	CCSeepAntMCM16.CC.L1.23	NA						08-Nov-16										NA	NA
SRR5595878	AMPLICON	502	PRJNA387720	SAMN07162654	Metagenome or environmental		public	sra	ncbi			SRX2850940	0	Illumina MiSeq	PAIRED	PCR	METAGENOMIC	MCM16.CC.DD1.34ANTSeep+16SrRNA+EMP+250x2+MiSeq+V.2	5/24/2017	44	29	marine sediment metagenome	ILLUMINA	10-06-17	SRR5595878	SRS2223170	SRP107954	CCSeepAntMCM16.CC.DD1.34	NA						15-Nov-16										NA	NA
SRR5595877	AMPLICON	502	PRJNA387720	SAMN07162653	Metagenome or environmental		public	sra	ncbi			SRX2850941	0	Illumina MiSeq	PAIRED	PCR	METAGENOMIC	MCM16.CC.DD1.23ANTSeep+16SrRNA+EMP+250x2+MiSeq+V.2	5/24/2017	62	41	marine sediment metagenome	ILLUMINA	10-06-17	SRR5595877	SRS2223171	SRP107954	CCSeepAntMCM16.CC.DD1.23	NA						15-Nov-16										NA	NA
SRR5595876	AMPLICON	502	PRJNA387720	SAMN07162652	Metagenome or environmental		public	sra	ncbi			SRX2850942	0	Illumina MiSeq	PAIRED	PCR	METAGENOMIC	MCM16.CC.DD1.12ANTSeep+16SrRNA+EMP+250x2+MiSeq+V.2	5/24/2017	55	36	marine sediment metagenome	ILLUMINA	10-06-17	SRR5595876	SRS2223172	SRP107954	CCSeepAntMCM16.CC.DD1.12	NA						15-Nov-16										NA	NA
SRR5595875	AMPLICON	502	PRJNA387720	SAMN07162651	Metagenome or environmental		public	sra	ncbi			SRX2850943	0	Illumina MiSeq	PAIRED	PCR	METAGENOMIC	MCM16.CC.DD1.01ANTSeep+16SrRNA+EMP+250x2+MiSeq+V.2	5/24/2017	35	23	marine sediment metagenome	ILLUMINA	10-06-17	SRR5595875	SRS2223173	SRP107954	CCSeepAntMCM16.CC.DD1.01	NA						15-Nov-16										NA	NA
SRR5595874	AMPLICON	502	PRJNA387720	SAMN07162658	Metagenome or environmental		public	sra	ncbi			SRX2850944	0	Illumina MiSeq	PAIRED	PCR	METAGENOMIC	MCM16.CC.BB.34ANTSeep+16SrRNA+EMP+250x2+MiSeq+V.2	5/24/2017	16	10	marine sediment metagenome	ILLUMINA	10-06-17	SRR5595874	SRS2223174	SRP107954	CCSeepAntMCM16.CC.BB.34	NA						15-Nov-16										NA	NA
SRR5595873	AMPLICON	502	PRJNA387720	SAMN07162657	Metagenome or environmental		public	sra	ncbi			SRX2850945	0	Illumina MiSeq	PAIRED	PCR	METAGENOMIC	MCM16.CC.BB.45ANTSeep+16SrRNA+EMP+250x2+MiSeq+V.2	5/24/2017	17	11	marine sediment metagenome	ILLUMINA	10-06-17	SRR5595873	SRS2223175	SRP107954	CCSeepAntMCM16.CC.BB.45	NA						15-Nov-16										NA	NA
SRR5595872	AMPLICON	502	PRJNA387720	SAMN07162736	Metagenome or environmental		public	sra	ncbi			SRX2850946	0	Illumina MiSeq	PAIRED	PCR	METAGENOMIC	MCM16.CC.JJ.01ANTSeep+16SrRNA+EMP+250x2+MiSeq+V.2	5/24/2017	14	9	marine sediment metagenome	ILLUMINA	10-06-17	SRR5595872	SRS2223176	SRP107954	CCSeepAntMCM16.CC.JJ.01	NA						15-Nov-16										NA	NA
SRR5595871	AMPLICON	502	PRJNA387720	SAMN07162735	Metagenome or environmental		public	sra	ncbi			SRX2850947	0	Illumina MiSeq	PAIRED	PCR	METAGENOMIC	MCM16.TR.W.01ANTSeep+16SrRNA+EMP+250x2+MiSeq+V.2	5/24/2017	71	48	marine sediment metagenome	ILLUMINA	10-06-17	SRR5595871	SRS2223177	SRP107954	CCSeepAntMCM16.TR.W.01	NA						13-Nov-16										NA	NA
SRR5595870	AMPLICON	502	PRJNA387720	SAMN07162738	Metagenome or environmental		public	sra	ncbi			SRX2850948	0	Illumina MiSeq	PAIRED	PCR	METAGENOMIC	MCM16.CC.JJ.23ANTSeep+16SrRNA+EMP+250x2+MiSeq+V.2	5/24/2017	174	116	marine sediment metagenome	ILLUMINA	10-06-17	SRR5595870	SRS2223178	SRP107954	CCSeepAntMCM16.CC.JJ.23	NA						15-Nov-16										NA	NA
SRR5595869	AMPLICON	502	PRJNA387720	SAMN07162737	Metagenome or environmental		public	sra	ncbi			SRX2850949	0	Illumina MiSeq	PAIRED	PCR	METAGENOMIC	MCM16.CC.JJ.12ANTSeep+16SrRNA+EMP+250x2+MiSeq+V.2	5/24/2017	326	215	marine sediment metagenome	ILLUMINA	10-06-17	SRR5595869	SRS2223179	SRP107954	CCSeepAntMCM16.CC.JJ.12	NA						15-Nov-16										NA	NA
SRR5595868	AMPLICON	502	PRJNA387720	SAMN07162732	Metagenome or environmental		public	sra	ncbi			SRX2850950	0	Illumina MiSeq	PAIRED	PCR	METAGENOMIC	MCM16.TR.W.34ANTSeep+16SrRNA+EMP+250x2+MiSeq+V.2	5/24/2017	89	60	marine sediment metagenome	ILLUMINA	10-06-17	SRR5595868	SRS2223180	SRP107954	CCSeepAntMCM16.TR.W.34	NA						13-Nov-16										NA	NA
SRR5595867	AMPLICON	502	PRJNA387720	SAMN07162731	Metagenome or environmental		public	sra	ncbi			SRX2850951	0	Illumina MiSeq	PAIRED	PCR	METAGENOMIC	MCM16.CC.E1.01ANTSeep+16SrRNA+EMP+250x2+MiSeq+V.2	5/24/2017	28	18	marine sediment metagenome	ILLUMINA	10-06-17	SRR5595867	SRS2223181	SRP107954	CCSeepAntMCM16.CC.E1.01	NA						03-Nov-16										NA	NA
SRR5595866	AMPLICON	502	PRJNA387720	SAMN07162734	Metagenome or environmental		public	sra	ncbi			SRX2850952	0	Illumina MiSeq	PAIRED	PCR	METAGENOMIC	MCM16.TR.W.12ANTSeep+16SrRNA+EMP+250x2+MiSeq+V.2	5/24/2017	22	15	marine sediment metagenome	ILLUMINA	10-06-17	SRR5595866	SRS2223182	SRP107954	CCSeepAntMCM16.TR.W.12	NA						13-Nov-16										NA	NA
SRR5595865	AMPLICON	502	PRJNA387720	SAMN07162733	Metagenome or environmental		public	sra	ncbi			SRX2850953	0	Illumina MiSeq	PAIRED	PCR	METAGENOMIC	MCM16.TR.W.23ANTSeep+16SrRNA+EMP+250x2+MiSeq+V.2	5/24/2017	174	118	marine sediment metagenome	ILLUMINA	10-06-17	SRR5595865	SRS2223183	SRP107954	CCSeepAntMCM16.TR.W.23	NA						13-Nov-16										NA	NA
SRR5595864	AMPLICON	502	PRJNA387720	SAMN07162655	Metagenome or environmental		public	sra	ncbi			SRX2850954	0	Illumina MiSeq	PAIRED	PCR	METAGENOMIC	MCM16.CC.DD1.45ANTSeep+16SrRNA+EMP+250x2+MiSeq+V.2	5/24/2017	35	23	marine sediment metagenome	ILLUMINA	10-06-17	SRR5595864	SRS2223184	SRP107954	CCSeepAntMCM16.CC.DD1.45	NA						15-Nov-16										NA	NA
SRR5595863	AMPLICON	502	PRJNA387720	SAMN07162740	Metagenome or environmental		public	sra	ncbi			SRX2850955	0	Illumina MiSeq	PAIRED	PCR	METAGENOMIC	MCM16.CC.JJ.45ANTSeep+16SrRNA+EMP+250x2+MiSeq+V.2	5/24/2017	3	2	marine sediment metagenome	ILLUMINA	10-06-17	SRR5595863	SRS2223185	SRP107954	CCSeepAntMCM16.CC.JJ.45	NA						15-Nov-16										NA	NA
SRR5595862	AMPLICON	502	PRJNA387720	SAMN07162739	Metagenome or environmental		public	sra	ncbi			SRX2850956	0	Illumina MiSeq	PAIRED	PCR	METAGENOMIC	MCM16.CC.JJ.34ANTSeep+16SrRNA+EMP+250x2+MiSeq+V.2	5/24/2017	30	20	marine sediment metagenome	ILLUMINA	10-06-17	SRR5595862	SRS2223186	SRP107954	CCSeepAntMCM16.CC.JJ.34	NA						15-Nov-16										NA	NA
SRR5595861	AMPLICON	502	PRJNA387720	SAMN07162629	Metagenome or environmental		public	sra	ncbi			SRX2850957	0	Illumina MiSeq	PAIRED	PCR	METAGENOMIC	MCM16.CC.G1.34ANTSeep+16SrRNA+EMP+250x2+MiSeq+V.2	5/24/2017	17	12	marine sediment metagenome	ILLUMINA	10-06-17	SRR5595861	SRS2223187	SRP107954	CCSeepAntMCM16.CC.G1.34	NA						03-Nov-16										NA	NA
SRR5595860	AMPLICON	502	PRJNA387720	SAMN07162630	Metagenome or environmental		public	sra	ncbi			SRX2850958	0	Illumina MiSeq	PAIRED	PCR	METAGENOMIC	MCM16.CC.G1.45ANTSeep+16SrRNA+EMP+250x2+MiSeq+V.2	5/24/2017	22	14	marine sediment metagenome	ILLUMINA	10-06-17	SRR5595860	SRS2223188	SRP107954	CCSeepAntMCM16.CC.G1.45	NA						03-Nov-16										NA	NA
SRR5595859	AMPLICON	502	PRJNA387720	SAMN07162623	Metagenome or environmental		public	sra	ncbi			SRX2850959	0	Illumina MiSeq	PAIRED	PCR	METAGENOMIC	MCM16.CC.F1.12ANTSeep+16SrRNA+EMP+250x2+MiSeq+V.2	5/24/2017	18	12	marine sediment metagenome	ILLUMINA	10-06-17	SRR5595859	SRS2223189	SRP107954	CCSeepAntMCM16.CC.F1.12	NA						03-Nov-16										NA	NA
SRR5595858	AMPLICON	502	PRJNA387720	SAMN07162624	Metagenome or environmental		public	sra	ncbi			SRX2850960	0	Illumina MiSeq	PAIRED	PCR	METAGENOMIC	MCM16.CC.F1.23ANTSeep+16SrRNA+EMP+250x2+MiSeq+V.2	5/24/2017	13	8	marine sediment metagenome	ILLUMINA	10-06-17	SRR5595858	SRS2223191	SRP107954	CCSeepAntMCM16.CC.F1.23	NA						03-Nov-16										NA	NA
SRR5595857	AMPLICON	502	PRJNA387720	SAMN07162621	Metagenome or environmental		public	sra	ncbi			SRX2850961	0	Illumina MiSeq	PAIRED	PCR	METAGENOMIC	MCM16.CC.B1.34ANTSeep+16SrRNA+EMP+250x2+MiSeq+V.2	5/24/2017	14	9	marine sediment metagenome	ILLUMINA	10-06-17	SRR5595857	SRS2223190	SRP107954	CCSeepAntMCM16.CC.B1.34	NA						03-Nov-16										NA	NA
SRR5595856	AMPLICON	502	PRJNA387720	SAMN07162622	Metagenome or environmental		public	sra	ncbi			SRX2850962	0	Illumina MiSeq	PAIRED	PCR	METAGENOMIC	MCM16.CC.F1.01ANTSeep+16SrRNA+EMP+250x2+MiSeq+V.2	5/24/2017	16	10	marine sediment metagenome	ILLUMINA	10-06-17	SRR5595856	SRS2223192	SRP107954	CCSeepAntMCM16.CC.F1.01	NA						03-Nov-16										NA	NA
SRR5595855	AMPLICON	502	PRJNA387720	SAMN07162627	Metagenome or environmental		public	sra	ncbi			SRX2850963	0	Illumina MiSeq	PAIRED	PCR	METAGENOMIC	MCM16.CC.G1.12ANTSeep+16SrRNA+EMP+250x2+MiSeq+V.2	5/24/2017	18	12	marine sediment metagenome	ILLUMINA	10-06-17	SRR5595855	SRS2223193	SRP107954	CCSeepAntMCM16.CC.G1.12	NA						03-Nov-16										NA	NA
SRR5595854	AMPLICON	502	PRJNA387720	SAMN07162628	Metagenome or environmental		public	sra	ncbi			SRX2850964	0	Illumina MiSeq	PAIRED	PCR	METAGENOMIC	MCM16.CC.G1.23ANTSeep+16SrRNA+EMP+250x2+MiSeq+V.2	5/24/2017	21	14	marine sediment metagenome	ILLUMINA	10-06-17	SRR5595854	SRS2223194	SRP107954	CCSeepAntMCM16.CC.G1.23	NA						03-Nov-16										NA	NA
SRR5595853	AMPLICON	502	PRJNA387720	SAMN07162625	Metagenome or environmental		public	sra	ncbi			SRX2850965	0	Illumina MiSeq	PAIRED	PCR	METAGENOMIC	MCM16.CC.F1.34ANTSeep+16SrRNA+EMP+250x2+MiSeq+V.2	5/24/2017	14	10	marine sediment metagenome	ILLUMINA	10-06-17	SRR5595853	SRS2223195	SRP107954	CCSeepAntMCM16.CC.F1.34	NA						03-Nov-16										NA	NA
SRR5595852	AMPLICON	502	PRJNA387720	SAMN07162626	Metagenome or environmental		public	sra	ncbi			SRX2850966	0	Illumina MiSeq	PAIRED	PCR	METAGENOMIC	MCM16.CC.G1.01ANTSeep+16SrRNA+EMP+250x2+MiSeq+V.2	5/24/2017	16	11	marine sediment metagenome	ILLUMINA	10-06-17	SRR5595852	SRS2223196	SRP107954	CCSeepAntMCM16.CC.G1.01	NA						03-Nov-16										NA	NA
SRR5595851	AMPLICON	502	PRJNA387720	SAMN07162701	Metagenome or environmental		public	sra	ncbi			SRX2850967	0	Illumina MiSeq	PAIRED	PCR	METAGENOMIC	MCM16.CC.P.89ANTSeep+16SrRNA+EMP+250x2+MiSeq+V.2	5/24/2017	14	9	marine sediment metagenome	ILLUMINA	10-06-17	SRR5595851	SRS2223199	SRP107954	CCSeepAntMCM16.CC.P.89	NA						07-Nov-16										NA	NA
SRR5595850	AMPLICON	502	PRJNA387720	SAMN07162702	Metagenome or environmental		public	sra	ncbi			SRX2850968	0	Illumina MiSeq	PAIRED	PCR	METAGENOMIC	MCM16.CC.P.78ANTSeep+16SrRNA+EMP+250x2+MiSeq+V.2	5/24/2017	11	7	marine sediment metagenome	ILLUMINA	10-06-17	SRR5595850	SRS2223197	SRP107954	CCSeepAntMCM16.CC.P.78	NA						07-Nov-16										NA	NA
SRR5595849	AMPLICON	502	PRJNA387720	SAMN07162703	Metagenome or environmental		public	sra	ncbi			SRX2850969	0	Illumina MiSeq	PAIRED	PCR	METAGENOMIC	MCM16.CC.P.67ANTSeep+16SrRNA+EMP+250x2+MiSeq+V.2	5/24/2017	7	5	marine sediment metagenome	ILLUMINA	10-06-17	SRR5595849	SRS2223198	SRP107954	CCSeepAntMCM16.CC.P.67	NA						07-Nov-16										NA	NA
SRR5595848	AMPLICON	502	PRJNA387720	SAMN07162704	Metagenome or environmental		public	sra	ncbi			SRX2850970	0	Illumina MiSeq	PAIRED	PCR	METAGENOMIC	MCM16.CC.P.56ANTSeep+16SrRNA+EMP+250x2+MiSeq+V.2	5/24/2017	26	17	marine sediment metagenome	ILLUMINA	10-06-17	SRR5595848	SRS2223200	SRP107954	CCSeepAntMCM16.CC.P.56	NA						07-Nov-16										NA	NA
SRR5595847	AMPLICON	502	PRJNA387720	SAMN07162705	Metagenome or environmental		public	sra	ncbi			SRX2850971	0	Illumina MiSeq	PAIRED	PCR	METAGENOMIC	MCM16.CC.P.45ANTSeep+16SrRNA+EMP+250x2+MiSeq+V.2	5/24/2017	22	14	marine sediment metagenome	ILLUMINA	10-06-17	SRR5595847	SRS2223201	SRP107954	CCSeepAntMCM16.CC.P.45	NA						07-Nov-16										NA	NA
SRR5595846	AMPLICON	502	PRJNA387720	SAMN07162706	Metagenome or environmental		public	sra	ncbi			SRX2850972	0	Illumina MiSeq	PAIRED	PCR	METAGENOMIC	MCM16.CC.P.34ANTSeep+16SrRNA+EMP+250x2+MiSeq+V.2	5/24/2017	18	12	marine sediment metagenome	ILLUMINA	10-06-17	SRR5595846	SRS2223202	SRP107954	CCSeepAntMCM16.CC.P.34	NA						07-Nov-16										NA	NA
SRR5595845	AMPLICON	502	PRJNA387720	SAMN07162707	Metagenome or environmental		public	sra	ncbi			SRX2850973	0	Illumina MiSeq	PAIRED	PCR	METAGENOMIC	MCM16.CC.P.23ANTSeep+16SrRNA+EMP+250x2+MiSeq+V.2	5/24/2017	18	12	marine sediment metagenome	ILLUMINA	10-06-17	SRR5595845	SRS2223205	SRP107954	CCSeepAntMCM16.CC.P.23	NA						07-Nov-16										NA	NA
SRR5595844	AMPLICON	502	PRJNA387720	SAMN07162708	Metagenome or environmental		public	sra	ncbi			SRX2850974	0	Illumina MiSeq	PAIRED	PCR	METAGENOMIC	MCM16.CC.P.12ANTSeep+16SrRNA+EMP+250x2+MiSeq+V.2	5/24/2017	21	14	marine sediment metagenome	ILLUMINA	10-06-17	SRR5595844	SRS2223203	SRP107954	CCSeepAntMCM16.CC.P.12	NA						07-Nov-16										NA	NA
SRR5595843	AMPLICON	502	PRJNA387720	SAMN07162709	Metagenome or environmental		public	sra	ncbi			SRX2850975	0	Illumina MiSeq	PAIRED	PCR	METAGENOMIC	MCM16.CC.P.01ANTSeep+16SrRNA+EMP+250x2+MiSeq+V.2	5/24/2017	24	15	marine sediment metagenome	ILLUMINA	10-06-17	SRR5595843	SRS2223204	SRP107954	CCSeepAntMCM16.CC.P.01	NA						07-Nov-16										NA	NA
SRR5595842	AMPLICON	502	PRJNA387720	SAMN07162710	Metagenome or environmental		public	sra	ncbi			SRX2850976	0	Illumina MiSeq	PAIRED	PCR	METAGENOMIC	MCM16.CC.A.1011ANTSeep+16SrRNA+EMP+250x2+MiSeq+V.2	5/24/2017	8	5	marine sediment metagenome	ILLUMINA	10-06-17	SRR5595842	SRS2223206	SRP107954	CCSeepAntMCM16.CC.A.1011	NA						02-Nov-16										NA	NA
SRR5595841	AMPLICON	502	PRJNA387720	SAMN07162618	Metagenome or environmental		public	sra	ncbi			SRX2850977	0	Illumina MiSeq	PAIRED	PCR	METAGENOMIC	MCM16.CC.B1.01ANTSeep+16SrRNA+EMP+250x2+MiSeq+V.2	5/24/2017	15	10	marine sediment metagenome	ILLUMINA	10-06-17	SRR5595841	SRS2223208	SRP107954	CCSeepAntMCM16.CC.B1.01	NA						03-Nov-16										NA	NA
SRR5595840	AMPLICON	502	PRJNA387720	SAMN07162617	Metagenome or environmental		public	sra	ncbi			SRX2850978	0	Illumina MiSeq	PAIRED	PCR	METAGENOMIC	MCM16.CC.E2.23ANTSeep+16SrRNA+EMP+250x2+MiSeq+V.2	5/24/2017	15	10	marine sediment metagenome	ILLUMINA	10-06-17	SRR5595840	SRS2223210	SRP107954	CCSeepAntMCM16.CC.E2.23	NA						03-Nov-16										NA	NA
SRR5595839	AMPLICON	502	PRJNA387720	SAMN07162616	Metagenome or environmental		public	sra	ncbi			SRX2850979	0	Illumina MiSeq	PAIRED	PCR	METAGENOMIC	MCM16.CC.E2.12ANTSeep+16SrRNA+EMP+250x2+MiSeq+V.2	5/24/2017	20	13	marine sediment metagenome	ILLUMINA	10-06-17	SRR5595839	SRS2223209	SRP107954	CCSeepAntMCM16.CC.E2.12	NA						03-Nov-16										NA	NA
SRR5595838	AMPLICON	502	PRJNA387720	SAMN07162615	Metagenome or environmental		public	sra	ncbi			SRX2850980	0	Illumina MiSeq	PAIRED	PCR	METAGENOMIC	MCM16.CC.E2.01ANTSeep+16SrRNA+EMP+250x2+MiSeq+V.2	5/24/2017	21	14	marine sediment metagenome	ILLUMINA	10-06-17	SRR5595838	SRS2223207	SRP107954	CCSeepAntMCM16.CC.E2.01	NA						03-Nov-16										NA	NA
SRR5595837	AMPLICON	502	PRJNA387720	SAMN07162614	Metagenome or environmental		public	sra	ncbi			SRX2850981	0	Illumina MiSeq	PAIRED	PCR	METAGENOMIC	MCM16.TR.V.910ANTSeep+16SrRNA+EMP+250x2+MiSeq+V.2	5/24/2017	0	0	marine sediment metagenome	ILLUMINA	10-06-17	SRR5595837	SRS2223211	SRP107954	CCSeepAntMCM16.TR.V.910	NA						13-Nov-16										NA	NA
SRR5595836	AMPLICON	502	PRJNA387720	SAMN07162613	Metagenome or environmental		public	sra	ncbi			SRX2850982	0	Illumina MiSeq	PAIRED	PCR	METAGENOMIC	MCM16.TR.V.89ANTSeep+16SrRNA+EMP+250x2+MiSeq+V.2	5/24/2017	0	0	marine sediment metagenome	ILLUMINA	10-06-17	SRR5595836	SRS2223212	SRP107954	CCSeepAntMCM16.TR.V.89	NA						13-Nov-16										NA	NA
SRR5595835	AMPLICON	502	PRJNA387720	SAMN07162612	Metagenome or environmental		public	sra	ncbi			SRX2850983	0	Illumina MiSeq	PAIRED	PCR	METAGENOMIC	MCM16.TR.V.78ANTSeep+16SrRNA+EMP+250x2+MiSeq+V.2	5/24/2017	0	0	marine sediment metagenome	ILLUMINA	10-06-17	SRR5595835	SRS2223213	SRP107954	CCSeepAntMCM16.TR.V.78	NA						13-Nov-16										NA	NA
SRR5595834	AMPLICON	502	PRJNA387720	SAMN07162611	Metagenome or environmental		public	sra	ncbi			SRX2850984	0	Illumina MiSeq	PAIRED	PCR	METAGENOMIC	MCM16.TR.V.67ANTSeep+16SrRNA+EMP+250x2+MiSeq+V.2	5/24/2017	0	0	marine sediment metagenome	ILLUMINA	10-06-17	SRR5595834	SRS2223214	SRP107954	CCSeepAntMCM16.TR.V.67	NA						13-Nov-16										NA	NA
ERR1144112	AMPLICON	500	PRJEB11496	SAMEA3672678		CENTRAL MICHIGAN UNIVERSITY	public	sra	ncbi			ERX1222922	250	Illumina MiSeq	PAIRED	PCR	METAGENOMIC	unspecified	12/25/2015	341	210	sediment metagenome	ILLUMINA	12/24/2015	ERR1144112	ERS979827	ERP012890	SAMEA3672678	NA												0				NA	NA
ERR1144113	AMPLICON	500	PRJEB11496	SAMEA3672679		CENTRAL MICHIGAN UNIVERSITY	public	sra	ncbi			ERX1222923	250	Illumina MiSeq	PAIRED	PCR	METAGENOMIC	unspecified	12/25/2015	275	171	sediment metagenome	ILLUMINA	12/24/2015	ERR1144113	ERS979828	ERP012890	SAMEA3672679	NA												0				NA	NA
ERR1144114	AMPLICON	500	PRJEB11496	SAMEA3672680		CENTRAL MICHIGAN UNIVERSITY	public	sra	ncbi			ERX1222924	250	Illumina MiSeq	PAIRED	PCR	METAGENOMIC	unspecified	12/25/2015	372	228	sediment metagenome	ILLUMINA	12/24/2015	ERR1144114	ERS979829	ERP012890	SAMEA3672680	NA												0				NA	NA
ERR1144115	AMPLICON	500	PRJEB11496	SAMEA3672681		CENTRAL MICHIGAN UNIVERSITY	public	sra	ncbi			ERX1222925	250	Illumina MiSeq	PAIRED	PCR	METAGENOMIC	unspecified	12/25/2015	326	199	sediment metagenome	ILLUMINA	12/24/2015	ERR1144115	ERS979830	ERP012890	SAMEA3672681	NA												0				NA	NA
ERR1144116	AMPLICON	500	PRJEB11496	SAMEA3672682		CENTRAL MICHIGAN UNIVERSITY	public	sra	ncbi			ERX1222926	250	Illumina MiSeq	PAIRED	PCR	METAGENOMIC	unspecified	12/25/2015	277	171	sediment metagenome	ILLUMINA	12/24/2015	ERR1144116	ERS979831	ERP012890	SAMEA3672682	NA												0				NA	NA
ERR1144117	AMPLICON	500	PRJEB11496	SAMEA3672683		CENTRAL MICHIGAN UNIVERSITY	public	sra	ncbi			ERX1222927	250	Illumina MiSeq	PAIRED	PCR	METAGENOMIC	unspecified	12/25/2015	340	211	sediment metagenome	ILLUMINA	12/24/2015	ERR1144117	ERS979832	ERP012890	SAMEA3672683	NA												0				NA	NA
ERR1144118	AMPLICON	500	PRJEB11496	SAMEA3672684		CENTRAL MICHIGAN UNIVERSITY	public	sra	ncbi			ERX1222928	250	Illumina MiSeq	PAIRED	PCR	METAGENOMIC	unspecified	12/25/2015	220	135	sediment metagenome	ILLUMINA	12/24/2015	ERR1144118	ERS979833	ERP012890	SAMEA3672684	NA												0				NA	NA
ERR1144119	AMPLICON	500	PRJEB11496	SAMEA3672685		CENTRAL MICHIGAN UNIVERSITY	public	sra	ncbi			ERX1222929	250	Illumina MiSeq	PAIRED	PCR	METAGENOMIC	unspecified	12/25/2015	262	160	sediment metagenome	ILLUMINA	12/24/2015	ERR1144119	ERS979834	ERP012890	SAMEA3672685	NA												0				NA	NA
ERR1144120	AMPLICON	500	PRJEB11496	SAMEA3672686		CENTRAL MICHIGAN UNIVERSITY	public	sra	ncbi			ERX1222930	250	Illumina MiSeq	PAIRED	PCR	METAGENOMIC	unspecified	12/25/2015	424	261	sediment metagenome	ILLUMINA	12/24/2015	ERR1144120	ERS979835	ERP012890	SAMEA3672686	NA												0				NA	NA
ERR1144121	AMPLICON	500	PRJEB11496	SAMEA3672687		CENTRAL MICHIGAN UNIVERSITY	public	sra	ncbi			ERX1222931	250	Illumina MiSeq	PAIRED	PCR	METAGENOMIC	unspecified	12/25/2015	403	252	sediment metagenome	ILLUMINA	12/24/2015	ERR1144121	ERS979836	ERP012890	SAMEA3672687	NA												0				NA	NA
ERR1144122	AMPLICON	500	PRJEB11496	SAMEA3672688		CENTRAL MICHIGAN UNIVERSITY	public	sra	ncbi			ERX1222932	250	Illumina MiSeq	PAIRED	PCR	METAGENOMIC	unspecified	12/25/2015	378	230	sediment metagenome	ILLUMINA	12/24/2015	ERR1144122	ERS979837	ERP012890	SAMEA3672688	NA												0				NA	NA
ERR1144123	AMPLICON	500	PRJEB11496	SAMEA3672689		CENTRAL MICHIGAN UNIVERSITY	public	sra	ncbi			ERX1222933	250	Illumina MiSeq	PAIRED	PCR	METAGENOMIC	unspecified	12/25/2015	103	63	sediment metagenome	ILLUMINA	12/24/2015	ERR1144123	ERS979838	ERP012890	SAMEA3672689	NA												0				NA	NA
ERR1144124	AMPLICON	500	PRJEB11496	SAMEA3672690		CENTRAL MICHIGAN UNIVERSITY	public	sra	ncbi			ERX1222934	250	Illumina MiSeq	PAIRED	PCR	METAGENOMIC	unspecified	12/25/2015	357	221	sediment metagenome	ILLUMINA	12/24/2015	ERR1144124	ERS979839	ERP012890	SAMEA3672690	NA												0				NA	NA
ERR1144125	AMPLICON	500	PRJEB11496	SAMEA3672691		CENTRAL MICHIGAN UNIVERSITY	public	sra	ncbi			ERX1222935	250	Illumina MiSeq	PAIRED	PCR	METAGENOMIC	unspecified	12/25/2015	110	66	sediment metagenome	ILLUMINA	12/24/2015	ERR1144125	ERS979840	ERP012890	SAMEA3672691	NA												0				NA	NA
ERR1144126	AMPLICON	500	PRJEB11496	SAMEA3672692		CENTRAL MICHIGAN UNIVERSITY	public	sra	ncbi			ERX1222936	250	Illumina MiSeq	PAIRED	PCR	METAGENOMIC	unspecified	12/25/2015	113	68	sediment metagenome	ILLUMINA	12/24/2015	ERR1144126	ERS979841	ERP012890	SAMEA3672692	NA												0				NA	NA
ERR1144127	AMPLICON	500	PRJEB11496	SAMEA3672693		CENTRAL MICHIGAN UNIVERSITY	public	sra	ncbi			ERX1222937	250	Illumina MiSeq	PAIRED	PCR	METAGENOMIC	unspecified	12/25/2015	104	63	sediment metagenome	ILLUMINA	12/24/2015	ERR1144127	ERS979842	ERP012890	SAMEA3672693	NA												0				NA	NA
ERR1144128	AMPLICON	500	PRJEB11496	SAMEA3672694		CENTRAL MICHIGAN UNIVERSITY	public	sra	ncbi			ERX1222938	250	Illumina MiSeq	PAIRED	PCR	METAGENOMIC	unspecified	12/25/2015	78	45	sediment metagenome	ILLUMINA	12/24/2015	ERR1144128	ERS979843	ERP012890	SAMEA3672694	NA												0				NA	NA
ERR1144129	AMPLICON	500	PRJEB11496	SAMEA3672695		CENTRAL MICHIGAN UNIVERSITY	public	sra	ncbi			ERX1222939	250	Illumina MiSeq	PAIRED	PCR	METAGENOMIC	unspecified	12/25/2015	112	66	sediment metagenome	ILLUMINA	12/24/2015	ERR1144129	ERS979844	ERP012890	SAMEA3672695	NA												0				NA	NA
ERR1144130	AMPLICON	500	PRJEB11496	SAMEA3672696		CENTRAL MICHIGAN UNIVERSITY	public	sra	ncbi			ERX1222940	250	Illumina MiSeq	PAIRED	PCR	METAGENOMIC	unspecified	12/25/2015	88	51	sediment metagenome	ILLUMINA	12/24/2015	ERR1144130	ERS979845	ERP012890	SAMEA3672696	NA												0				NA	NA
ERR1144131	AMPLICON	500	PRJEB11496	SAMEA3672697		CENTRAL MICHIGAN UNIVERSITY	public	sra	ncbi			ERX1222941	250	Illumina MiSeq	PAIRED	PCR	METAGENOMIC	unspecified	12/25/2015	89	52	sediment metagenome	ILLUMINA	12/24/2015	ERR1144131	ERS979846	ERP012890	SAMEA3672697	NA												0				NA	NA
ERR1144132	AMPLICON	500	PRJEB11496	SAMEA3672698		CENTRAL MICHIGAN UNIVERSITY	public	sra	ncbi			ERX1222942	250	Illumina MiSeq	PAIRED	PCR	METAGENOMIC	unspecified	12/25/2015	93	53	sediment metagenome	ILLUMINA	12/24/2015	ERR1144132	ERS979847	ERP012890	SAMEA3672698	NA												0				NA	NA
ERR1144133	AMPLICON	500	PRJEB11496	SAMEA3672699		CENTRAL MICHIGAN UNIVERSITY	public	sra	ncbi			ERX1222943	250	Illumina MiSeq	PAIRED	PCR	METAGENOMIC	unspecified	12/25/2015	136	82	sediment metagenome	ILLUMINA	12/24/2015	ERR1144133	ERS979848	ERP012890	SAMEA3672699	NA												0				NA	NA
ERR1144134	AMPLICON	500	PRJEB11496	SAMEA3672700		CENTRAL MICHIGAN UNIVERSITY	public	sra	ncbi			ERX1222944	250	Illumina MiSeq	PAIRED	PCR	METAGENOMIC	unspecified	12/25/2015	93	55	sediment metagenome	ILLUMINA	12/24/2015	ERR1144134	ERS979849	ERP012890	SAMEA3672700	NA												0				NA	NA
ERR1144135	AMPLICON	500	PRJEB11496	SAMEA3672701		CENTRAL MICHIGAN UNIVERSITY	public	sra	ncbi			ERX1222945	250	Illumina MiSeq	PAIRED	PCR	METAGENOMIC	unspecified	12/25/2015	89	52	sediment metagenome	ILLUMINA	12/24/2015	ERR1144135	ERS979850	ERP012890	SAMEA3672701	NA												0				NA	NA
ERR1144136	AMPLICON	500	PRJEB11497	SAMEA3672702		CENTRAL MICHIGAN UNIVERSITY	public	sra	ncbi			ERX1222946	250	Illumina MiSeq	PAIRED	PCR	METAGENOMIC	unspecified	12/25/2015	254	166	sediment metagenome	ILLUMINA	12/24/2015	ERR1144136	ERS979851	ERP012891	ANT_1_1	NA						2014						0				NA	NA
ERR1144137	AMPLICON	500	PRJEB11497	SAMEA3672703		CENTRAL MICHIGAN UNIVERSITY	public	sra	ncbi			ERX1222947	250	Illumina MiSeq	PAIRED	PCR	METAGENOMIC	unspecified	12/25/2015	332	221	sediment metagenome	ILLUMINA	12/24/2015	ERR1144137	ERS979852	ERP012891	ANT_1_2	NA						2014						0				NA	NA
ERR1144138	AMPLICON	500	PRJEB11497	SAMEA3672704		CENTRAL MICHIGAN UNIVERSITY	public	sra	ncbi			ERX1222948	250	Illumina MiSeq	PAIRED	PCR	METAGENOMIC	unspecified	12/25/2015	196	128	sediment metagenome	ILLUMINA	12/24/2015	ERR1144138	ERS979853	ERP012891	ANT_1_3	NA						2014						0				NA	NA
ERR1144139	AMPLICON	500	PRJEB11497	SAMEA3672705		CENTRAL MICHIGAN UNIVERSITY	public	sra	ncbi			ERX1222949	250	Illumina MiSeq	PAIRED	PCR	METAGENOMIC	unspecified	12/25/2015	182	117	sediment metagenome	ILLUMINA	12/24/2015	ERR1144139	ERS979854	ERP012891	ANT_1_4	NA						2014						0				NA	NA
ERR1144140	AMPLICON	500	PRJEB11497	SAMEA3672706		CENTRAL MICHIGAN UNIVERSITY	public	sra	ncbi			ERX1222950	250	Illumina MiSeq	PAIRED	PCR	METAGENOMIC	unspecified	12/25/2015	154	101	sediment metagenome	ILLUMINA	12/24/2015	ERR1144140	ERS979855	ERP012891	ANT_1_5	NA						2014						0				NA	NA
ERR1144141	AMPLICON	500	PRJEB11497	SAMEA3672707		CENTRAL MICHIGAN UNIVERSITY	public	sra	ncbi			ERX1222951	250	Illumina MiSeq	PAIRED	PCR	METAGENOMIC	unspecified	12/25/2015	192	122	sediment metagenome	ILLUMINA	12/24/2015	ERR1144141	ERS979856	ERP012891	ANT_1_6	NA						2014						0				NA	NA
ERR1144142	AMPLICON	500	PRJEB11497	SAMEA3672708		CENTRAL MICHIGAN UNIVERSITY	public	sra	ncbi			ERX1222952	250	Illumina MiSeq	PAIRED	PCR	METAGENOMIC	unspecified	12/25/2015	132	86	sediment metagenome	ILLUMINA	12/24/2015	ERR1144142	ERS979857	ERP012891	ANT_1_7	NA						2014						0				NA	NA
ERR1144143	AMPLICON	500	PRJEB11497	SAMEA3672709		CENTRAL MICHIGAN UNIVERSITY	public	sra	ncbi			ERX1222953	250	Illumina MiSeq	PAIRED	PCR	METAGENOMIC	unspecified	12/25/2015	189	123	sediment metagenome	ILLUMINA	12/24/2015	ERR1144143	ERS979858	ERP012891	ANT_1_8	NA						2014						0				NA	NA
ERR1144144	AMPLICON	500	PRJEB11497	SAMEA3672710		CENTRAL MICHIGAN UNIVERSITY	public	sra	ncbi			ERX1222954	250	Illumina MiSeq	PAIRED	PCR	METAGENOMIC	unspecified	12/25/2015	320	209	sediment metagenome	ILLUMINA	12/24/2015	ERR1144144	ERS979859	ERP012891	ANT_1_9	NA						2014						0				NA	NA
ERR1144145	AMPLICON	500	PRJEB11497	SAMEA3672711		CENTRAL MICHIGAN UNIVERSITY	public	sra	ncbi			ERX1222955	250	Illumina MiSeq	PAIRED	PCR	METAGENOMIC	unspecified	12/25/2015	200	127	sediment metagenome	ILLUMINA	12/24/2015	ERR1144145	ERS979860	ERP012891	ANT_1_10	NA						2014						0				NA	NA
ERR1144146	AMPLICON	500	PRJEB11497	SAMEA3672712		CENTRAL MICHIGAN UNIVERSITY	public	sra	ncbi			ERX1222956	250	Illumina MiSeq	PAIRED	PCR	METAGENOMIC	unspecified	12/25/2015	112	73	sediment metagenome	ILLUMINA	12/24/2015	ERR1144146	ERS979861	ERP012891	ANT_1_11	NA						2014						0				NA	NA
ERR1144147	AMPLICON	500	PRJEB11497	SAMEA3672713		CENTRAL MICHIGAN UNIVERSITY	public	sra	ncbi			ERX1222957	250	Illumina MiSeq	PAIRED	PCR	METAGENOMIC	unspecified	12/25/2015	153	99	sediment metagenome	ILLUMINA	12/24/2015	ERR1144147	ERS979862	ERP012891	ANT_1_12	NA						2014						0				NA	NA
ERR1144148	AMPLICON	500	PRJEB11497	SAMEA3672714		CENTRAL MICHIGAN UNIVERSITY	public	sra	ncbi			ERX1222958	250	Illumina MiSeq	PAIRED	PCR	METAGENOMIC	unspecified	12/25/2015	163	105	sediment metagenome	ILLUMINA	12/24/2015	ERR1144148	ERS979863	ERP012891	ANT_1_13	NA						2014						0				NA	NA
ERR1144149	AMPLICON	500	PRJEB11497	SAMEA3672715		CENTRAL MICHIGAN UNIVERSITY	public	sra	ncbi			ERX1222959	250	Illumina MiSeq	PAIRED	PCR	METAGENOMIC	unspecified	12/25/2015	124	79	sediment metagenome	ILLUMINA	12/24/2015	ERR1144149	ERS979864	ERP012891	ANT_2_2	NA						2014						0				NA	NA
ERR1144150	AMPLICON	500	PRJEB11497	SAMEA3672716		CENTRAL MICHIGAN UNIVERSITY	public	sra	ncbi			ERX1222960	250	Illumina MiSeq	PAIRED	PCR	METAGENOMIC	unspecified	12/25/2015	121	77	sediment metagenome	ILLUMINA	12/24/2015	ERR1144150	ERS979865	ERP012891	ANT_2_3	NA						2014						0				NA	NA
ERR1144151	AMPLICON	500	PRJEB11497	SAMEA3672717		CENTRAL MICHIGAN UNIVERSITY	public	sra	ncbi			ERX1222961	250	Illumina MiSeq	PAIRED	PCR	METAGENOMIC	unspecified	12/25/2015	118	75	sediment metagenome	ILLUMINA	12/24/2015	ERR1144151	ERS979866	ERP012891	ANT_2_5	NA						2014						0				NA	NA
ERR1144152	AMPLICON	500	PRJEB11497	SAMEA3672718		CENTRAL MICHIGAN UNIVERSITY	public	sra	ncbi			ERX1222962	250	Illumina MiSeq	PAIRED	PCR	METAGENOMIC	unspecified	12/25/2015	104	65	sediment metagenome	ILLUMINA	12/24/2015	ERR1144152	ERS979867	ERP012891	ANT_2_7	NA						2014						0				NA	NA
ERR1144153	AMPLICON	500	PRJEB11497	SAMEA3672719		CENTRAL MICHIGAN UNIVERSITY	public	sra	ncbi			ERX1222963	250	Illumina MiSeq	PAIRED	PCR	METAGENOMIC	unspecified	12/25/2015	108	69	sediment metagenome	ILLUMINA	12/24/2015	ERR1144153	ERS979868	ERP012891	ANT_2_9	NA						2014						0				NA	NA
ERR1144154	AMPLICON	500	PRJEB11497	SAMEA3672720		CENTRAL MICHIGAN UNIVERSITY	public	sra	ncbi			ERX1222964	250	Illumina MiSeq	PAIRED	PCR	METAGENOMIC	unspecified	12/25/2015	120	75	sediment metagenome	ILLUMINA	12/24/2015	ERR1144154	ERS979869	ERP012891	ANT_2_11	NA						2014						0				NA	NA
ERR1144155	AMPLICON	500	PRJEB11497	SAMEA3672721		CENTRAL MICHIGAN UNIVERSITY	public	sra	ncbi			ERX1222965	250	Illumina MiSeq	PAIRED	PCR	METAGENOMIC	unspecified	12/25/2015	129	81	sediment metagenome	ILLUMINA	12/24/2015	ERR1144155	ERS979870	ERP012891	ANT_2_13	NA						2014						0				NA	NA
ERR1144156	AMPLICON	500	PRJEB11497	SAMEA3672722		CENTRAL MICHIGAN UNIVERSITY	public	sra	ncbi			ERX1222966	250	Illumina MiSeq	PAIRED	PCR	METAGENOMIC	unspecified	12/25/2015	144	90	sediment metagenome	ILLUMINA	12/24/2015	ERR1144156	ERS979871	ERP012891	ANT_2_15	NA						2014						0				NA	NA
ERR1144157	AMPLICON	500	PRJEB11497	SAMEA3672723		CENTRAL MICHIGAN UNIVERSITY	public	sra	ncbi			ERX1222967	250	Illumina MiSeq	PAIRED	PCR	METAGENOMIC	unspecified	12/25/2015	86	54	sediment metagenome	ILLUMINA	12/24/2015	ERR1144157	ERS979872	ERP012891	ANT_2_18	NA						2014						0				NA	NA
ERR1144158	AMPLICON	500	PRJEB11497	SAMEA3672724		CENTRAL MICHIGAN UNIVERSITY	public	sra	ncbi			ERX1222968	250	Illumina MiSeq	PAIRED	PCR	METAGENOMIC	unspecified	12/25/2015	121	76	sediment metagenome	ILLUMINA	12/24/2015	ERR1144158	ERS979873	ERP012891	ANT_2_19	NA						2014						0				NA	NA
ERR1144159	AMPLICON	500	PRJEB11497	SAMEA3672725		CENTRAL MICHIGAN UNIVERSITY	public	sra	ncbi			ERX1222969	250	Illumina MiSeq	PAIRED	PCR	METAGENOMIC	unspecified	12/25/2015	127	80	sediment metagenome	ILLUMINA	12/24/2015	ERR1144159	ERS979874	ERP012891	ANT_2_21	NA						2014						0				NA	NA
SRR5535681	AMPLICON	400	PRJNA386506	SAMN06962959	Metagenome or environmental		public	sra	ncbi			SRX2805257	0	Illumina MiSeq	PAIRED	PCR	METAGENOMIC	WBC2	05-12-17	34	16	sediment metagenome	ILLUMINA	05-12-17	SRR5535681	SRS2185125	SRP107011	WBC2	101						12-04-13										NA	NA
SRR5535680	AMPLICON	400	PRJNA386506	SAMN06962952	Metagenome or environmental		public	sra	ncbi			SRX2805258	0	Illumina MiSeq	PAIRED	PCR	METAGENOMIC	WBA1	05-12-17	50	22	sediment metagenome	ILLUMINA	05-12-17	SRR5535680	SRS2185126	SRP107011	WBA1	49						12-04-13										NA	NA
SRR5535679	AMPLICON	400	PRJNA386506	SAMN06962953	Metagenome or environmental		public	sra	ncbi			SRX2805259	0	Illumina MiSeq	PAIRED	PCR	METAGENOMIC	WBA2	05-12-17	22	9	sediment metagenome	ILLUMINA	05-12-17	SRR5535679	SRS2185127	SRP107011	WBA2	42						12-04-13										NA	NA
SRR5535678	AMPLICON	400	PRJNA386506	SAMN06962948	Metagenome or environmental		public	sra	ncbi			SRX2805260	0	Illumina MiSeq	PAIRED	PCR	METAGENOMIC	FBB3	05-12-17	13	7	sediment metagenome	ILLUMINA	05-12-17	SRR5535678	SRS2185129	SRP107011	FBB3	18						01-09-14										NA	NA
SRR5535677	AMPLICON	400	PRJNA386506	SAMN06962954	Metagenome or environmental		public	sra	ncbi			SRX2805261	0	Illumina MiSeq	PAIRED	PCR	METAGENOMIC	WBA3	05-12-17	35	15	sediment metagenome	ILLUMINA	05-12-17	SRR5535677	SRS2185128	SRP107011	WBA3	21						12-04-13										NA	NA
SRR5535676	AMPLICON	400	PRJNA386506	SAMN06962955	Metagenome or environmental		public	sra	ncbi			SRX2805262	0	Illumina MiSeq	PAIRED	PCR	METAGENOMIC	WBB1	05-12-17	34	15	sediment metagenome	ILLUMINA	05-12-17	SRR5535676	SRS2185130	SRP107011	WBB1	14						12-04-13										NA	NA
SRR5535675	AMPLICON	400	PRJNA386506	SAMN06962949	Metagenome or environmental		public	sra	ncbi			SRX2805263	0	Illumina MiSeq	PAIRED	PCR	METAGENOMIC	FBC1	05-12-17	40	18	sediment metagenome	ILLUMINA	05-12-17	SRR5535675	SRS2185131	SRP107011	FBC1	126						01-09-14										NA	NA
SRR5535674	AMPLICON	400	PRJNA386506	SAMN06962956	Metagenome or environmental		public	sra	ncbi			SRX2805264	0	Illumina MiSeq	PAIRED	PCR	METAGENOMIC	WBB2	05-12-17	13	6	sediment metagenome	ILLUMINA	05-12-17	SRR5535674	SRS2185132	SRP107011	WBB2	11						12-04-13										NA	NA
SRR5535673	AMPLICON	400	PRJNA386506	SAMN06962957	Metagenome or environmental		public	sra	ncbi			SRX2805265	0	Illumina MiSeq	PAIRED	PCR	METAGENOMIC	WBB3	05-12-17	26	11	sediment metagenome	ILLUMINA	05-12-17	SRR5535673	SRS2185133	SRP107011	WBB3	18						12-04-13										NA	NA
SRR5535672	AMPLICON	400	PRJNA386506	SAMN06962946	Metagenome or environmental		public	sra	ncbi			SRX2805266	0	Illumina MiSeq	PAIRED	PCR	METAGENOMIC	FBB1	05-12-17	9	4	sediment metagenome	ILLUMINA	05-12-17	SRR5535672	SRS2185134	SRP107011	FBB1	14						01-09-14										NA	NA
SRR5535671	AMPLICON	400	PRJNA386506	SAMN06962947	Metagenome or environmental		public	sra	ncbi			SRX2805267	0	Illumina MiSeq	PAIRED	PCR	METAGENOMIC	FBB2	05-12-17	9	4	sediment metagenome	ILLUMINA	05-12-17	SRR5535671	SRS2185135	SRP107011	FBB2	11						01-09-14										NA	NA
SRR5535670	AMPLICON	400	PRJNA386506	SAMN06962960	Metagenome or environmental		public	sra	ncbi			SRX2805268	0	Illumina MiSeq	PAIRED	PCR	METAGENOMIC	WBC3	05-12-17	40	19	sediment metagenome	ILLUMINA	05-12-17	SRR5535670	SRS2185136	SRP107011	WBC3	150						12-04-13										NA	NA
SRR5535669	AMPLICON	400	PRJNA386506	SAMN06962958	Metagenome or environmental		public	sra	ncbi			SRX2805269	0	Illumina MiSeq	PAIRED	PCR	METAGENOMIC	WBC1	05-12-17	30	14	sediment metagenome	ILLUMINA	05-12-17	SRR5535669	SRS2185137	SRP107011	WBC1	94						12-04-13										NA	NA
SRR5535668	AMPLICON	400	PRJNA386506	SAMN06962950	Metagenome or environmental		public	sra	ncbi			SRX2805270	0	Illumina MiSeq	PAIRED	PCR	METAGENOMIC	FBC2	05-12-17	31	14	sediment metagenome	ILLUMINA	05-12-17	SRR5535668	SRS2185138	SRP107011	FBC2	80						01-09-14										NA	NA
SRR5535667	AMPLICON	400	PRJNA386506	SAMN06962951	Metagenome or environmental		public	sra	ncbi			SRX2805271	0	Illumina MiSeq	PAIRED	PCR	METAGENOMIC	FBC3	05-12-17	26	12	sediment metagenome	ILLUMINA	05-12-17	SRR5535667	SRS2185139	SRP107011	FBC3	53						01-09-14										NA	NA
SRR5535807	AMPLICON	400	PRJNA386506	SAMN06965936	Metagenome or environmental		public	sra	ncbi			SRX2805380	0	Illumina MiSeq	PAIRED	PCR	METAGENOMIC	WBC1	05-12-17	0	0	sediment metagenome	ILLUMINA	05-12-17	SRR5535807	SRS2185234	SRP107011	WBB1_arc	14						12-04-13										NA	NA
SRR5535806	AMPLICON	400	PRJNA386506	SAMN06965937	Metagenome or environmental		public	sra	ncbi			SRX2805381	0	Illumina MiSeq	PAIRED	PCR	METAGENOMIC	WBC2	05-12-17	0	0	sediment metagenome	ILLUMINA	05-12-17	SRR5535806	SRS2185235	SRP107011	WBB2_arc	11						12-04-13										NA	NA
SRR5535805	AMPLICON	400	PRJNA386506	SAMN06965934	Metagenome or environmental		public	sra	ncbi			SRX2805382	0	Illumina MiSeq	PAIRED	PCR	METAGENOMIC	WBB2	05-12-17	6	4	sediment metagenome	ILLUMINA	05-12-17	SRR5535805	SRS2185236	SRP107011	WBA2_arc	42						12-04-13										NA	NA
SRR5535804	AMPLICON	400	PRJNA386506	SAMN06965935	Metagenome or environmental		public	sra	ncbi			SRX2805383	0	Illumina MiSeq	PAIRED	PCR	METAGENOMIC	WBB3	05-12-17	4	2	sediment metagenome	ILLUMINA	05-12-17	SRR5535804	SRS2185237	SRP107011	WBA3_arc	21						12-04-13										NA	NA
SRR5535803	AMPLICON	400	PRJNA386506	SAMN06965940	Metagenome or environmental		public	sra	ncbi			SRX2805384	0	Illumina MiSeq	PAIRED	PCR	METAGENOMIC	FBA2	05-12-17	2	1	sediment metagenome	ILLUMINA	05-12-17	SRR5535803	SRS2185238	SRP107011	WBC2_arc	101						12-04-13										NA	NA
SRR5535802	AMPLICON	400	PRJNA386506	SAMN06965941	Metagenome or environmental		public	sra	ncbi			SRX2805385	0	Illumina MiSeq	PAIRED	PCR	METAGENOMIC	FBA3	05-12-17	20	10	sediment metagenome	ILLUMINA	05-12-17	SRR5535802	SRS2185239	SRP107011	WBC3_arc	150						12-04-13										NA	NA
SRR5535801	AMPLICON	400	PRJNA386506	SAMN06965938	Metagenome or environmental		public	sra	ncbi			SRX2805386	0	Illumina MiSeq	PAIRED	PCR	METAGENOMIC	WBC3	05-12-17	0	0	sediment metagenome	ILLUMINA	05-12-17	SRR5535801	SRS2185240	SRP107011	WBB3_arc	18						12-04-13										NA	NA
SRR5535800	AMPLICON	400	PRJNA386506	SAMN06965939	Metagenome or environmental		public	sra	ncbi			SRX2805387	0	Illumina MiSeq	PAIRED	PCR	METAGENOMIC	FBA1	05-12-17	48	24	sediment metagenome	ILLUMINA	05-12-17	SRR5535800	SRS2185241	SRP107011	WBC1_arc	94						12-04-13										NA	NA
SRR5535799	AMPLICON	400	PRJNA386506	SAMN06965924	Metagenome or environmental		public	sra	ncbi			SRX2805388	0	Illumina MiSeq	PAIRED	PCR	METAGENOMIC	FBB1	05-12-17	53	26	sediment metagenome	ILLUMINA	05-12-17	SRR5535799	SRS2185242	SRP107011	FBA1_arc	70						01-09-14										NA	NA
SRR5535798	AMPLICON	400	PRJNA386506	SAMN06965925	Metagenome or environmental		public	sra	ncbi			SRX2805389	0	Illumina MiSeq	PAIRED	PCR	METAGENOMIC	FBB2	05-12-17	37	18	sediment metagenome	ILLUMINA	05-12-17	SRR5535798	SRS2185243	SRP107011	FBA2_arc	35						01-09-14										NA	NA
SRR5535797	AMPLICON	400	PRJNA386506	SAMN06965926	Metagenome or environmental		public	sra	ncbi			SRX2805390	0	Illumina MiSeq	PAIRED	PCR	METAGENOMIC	FBB3	05-12-17	5	3	sediment metagenome	ILLUMINA	05-12-17	SRR5535797	SRS2185244	SRP107011	FBA3_arc	39						01-09-14										NA	NA
SRR5535796	AMPLICON	400	PRJNA386506	SAMN06965927	Metagenome or environmental		public	sra	ncbi			SRX2805391	0	Illumina MiSeq	PAIRED	PCR	METAGENOMIC	FBC1	05-12-17	3	2	sediment metagenome	ILLUMINA	05-12-17	SRR5535796	SRS2185245	SRP107011	FBB1_arc	14						01-09-14										NA	NA
SRR5535795	AMPLICON	400	PRJNA386506	SAMN06965928	Metagenome or environmental		public	sra	ncbi			SRX2805392	0	Illumina MiSeq	PAIRED	PCR	METAGENOMIC	FBC2	05-12-17	2	1	sediment metagenome	ILLUMINA	05-12-17	SRR5535795	SRS2185246	SRP107011	FBB2_arc	11						01-09-14										NA	NA
SRR5535794	AMPLICON	400	PRJNA386506	SAMN06965929	Metagenome or environmental		public	sra	ncbi			SRX2805393	0	Illumina MiSeq	PAIRED	PCR	METAGENOMIC	FBC3	05-12-17	3	2	sediment metagenome	ILLUMINA	05-12-17	SRR5535794	SRS2185247	SRP107011	FBB3_arc	18						01-09-14										NA	NA
SRR5535793	AMPLICON	400	PRJNA386506	SAMN06965930	Metagenome or environmental		public	sra	ncbi			SRX2805394	0	Illumina MiSeq	PAIRED	PCR	METAGENOMIC	WBA1	05-12-17	7	4	sediment metagenome	ILLUMINA	05-12-17	SRR5535793	SRS2185248	SRP107011	FBC1_arc	126						01-09-14										NA	NA
SRR5535792	AMPLICON	400	PRJNA386506	SAMN06965931	Metagenome or environmental		public	sra	ncbi			SRX2805395	0	Illumina MiSeq	PAIRED	PCR	METAGENOMIC	WBA2	05-12-17	11	6	sediment metagenome	ILLUMINA	05-12-17	SRR5535792	SRS2185249	SRP107011	FBC2_arc	80						01-09-14										NA	NA
SRR5535791	AMPLICON	400	PRJNA386506	SAMN06965932	Metagenome or environmental		public	sra	ncbi			SRX2805396	0	Illumina MiSeq	PAIRED	PCR	METAGENOMIC	WBA3	05-12-17	10	6	sediment metagenome	ILLUMINA	05-12-17	SRR5535791	SRS2185250	SRP107011	FBC3_arc	53						01-09-14										NA	NA
SRR5535790	AMPLICON	400	PRJNA386506	SAMN06965933	Metagenome or environmental		public	sra	ncbi			SRX2805397	0	Illumina MiSeq	PAIRED	PCR	METAGENOMIC	WBB1	05-12-17	12	7	sediment metagenome	ILLUMINA	05-12-17	SRR5535790	SRS2185251	SRP107011	WBA1_arc	49						12-04-13										NA	NA
SRR6704966	AMPLICON	450	PRJNA433699	SAMN08514607	MIMS.me		public	sra	ncbi			SRX3679071	0	Illumina MiSeq	PAIRED	PCR	METAGENOMIC	HR4	02-09-18	56	22	sediment metagenome	ILLUMINA	02-09-18	SRR6704966	SRS2939513	SRP132612	HR4	NA						11-Dec-14						1090				NA	NA
SRR6704965	AMPLICON	449	PRJNA433699	SAMN08514606	MIGS/MIMS/MIMARKS.sediment		public	sra	ncbi			SRX3679072	0	Illumina MiSeq	PAIRED	PCR	METAGENOMIC	BR1	02-09-18	56	22	sediment metagenome	ILLUMINA	02-09-18	SRR6704965	SRS2939514	SRP132612	BR1	NA						12-Dec-14						707				NA	NA
SRR6704964	AMPLICON	448	PRJNA433699	SAMN08514605	MIGS/MIMS/MIMARKS.sediment		public	sra	ncbi			SRX3679073	0	Illumina MiSeq	PAIRED	PCR	METAGENOMIC	AXE	02-09-18	97	38	sediment metagenome	ILLUMINA	02-09-18	SRR6704964	SRS2939510	SRP132612	AXE	NA						23-Jan-14						520				NA	NA
SRR6704963	AMPLICON	448	PRJNA433699	SAMN08514604	MIMS.me		public	sra	ncbi			SRX3679074	0	Illumina MiSeq	PAIRED	PCR	METAGENOMIC	3S	02-09-18	97	37	sediment metagenome	ILLUMINA	02-09-18	SRR6704963	SRS2939511	SRP132612	3S	NA						22-Jan-14						1188				NA	NA
SRR6704962	AMPLICON	443	PRJNA433699	SAMN08514608	MIGS/MIMS/MIMARKS.sediment		public	sra	ncbi			SRX3679075	0	Illumina MiSeq	PAIRED	PCR	METAGENOMIC	HR6	02-09-18	273	98	sediment metagenome	ILLUMINA	02-09-18	SRR6704962	SRS2939512	SRP132612	HR6	NA						15-Dec-14						1190				NA	NA
SRR5574660	AMPLICON	247	PRJNA386567	SAMN06976453	Metagenome or environmental		public	sra	ncbi			SRX2833040	0	Illumina MiSeq	PAIRED	PCR	METAGENOMIC	11731_BV9	5/18/2017	22	4	glacier metagenome	ILLUMINA	8/31/2017	SRR5574660	SRS2483236	SRP107297	11731_AntarcticCarbonate	NA						01-Jan-10										NA	NA
SRR5574661	AMPLICON	247	PRJNA386567	SAMN06976452	Metagenome or environmental		public	sra	ncbi			SRX2833039	0	Illumina MiSeq	PAIRED	PCR	METAGENOMIC	11730_BV8	5/18/2017	14	3	glacier metagenome	ILLUMINA	8/31/2017	SRR5574661	SRS2483238	SRP107297	11730_AntarcticCarbonate	NA						01-Jan-10										NA	NA
SRR3089288	AMPLICON	302	PRJNA306790	SAMN04372359	MIMS.me		public	sra	ncbi			SRX1520807	0	Illumina MiSeq	PAIRED	PCR	METAGENOMIC	19	01-06-16	1	1	ice metagenome	ILLUMINA	01-11-16	SRR3089288	SRS1239015	SRP068167	19	NA						10/24/2011						not applicable				NA	NA	sea ice	sea ice	sea ice
SRR3089287	AMPLICON	302	PRJNA306790	SAMN04372358	MIMS.me		public	sra	ncbi			SRX1520806	0	Illumina MiSeq	PAIRED	PCR	METAGENOMIC	18	01-06-16	2	1	ice metagenome	ILLUMINA	01-11-16	SRR3089287	SRS1239016	SRP068167	18	NA						10/24/2011						not applicable				NA	NA	sea ice	sea ice	sea ice
SRR3089284	AMPLICON	302	PRJNA306790	SAMN04372355	MIMS.me		public	sra	ncbi			SRX1520803	0	Illumina MiSeq	PAIRED	PCR	METAGENOMIC	15	01-06-16	0	0	ice metagenome	ILLUMINA	01-11-16	SRR3089284	SRS1239019	SRP068167	15	NA						10/22/2011						not applicable				NA	NA	sea ice	sea ice	sea ice
SRR3089283	AMPLICON	302	PRJNA306790	SAMN04372354	MIMS.me		public	sra	ncbi			SRX1520802	0	Illumina MiSeq	PAIRED	PCR	METAGENOMIC	14	01-06-16	2	1	ice metagenome	ILLUMINA	01-11-16	SRR3089283	SRS1239020	SRP068167	14	NA						10/22/2011						not applicable				NA	NA	sea ice	sea ice	sea ice
SRR3089282	AMPLICON	302	PRJNA306790	SAMN04372353	MIMS.me		public	sra	ncbi			SRX1520801	0	Illumina MiSeq	PAIRED	PCR	METAGENOMIC	13	01-06-16	1	1	ice metagenome	ILLUMINA	01-11-16	SRR3089282	SRS1239021	SRP068167	13	NA						10/22/2011						not applicable				NA	NA	sea ice	sea ice	sea ice
SRR3089281	AMPLICON	302	PRJNA306790	SAMN04372352	MIMS.me		public	sra	ncbi			SRX1520800	0	Illumina MiSeq	PAIRED	PCR	METAGENOMIC	12	01-06-16	0	0	ice metagenome	ILLUMINA	01-11-16	SRR3089281	SRS1239022	SRP068167	12	NA						10/22/2011						not applicable				NA	NA	sea ice	sea ice	sea ice
SRR3089302	AMPLICON	302	PRJNA306790	SAMN04372345	MIMS.me		public	sra	ncbi			SRX1520822	0	Illumina MiSeq	PAIRED	PCR	METAGENOMIC	5	01-06-16	1	1	ice metagenome	ILLUMINA	01-11-16	SRR3089302	SRS1239031	SRP068167	5	NA						10/22/2011						not applicable				NA	NA	sea ice	sea ice	sea ice
SRR3089293	AMPLICON	302	PRJNA306790	SAMN04372363	MIMS.me		public	sra	ncbi			SRX1520812	0	Illumina MiSeq	PAIRED	PCR	METAGENOMIC	23	01-06-16	0	0	ice metagenome	ILLUMINA	01-11-16	SRR3089293	SRS1239041	SRP068167	23	NA						10/24/2011						not applicable				NA	NA	sea ice	sea ice	sea ice
SRR3089292	AMPLICON	302	PRJNA306790	SAMN04372362	MIMS.me		public	sra	ncbi			SRX1520811	0	Illumina MiSeq	PAIRED	PCR	METAGENOMIC	22	01-06-16	1	1	ice metagenome	ILLUMINA	01-11-16	SRR3089292	SRS1239042	SRP068167	22	NA						10/24/2011						not applicable				NA	NA	sea ice	sea ice	sea ice
SRR3089291	AMPLICON	302	PRJNA306790	SAMN04372344	MIMS.me		public	sra	ncbi			SRX1520810	0	Illumina MiSeq	PAIRED	PCR	METAGENOMIC	4	01-06-16	1	1	ice metagenome	ILLUMINA	01-11-16	SRR3089291	SRS1239043	SRP068167	4	NA						10/22/2011						not applicable				NA	NA	sea ice	sea ice	sea ice
SRR3089290	AMPLICON	302	PRJNA306790	SAMN04372361	MIMS.me		public	sra	ncbi			SRX1520809	0	Illumina MiSeq	PAIRED	PCR	METAGENOMIC	21	01-06-16	1	1	ice metagenome	ILLUMINA	01-11-16	SRR3089290	SRS1239044	SRP068167	21	NA						10/24/2011						not applicable				NA	NA	sea ice	sea ice	sea ice
SRR3089289	AMPLICON	302	PRJNA306790	SAMN04372360	MIMS.me		public	sra	ncbi			SRX1520808	0	Illumina MiSeq	PAIRED	PCR	METAGENOMIC	20	01-06-16	1	1	ice metagenome	ILLUMINA	01-11-16	SRR3089289	SRS1239045	SRP068167	20	NA						10/24/2011						not applicable				NA	NA	sea ice	sea ice	sea ice
SRR3089310	AMPLICON	302	PRJNA306790	SAMN04372351	MIMS.me		public	sra	ncbi			SRX1520829	0	Illumina MiSeq	PAIRED	PCR	METAGENOMIC	11	01-06-16	1	1	ice metagenome	ILLUMINA	01-11-16	SRR3089310	SRS1239046	SRP068167	11	NA						10/22/2011						not applicable				NA	NA	sea ice	sea ice	sea ice
SRR3089309	AMPLICON	302	PRJNA306790	SAMN04372350	MIMS.me		public	sra	ncbi			SRX1520828	0	Illumina MiSeq	PAIRED	PCR	METAGENOMIC	10	01-06-16	1	1	ice metagenome	ILLUMINA	01-11-16	SRR3089309	SRS1239047	SRP068167	10	NA						10/22/2011						not applicable				NA	NA	sea ice	sea ice	sea ice
SRR3089308	AMPLICON	302	PRJNA306790	SAMN04372349	MIMS.me		public	sra	ncbi			SRX1520827	0	Illumina MiSeq	PAIRED	PCR	METAGENOMIC	9	01-06-16	1	0	ice metagenome	ILLUMINA	01-11-16	SRR3089308	SRS1239048	SRP068167	9	NA						10/22/2011						not applicable				NA	NA	sea ice	sea ice	sea ice
SRR3089307	AMPLICON	302	PRJNA306790	SAMN04372348	MIMS.me		public	sra	ncbi			SRX1520826	0	Illumina MiSeq	PAIRED	PCR	METAGENOMIC	8	01-06-16	1	0	ice metagenome	ILLUMINA	01-11-16	SRR3089307	SRS1239049	SRP068167	8	NA						10/22/2011						not applicable				NA	NA	sea ice	sea ice	sea ice
SRR3089306	AMPLICON	302	PRJNA306790	SAMN04372347	MIMS.me		public	sra	ncbi			SRX1520825	0	Illumina MiSeq	PAIRED	PCR	METAGENOMIC	7	01-06-16	1	1	ice metagenome	ILLUMINA	01-11-16	SRR3089306	SRS1239050	SRP068167	7	NA						10/22/2011						not applicable				NA	NA	sea ice	sea ice	sea ice
SRR3089305	AMPLICON	302	PRJNA306790	SAMN04372346	MIMS.me		public	sra	ncbi			SRX1520824	0	Illumina MiSeq	PAIRED	PCR	METAGENOMIC	6	01-06-16	1	1	ice metagenome	ILLUMINA	01-11-16	SRR3089305	SRS1239051	SRP068167	6	NA						10/22/2011						not applicable				NA	NA	sea ice	sea ice	sea ice
SRR5066527	AMPLICON	612	PRJNA355879	SAMN06094770	MIMARKS.survey	MOTHUR	public	contigs sra	ncbi			SRX2386897	0	Illumina MiSeq	PAIRED	PCR	METAGENOMIC	ANT13-14-7-506-2-T_S72_L001_R1_001.fastq.28ANT506bT	12-01-16	31	22	ice metagenome	ILLUMINA	12-05-17	SRR5066527	SRS1829460	SRP094398	28ANT506bT	NA						14-Jul-13						0-15	Antarctic sea ice			NA	NA	sea ice	pack ice	ice
SRR5066528	AMPLICON	612	PRJNA355879	SAMN06094786	MIMARKS.survey	MOTHUR	public	contigs sra	ncbi			SRX2386898	0	Illumina MiSeq	PAIRED	PCR	METAGENOMIC	ANT13-24-6-496-IB_S52_L001_R1_001.fastq.13ANT496B	12-01-16	37	25	ice metagenome	ILLUMINA	12-05-17	SRR5066528	SRS1829411	SRP094398	13ANT496B	NA						24-Jun-13						57-72	Antarctic sea ice			NA	NA	sea ice	pack ice	ice
SRR5066529	AMPLICON	612	PRJNA355879	SAMN06094756	MIMARKS.survey	MOTHUR	public	contigs sra	ncbi			SRX2386899	0	Illumina MiSeq	PAIRED	PCR	METAGENOMIC	ANT13-26-7-515-VirusCore-BOTTOM_S79_L001_R1_001.fastq.44ANT515VB	12-01-16	31	21	ice metagenome	ILLUMINA	12-05-17	SRR5066529	SRS1829444	SRP094398	44ANT515VB	NA						26-Jul-13						126-166	Antarctic sea ice			NA	NA	sea ice	pack ice	ice
SRR5066530	AMPLICON	612	PRJNA355879	SAMN06094788	MIMARKS.survey	MOTHUR	public	contigs sra	ncbi			SRX2386900	0	Illumina MiSeq	PAIRED	PCR	METAGENOMIC	ANT13-24-6-496-IT_S54_L001_R1_001.fastq.11ANT496T	12-01-16	20	14	ice metagenome	ILLUMINA	12-05-17	SRR5066530	SRS1829410	SRP094398	11ANT496T	NA						24-Jun-13						0-15	Antarctic sea ice			NA	NA	sea ice	pack ice	ice
SRR5066531	AMPLICON	612	PRJNA355879	SAMN06094739	MIMARKS.survey	MOTHUR	public	contigs sra	ncbi			SRX2386901	0	Illumina MiSeq	PAIRED	PCR	METAGENOMIC	ANT13-21-6-493-M_S46_L001_R1_001.fastq.9ANT493M	12-01-16	52	35	ice metagenome	ILLUMINA	12-05-17	SRR5066531	SRS1829414	SRP094398	9ANT493M	NA						21-Jun-13						15-38	Antarctic sea ice			NA	NA	sea ice	pack ice	ice
SRR5066532	AMPLICON	612	PRJNA355879	SAMN06094752	MIMARKS.survey	MOTHUR	public	contigs sra	ncbi			SRX2386902	0	Illumina MiSeq	PAIRED	PCR	METAGENOMIC	ANT13-26-7-515-105-135_S74_L001_R1_001.fastq.49ANT515_105_135	12-01-16	37	27	ice metagenome	ILLUMINA	12-05-17	SRR5066532	SRS1829436	SRP094398	49ANT515_105_135	NA						26-Jul-13						105-135	Antarctic sea ice			NA	NA	sea ice	pack ice	ice
SRR5066533	AMPLICON	612	PRJNA355879	SAMN06094758	MIMARKS.survey	MOTHUR	public	contigs sra	ncbi			SRX2386903	0	Illumina MiSeq	PAIRED	PCR	METAGENOMIC	ANT13-26-7-515-VirusCore-TOP_S77_L001_R1_001.fastq.42ANT515VT	12-01-16	42	29	ice metagenome	ILLUMINA	12-05-17	SRR5066533	SRS1829452	SRP094398	42ANT515VT	NA						26-Jul-13						0-56	Antarctic sea ice			NA	NA	sea ice	pack ice	ice
SRR5066534	AMPLICON	612	PRJNA355879	SAMN06094757	MIMARKS.survey	MOTHUR	public	contigs sra	ncbi			SRX2386904	0	Illumina MiSeq	PAIRED	PCR	METAGENOMIC	ANT13-26-7-515-VirusCore-MIDDLE_S78_L001_R1_001.fastq.43ANT515VM	12-01-16	23	16	ice metagenome	ILLUMINA	12-05-17	SRR5066534	SRS1829440	SRP094398	43ANT515VM	NA						26-Jul-13						56-126	Antarctic sea ice			NA	NA	sea ice	pack ice	ice
SRR5066535	AMPLICON	612	PRJNA355879	SAMN06094778	MIMARKS.survey	MOTHUR	public	contigs sra	ncbi			SRX2386905	0	Illumina MiSeq	PAIRED	PCR	METAGENOMIC	ANT13-8-7-502-T_S61_L001_R1_001.fastq.20ANT503T	12-01-16	30	20	ice metagenome	ILLUMINA	12-05-17	SRR5066535	SRS1829459	SRP094398	20ANT503T	NA						08-Jul-13						0-15	Antarctic sea ice			NA	NA	sea ice	pack ice	ice
SRR5066536	AMPLICON	612	PRJNA355879	SAMN06094760	MIMARKS.survey	MOTHUR	public	contigs sra	ncbi			SRX2386906	0	Illumina MiSeq	PAIRED	PCR	METAGENOMIC	ANT13-26-7-514NOXIC-VIII_S93_L001_R1_001.fastq.40ANT515ANOX_VIII	12-01-16	40	28	ice metagenome	ILLUMINA	12-05-17	SRR5066536	SRS1829435	SRP094398	40ANT515ANOX_VIII	NA						26-Jul-13						218-228	Antarctic sea ice			NA	NA	sea ice	pack ice	ice
SRR5066537	AMPLICON	612	PRJNA355879	SAMN06094746	MIMARKS.survey	MOTHUR	public	contigs sra	ncbi			SRX2386907	0	Illumina MiSeq	PAIRED	PCR	METAGENOMIC	ANT13-30-7-517-M_S82_L001_R1_001.fastq.54ANT517M	12-01-16	21	15	ice metagenome	ILLUMINA	12-05-17	SRR5066537	SRS1829437	SRP094398	54ANT517M	NA						30-Jul-13						30-43	Antarctic sea ice			NA	NA	sea ice	pack ice	ice
SRR5066538	AMPLICON	612	PRJNA355879	SAMN06094773	MIMARKS.survey	MOTHUR	public	contigs sra	ncbi			SRX2386908	0	Illumina MiSeq	PAIRED	PCR	METAGENOMIC	ANT13-11-7-506-T_S62_L001_R1_001.fastq.25ANT506T	12-01-16	31	22	ice metagenome	ILLUMINA	12-05-17	SRR5066538	SRS1829450	SRP094398	25ANT506T	NA						11-Jul-13						0-15	Antarctic sea ice			NA	NA	sea ice	pack ice	ice
SRR5066539	AMPLICON	612	PRJNA355879	SAMN06094768	MIMARKS.survey	MOTHUR	public	contigs sra	ncbi			SRX2386909	0	Illumina MiSeq	PAIRED	PCR	METAGENOMIC	ANT13-18-6-488-PCI-T_S39_L001_R1_001.fastq.2ANT488PCIT	12-01-16	31	21	ice metagenome	ILLUMINA	12-05-17	SRR5066539	SRS1829423	SRP094398	2ANT488PCIT	NA						18-Jun-13						0-15	Antarctic sea ice			NA	NA	sea ice	pancake ice	ice
SRR5066540	AMPLICON	612	PRJNA355879	SAMN06094748	MIMARKS.survey	MOTHUR	public	contigs sra	ncbi			SRX2386910	0	Illumina MiSeq	PAIRED	PCR	METAGENOMIC	ANT13-30-7-517-T_S80_L001_R1_001.fastq.52ANT517T	12-01-16	33	23	ice metagenome	ILLUMINA	12-05-17	SRR5066540	SRS1829458	SRP094398	52ANT517T	NA						30-Jul-13						0-15	Antarctic sea ice			NA	NA	sea ice	pack ice	ice
SRR5066541	AMPLICON	612	PRJNA355879	SAMN06094764	MIMARKS.survey	MOTHUR	public	contigs sra	ncbi			SRX2386911	0	Illumina MiSeq	PAIRED	PCR	METAGENOMIC	ANT13-26-7-514NOXIC-II_S86_L001_R1_001.fastq.34ANT515ANOX_II	12-01-16	24	16	ice metagenome	ILLUMINA	12-05-17	SRR5066541	SRS1829419	SRP094398	34ANT515ANOX_II	NA						26-Jul-13						133-134	Antarctic sea ice			NA	NA	sea ice	pack ice	ice
SRR5066542	AMPLICON	612	PRJNA355879	SAMN06094742	MIMARKS.survey	MOTHUR	public	contigs sra	ncbi			SRX2386912	0	Illumina MiSeq	PAIRED	PCR	METAGENOMIC	ANT13-19-6-489-PCI-M_S43_L001_R1_001.fastq.6ANT489PCIM	12-01-16	28	19	ice metagenome	ILLUMINA	12-05-17	SRR5066542	SRS1829431	SRP094398	6ANT489PCIM	NA						19-Jun-13						15-22	Antarctic sea ice			NA	NA	sea ice	pancake ice	ice
SRR5066543	AMPLICON	612	PRJNA355879	SAMN06094753	MIMARKS.survey	MOTHUR	public	contigs sra	ncbi			SRX2386913	0	Illumina MiSeq	PAIRED	PCR	METAGENOMIC	ANT13-14-7-515-75-105_S73_L001_R1_001.fastq.48ANT515_75_105	12-01-16	25	18	ice metagenome	ILLUMINA	12-05-17	SRR5066543	SRS1829445	SRP094398	48ANT515_75_105	NA						26-Jul-13						75-105	Antarctic sea ice			NA	NA	sea ice	pack ice	ice
SRR5066544	AMPLICON	612	PRJNA355879	SAMN06094772	MIMARKS.survey	MOTHUR	public	contigs sra	ncbi			SRX2386914	0	Illumina MiSeq	PAIRED	PCR	METAGENOMIC	ANT13-11-7-506-M_S63_L001_R1_001.fastq.26ANT506M	12-01-16	33	22	ice metagenome	ILLUMINA	12-05-17	SRR5066544	SRS1829441	SRP094398	26ANT506M	NA						11-Jul-13						15-30	Antarctic sea ice			NA	NA	sea ice	pack ice	ice
SRR5066545	AMPLICON	612	PRJNA355879	SAMN06094754	MIMARKS.survey	MOTHUR	public	contigs sra	ncbi			SRX2386915	0	Illumina MiSeq	PAIRED	PCR	METAGENOMIC	ANT13-26-7-515-45-75_S66_L001_R1_001.fastq.47ANT515_45_75	12-01-16	30	20	ice metagenome	ILLUMINA	12-05-17	SRR5066545	SRS1829443	SRP094398	47ANT515_45_75	NA						26-Jul-13						45-75	Antarctic sea ice			NA	NA	sea ice	pack ice	ice
SRR5066546	AMPLICON	612	PRJNA355879	SAMN06094744	MIMARKS.survey	MOTHUR	public	contigs sra	ncbi			SRX2386916	0	Illumina MiSeq	PAIRED	PCR	METAGENOMIC	ANT13-30-7-517-B-b_S84_L001_R1_001.fastq.56ANT517bB	12-01-16	33	22	ice metagenome	ILLUMINA	12-05-17	SRR5066546	SRS1829416	SRP094398	56ANT517bB	NA						30-Jul-13						58-73	Antarctic sea ice			NA	NA	sea ice	pack ice	ice
SRR5066547	AMPLICON	612	PRJNA355879	SAMN06094766	MIMARKS.survey	MOTHUR	public	contigs sra	ncbi			SRX2386917	0	Illumina MiSeq	PAIRED	PCR	METAGENOMIC	ANT13-14-7-506-2-L_S69_L001_R1_001.fastq.31ANT506bL	12-01-16	27	19	ice metagenome	ILLUMINA	12-05-17	SRR5066547	SRS1829438	SRP094398	31ANT506bL	NA						14-Jul-13						47-57	Antarctic sea ice			NA	NA	sea ice	pack ice	ice
SRR5066548	AMPLICON	612	PRJNA355879	SAMN06094785	MIMARKS.survey	MOTHUR	public	contigs sra	ncbi			SRX2386918	0	Illumina MiSeq	PAIRED	PCR	METAGENOMIC	ANT13-3-7-500-Slush_S56_L001_R1_001.fastq.14ANT500slush	12-01-16	26	18	ice metagenome	ILLUMINA	12-05-17	SRR5066548	SRS1829413	SRP094398	14ANT500slush	NA						03-Jul-13						0	Antarctic slush			NA	NA	sea ice	pack ice	slush
SRR5066549	AMPLICON	612	PRJNA355879	SAMN06094789	MIMARKS.survey	MOTHUR	public	contigs sra	ncbi			SRX2386919	0	Illumina MiSeq	PAIRED	PCR	METAGENOMIC	ANT13-21-6-493-B_S55_L001_R1_001.fastq.10ANT493B	12-01-16	26	17	ice metagenome	ILLUMINA	12-05-17	SRR5066549	SRS1829446	SRP094398	10ANT493B	NA						21-Jun-13						38-53	Antarctic sea ice			NA	NA	sea ice	pack ice	ice
SRR5066550	AMPLICON	612	PRJNA355879	SAMN06094775	MIMARKS.survey	MOTHUR	public	contigs sra	ncbi			SRX2386920	0	Illumina MiSeq	PAIRED	PCR	METAGENOMIC	ANT13-8-7-502-L_S58_L001_R1_001.fastq.23ANT503L	12-01-16	37	26	ice metagenome	ILLUMINA	12-05-17	SRR5066550	SRS1829420	SRP094398	23ANT503L	NA						08-Jul-13						36-46	Antarctic sea ice			NA	NA	sea ice	pack ice	ice
SRR5066551	AMPLICON	612	PRJNA355879	SAMN06094762	MIMARKS.survey	MOTHUR	public	contigs sra	ncbi			SRX2386921	0	Illumina MiSeq	PAIRED	PCR	METAGENOMIC	ANT13-26-7-514NOXIC-VII_S92_L001_R1_001.fastq.39ANT515ANOX_VII	12-01-16	22	15	ice metagenome	ILLUMINA	12-05-17	SRR5066551	SRS1829427	SRP094398	39ANT515ANOX_VII	NA						26-Jul-13						184-194	Antarctic sea ice			NA	NA	sea ice	pack ice	ice
SRR5066552	AMPLICON	612	PRJNA355879	SAMN06094774	MIMARKS.survey	MOTHUR	public	contigs sra	ncbi			SRX2386922	0	Illumina MiSeq	PAIRED	PCR	METAGENOMIC	ANT13-8-7-502-B_S57_L001_R1_001.fastq.24ANT503B	12-01-16	32	22	ice metagenome	ILLUMINA	12-05-17	SRR5066552	SRS1829418	SRP094398	24ANT503B	NA						08-Jul-13						46-61	Antarctic sea ice			NA	NA	sea ice	pack ice	ice
SRR5066553	AMPLICON	612	PRJNA355879	SAMN06094787	MIMARKS.survey	MOTHUR	public	contigs sra	ncbi			SRX2386923	0	Illumina MiSeq	PAIRED	PCR	METAGENOMIC	ANT13-24-6-496-IM_S53_L001_R1_001.fastq.12ANT496M	12-01-16	44	31	ice metagenome	ILLUMINA	12-05-17	SRR5066553	SRS1829429	SRP094398	12ANT496M	NA						24-Jun-13						15-57	Antarctic sea ice			NA	NA	sea ice	pack ice	ice
SRR5066554	AMPLICON	612	PRJNA355879	SAMN06094741	MIMARKS.survey	MOTHUR	public	contigs sra	ncbi			SRX2386924	0	Illumina MiSeq	PAIRED	PCR	METAGENOMIC	ANT13-19-6-489-PCI-B_S44_L001_R1_001.fastq.7ANT489PCIB	12-01-16	29	20	ice metagenome	ILLUMINA	12-05-17	SRR5066554	SRS1829422	SRP094398	7ANT489PCIB	NA						19-Jun-13						22-37	Antarctic sea ice			NA	NA	sea ice	pancake ice	ice
SRR5066555	AMPLICON	612	PRJNA355879	SAMN06094749	MIMARKS.survey	MOTHUR	public	contigs sra	ncbi			SRX2386925	0	Illumina MiSeq	PAIRED	PCR	METAGENOMIC	ANT13-26-7-515-165-180_S76_L001_R1_001.fastq.51ANT515_165_180	12-01-16	44	30	ice metagenome	ILLUMINA	12-05-17	SRR5066555	SRS1829455	SRP094398	51ANT515_165_180	NA						26-Jul-13						165-180	Antarctic sea ice			NA	NA	sea ice	pack ice	ice
SRR5066556	AMPLICON	612	PRJNA355879	SAMN06094781	MIMARKS.survey	MOTHUR	public	contigs sra	ncbi			SRX2386926	0	Illumina MiSeq	PAIRED	PCR	METAGENOMIC	ANT13-3-7-500-L_S48_L001_R1_001.fastq.18ANT500L	12-01-16	46	32	ice metagenome	ILLUMINA	12-05-17	SRR5066556	SRS1829417	SRP094398	18ANT500L	NA						03-Jul-13						52-72	Antarctic sea ice			NA	NA	sea ice	pack ice	ice
SRR5066524	AMPLICON	612	PRJNA355879	SAMN06094765	MIMARKS.survey	MOTHUR	public	contigs sra	ncbi			SRX2386894	0	Illumina MiSeq	PAIRED	PCR	METAGENOMIC	ANT13-14-7-506-2-B_S68_L001_R1_001.fastq.32ANT506bB	12-01-16	34	23	ice metagenome	ILLUMINA	12-05-17	SRR5066524	SRS1829449	SRP094398	32ANT506bB	NA						14-Jul-13						57-72	Antarctic sea ice			NA	NA	sea ice	pack ice	ice
SRR5066525	AMPLICON	612	PRJNA355879	SAMN06094759	MIMARKS.survey	MOTHUR	public	contigs sra	ncbi			SRX2386895	0	Illumina MiSeq	PAIRED	PCR	METAGENOMIC	ANT13-26-7-514NOXIC-IX_S94_L001_R1_001.fastq.41ANT515ANOX_IX	12-01-16	15	11	ice metagenome	ILLUMINA	12-05-17	SRR5066525	SRS1829454	SRP094398	41ANT515ANOX_IX	NA						26-Jul-13						247-257	Antarctic sea ice			NA	NA	sea ice	pack ice	ice
SRR5066526	AMPLICON	612	PRJNA355879	SAMN06094779	MIMARKS.survey	MOTHUR	public	contigs sra	ncbi			SRX2386896	0	Illumina MiSeq	PAIRED	PCR	METAGENOMIC	ANT13-17-6-486-PCI-B_S38_L001_R1_001.fastq.1ANT486PCIB	12-01-16	41	29	ice metagenome	ILLUMINA	12-05-17	SRR5066526	SRS1829447	SRP094398	1ANT486PCIB	NA						17-Jun-13						0-6	Antarctic sea ice			NA	NA	sea ice	pancake ice	ice
SRR5066557	AMPLICON	612	PRJNA355879	SAMN06094767	MIMARKS.survey	MOTHUR	public	contigs sra	ncbi			SRX2386927	0	Illumina MiSeq	PAIRED	PCR	METAGENOMIC	ANT13-14-7-506-2-M_S70_L001_R1_001.fastq.30ANT506bM	12-01-16	23	16	ice metagenome	ILLUMINA	12-05-17	SRR5066557	SRS1829439	SRP094398	30ANT506bM	NA						14-Jul-13						25-47	Antarctic sea ice			NA	NA	sea ice	pack ice	ice
SRR5066558	AMPLICON	612	PRJNA355879	SAMN06094783	MIMARKS.survey	MOTHUR	public	contigs sra	ncbi			SRX2386928	0	Illumina MiSeq	PAIRED	PCR	METAGENOMIC	ANT13-3-7-500-Upper-interm_S50_L001_R1_001.fastq.16ANT500U	12-01-16	43	29	ice metagenome	ILLUMINA	12-05-17	SRR5066558	SRS1829430	SRP094398	16ANT500U	NA						03-Jul-13						15-35	Antarctic sea ice			NA	NA	sea ice	pack ice	ice
SRR5066559	AMPLICON	612	PRJNA355879	SAMN06094750	MIMARKS.survey	MOTHUR	public	contigs sra	ncbi			SRX2386929	0	Illumina MiSeq	PAIRED	PCR	METAGENOMIC	ANT13-26-7-515-135-165_S75_L001_R1_001.fastq.50ANT515_135_165	12-01-16	45	31	ice metagenome	ILLUMINA	12-05-17	SRR5066559	SRS1829453	SRP094398	50ANT515_135_165	NA						26-Jul-13						135-165	Antarctic sea ice			NA	NA	sea ice	pack ice	ice
SRR5066560	AMPLICON	612	PRJNA355879	SAMN06094761	MIMARKS.survey	MOTHUR	public	contigs sra	ncbi			SRX2386930	0	Illumina MiSeq	PAIRED	PCR	METAGENOMIC	ANT13-18-6-488-PCI-M_S40_L001_R1_001.fastq.3ANT488PCIM	12-01-16	29	20	ice metagenome	ILLUMINA	12-05-17	SRR5066560	SRS1829448	SRP094398	3ANT488PCIM	NA						18-Jun-13						15-20	Antarctic sea ice			NA	NA	sea ice	pancake ice	ice
SRR5066561	AMPLICON	612	PRJNA355879	SAMN06094747	MIMARKS.survey	MOTHUR	public	contigs sra	ncbi			SRX2386931	0	Illumina MiSeq	PAIRED	PCR	METAGENOMIC	ANT13-30-7-517-U_S81_L001_R1_001.fastq.52ANT517U	12-01-16	29	21	ice metagenome	ILLUMINA	12-05-17	SRR5066561	SRS1829432	SRP094398	52ANT517U	NA						30-Jul-13						15-30	Antarctic sea ice			NA	NA	sea ice	pack ice	ice
SRR5066562	AMPLICON	612	PRJNA355879	SAMN06094771	MIMARKS.survey	MOTHUR	public	contigs sra	ncbi			SRX2386932	0	Illumina MiSeq	PAIRED	PCR	METAGENOMIC	ANT13-11-7-506-B_S64_L001_R1_001.fastq.27ANT506B	12-01-16	30	21	ice metagenome	ILLUMINA	12-05-17	SRR5066562	SRS1829442	SRP094398	27ANT506B	NA						11-Jul-13						30-45	Antarctic sea ice			NA	NA	sea ice	pack ice	ice
SRR5066563	AMPLICON	612	PRJNA355879	SAMN06094755	MIMARKS.survey	MOTHUR	public	contigs sra	ncbi			SRX2386933	0	Illumina MiSeq	PAIRED	PCR	METAGENOMIC	ANT13-26-7-515-15-45_S65_L001_R1_001.fastq.46ANT515_15_45	12-01-16	31	21	ice metagenome	ILLUMINA	12-05-17	SRR5066563	SRS1829426	SRP094398	46ANT515_15_45	NA						26-Jul-13						15-45	Antarctic sea ice			NA	NA	sea ice	pack ice	ice
SRR5066564	AMPLICON	612	PRJNA355879	SAMN06094782	MIMARKS.survey	MOTHUR	public	contigs sra	ncbi			SRX2386934	0	Illumina MiSeq	PAIRED	PCR	METAGENOMIC	ANT13-3-7-500-M_S49_L001_R1_001.fastq.17ANT500M	12-01-16	24	17	ice metagenome	ILLUMINA	12-05-17	SRR5066564	SRS1829421	SRP094398	17ANT500M	NA						03-Jul-13						35-52	Antarctic sea ice			NA	NA	sea ice	pack ice	ice
SRR5066565	AMPLICON	612	PRJNA355879	SAMN06094777	MIMARKS.survey	MOTHUR	public	contigs sra	ncbi			SRX2386935	0	Illumina MiSeq	PAIRED	PCR	METAGENOMIC	ANT13-8-7-502-U_S60_L001_R1_001.fastq.21ANT503U	12-01-16	30	22	ice metagenome	ILLUMINA	12-05-17	SRR5066565	SRS1829415	SRP094398	21ANT503U	NA						08-Jul-13						15-25	Antarctic sea ice			NA	NA	sea ice	pack ice	ice
SRR5066566	AMPLICON	612	PRJNA355879	SAMN06094769	MIMARKS.survey	MOTHUR	public	contigs sra	ncbi			SRX2386936	0	Illumina MiSeq	PAIRED	PCR	METAGENOMIC	ANT13-14-7-506-2-U_S71_L001_R1_001.fastq.29ANT506bU	12-01-16	34	23	ice metagenome	ILLUMINA	12-05-17	SRR5066566	SRS1829412	SRP094398	29ANT506bU	NA						14-Jul-13						15-25	Antarctic sea ice			NA	NA	sea ice	pack ice	ice
SRR5066567	AMPLICON	612	PRJNA355879	SAMN06094745	MIMARKS.survey	MOTHUR	public	contigs sra	ncbi			SRX2386937	0	Illumina MiSeq	PAIRED	PCR	METAGENOMIC	ANT13-30-7-517-L_S83_L001_R1_001.fastq.55ANT517L	12-01-16	23	16	ice metagenome	ILLUMINA	12-05-17	SRR5066567	SRS1829425	SRP094398	55ANT517L	NA						30-Jul-13						43-58	Antarctic sea ice			NA	NA	sea ice	pack ice	ice
SRR5066568	AMPLICON	612	PRJNA355879	SAMN06094743	MIMARKS.survey	MOTHUR	public	contigs sra	ncbi			SRX2386938	0	Illumina MiSeq	PAIRED	PCR	METAGENOMIC	ANT13-19-6-489-PCI-T_S42_L001_R1_001.fastq.5ANT489PCIT	12-01-16	33	22	ice metagenome	ILLUMINA	12-05-17	SRR5066568	SRS1829451	SRP094398	5ANT489PCIT	NA						19-Jun-13						0-15	Antarctic sea ice			NA	NA	sea ice	pancake ice	ice
SRR5066569	AMPLICON	612	PRJNA355879	SAMN06094784	MIMARKS.survey	MOTHUR	public	contigs sra	ncbi			SRX2386939	0	Illumina MiSeq	PAIRED	PCR	METAGENOMIC	ANT13-3-7-500-TOP_S51_L001_R1_001.fastq.15ANT500T	12-01-16	24	17	ice metagenome	ILLUMINA	12-05-17	SRR5066569	SRS1829456	SRP094398	15ANT500T	NA						03-Jul-13						0-15	Antarctic sea ice			NA	NA	sea ice	pack ice	ice
SRR5066570	AMPLICON	612	PRJNA355879	SAMN06094776	MIMARKS.survey	MOTHUR	public	contigs sra	ncbi			SRX2386940	0	Illumina MiSeq	PAIRED	PCR	METAGENOMIC	ANT13-8-7-502-M_S59_L001_R1_001.fastq.22ANT503M	12-01-16	31	22	ice metagenome	ILLUMINA	12-05-17	SRR5066570	SRS1829457	SRP094398	22ANT503M	NA						08-Jul-13						25-36	Antarctic sea ice			NA	NA	sea ice	pack ice	ice
SRR5066571	AMPLICON	612	PRJNA355879	SAMN06094763	MIMARKS.survey	MOTHUR	public	contigs sra	ncbi			SRX2386941	0	Illumina MiSeq	PAIRED	PCR	METAGENOMIC	ANT13-26-7-514NOXIC-V_S90_L001_R1_001.fastq.37ANT515ANOX_V	12-01-16	25	18	ice metagenome	ILLUMINA	12-05-17	SRR5066571	SRS1829433	SRP094398	37ANT515ANOX_V	NA						26-Jul-13						164-174	Antarctic sea ice			NA	NA	sea ice	pack ice	ice
SRR5066572	AMPLICON	612	PRJNA355879	SAMN06094780	MIMARKS.survey	MOTHUR	public	contigs sra	ncbi			SRX2386942	0	Illumina MiSeq	PAIRED	PCR	METAGENOMIC	ANT13-3-7-500-B_S47_L001_R1_001.fastq.19ANT500B	12-01-16	40	29	ice metagenome	ILLUMINA	12-05-17	SRR5066572	SRS1829434	SRP094398	19ANT500B	NA						03-Jul-13						72-87	Antarctic sea ice			NA	NA	sea ice	pack ice	ice
SRR5066573	AMPLICON	612	PRJNA355879	SAMN06094751	MIMARKS.survey	MOTHUR	public	contigs sra	ncbi			SRX2386943	0	Illumina MiSeq	PAIRED	PCR	METAGENOMIC	ANT13-18-6-488-PCI-B_S41_L001_R1_001.fastq.4ANT488PCIB	12-01-16	26	17	ice metagenome	ILLUMINA	12-05-17	SRR5066573	SRS1829424	SRP094398	4ANT488PCIB	NA						18-Jun-13						20-35	Antarctic sea ice			NA	NA	sea ice	pancake ice	ice
SRR5066574	AMPLICON	612	PRJNA355879	SAMN06094740	MIMARKS.survey	MOTHUR	public	contigs sra	ncbi			SRX2386944	0	Illumina MiSeq	PAIRED	PCR	METAGENOMIC	ANT13-21-6-493-T_S45_L001_R1_001.fastq.8ANT493T	12-01-16	29	21	ice metagenome	ILLUMINA	12-05-17	SRR5066574	SRS1829428	SRP094398	8ANT493T	NA						21-Jun-13						0-15	Antarctic sea ice			NA	NA	sea ice	pack ice	ice
SRR1975447	AMPLICON	150	PRJNA280421	SAMN03465351	Metagenome or environmental	UNIVERSIDAD MAYOR	public	sra	ncbi			SRX996697	0	Illumina MiSeq	SINGLE	PCR	METAGENOMIC		4/16/2015	161	86	aquatic metagenome	ILLUMINA	4/18/2015	SRR1975447	SRS911006	SRP056893	F-1 V4 16S rRNA amplicon from fildes bay	NA						12-Feb										NA	NA
SRR1975448	AMPLICON	151	PRJNA280421	SAMN03465475	Metagenome or environmental	UNIVERSIDAD MAYOR	public	sra	ncbi			SRX996709	0	Illumina MiSeq	SINGLE	PCR	METAGENOMIC		4/16/2015	99	52	aquatic metagenome	ILLUMINA	4/18/2015	SRR1975448	SRS911007	SRP056893	IB-2 V4 16S rRNA amplicon from fildes bay	NA						12-Feb										NA	NA
SRR1975449	AMPLICON	151	PRJNA280421	SAMN03465477	Metagenome or environmental	UNIVERSIDAD MAYOR	public	sra	ncbi			SRX996712	0	Illumina MiSeq	SINGLE	PCR	METAGENOMIC		4/16/2015	121	69	aquatic metagenome	ILLUMINA	4/18/2015	SRR1975449	SRS911009	SRP056893	IB-3 V4 16S rRNA amplicon from fildes bay	NA						12-Feb										NA	NA
SRR1975451	AMPLICON	150	PRJNA280421	SAMN03465476	Metagenome or environmental	UNIVERSIDAD MAYOR	public	sra	ncbi			SRX996714	0	Illumina MiSeq	SINGLE	PCR	METAGENOMIC		4/16/2015	172	93	aquatic metagenome	ILLUMINA	4/18/2015	SRR1975451	SRS911010	SRP056893	N-2 V4 16S rRNA amplicon from fildes bay	NA						12-Feb										NA	NA
SRR1975452	AMPLICON	151	PRJNA280421	SAMN03465478	Metagenome or environmental	UNIVERSIDAD MAYOR	public	sra	ncbi			SRX996715	0	Illumina MiSeq	SINGLE	PCR	METAGENOMIC		4/16/2015	114	61	aquatic metagenome	ILLUMINA	4/18/2015	SRR1975452	SRS911011	SRP056893	N-4 V4 16S rRNA amplicon from fildes bay	NA						12-Feb										NA	NA
SRR3089286	AMPLICON	302	PRJNA306790	SAMN04372357	MIMS.me		public	sra	ncbi			SRX1520805	0	Illumina MiSeq	PAIRED	PCR	METAGENOMIC	17	01-06-16	1	1	ice metagenome	ILLUMINA	01-11-16	SRR3089286	SRS1239017	SRP068167	17	NA						10/22/2011						0				NA	NA	sea water	sea water	sea water
SRR3089285	AMPLICON	302	PRJNA306790	SAMN04372356	MIMS.me		public	sra	ncbi			SRX1520804	0	Illumina MiSeq	PAIRED	PCR	METAGENOMIC	16	01-06-16	1	1	ice metagenome	ILLUMINA	01-11-16	SRR3089285	SRS1239018	SRP068167	16	NA						10/22/2011						0				NA	NA	sea water	sea water	sea water
SRR3089296	AMPLICON	302	PRJNA306790	SAMN04372366	MIMS.me		public	sra	ncbi			SRX1520816	0	Illumina MiSeq	PAIRED	PCR	METAGENOMIC	26	01-06-16	0	0	ice metagenome	ILLUMINA	01-11-16	SRR3089296	SRS1239037	SRP068167	26	NA						10/24/2011						0				NA	NA	sea water	sea water	sea water
SRR3089295	AMPLICON	302	PRJNA306790	SAMN04372365	MIMS.me		public	sra	ncbi			SRX1520815	0	Illumina MiSeq	PAIRED	PCR	METAGENOMIC	25	01-06-16	1	1	ice metagenome	ILLUMINA	01-11-16	SRR3089295	SRS1239038	SRP068167	25	NA						10/24/2011						0				NA	NA	sea water	sea water	sea water
SRR3089294	AMPLICON	302	PRJNA306790	SAMN04372364	MIMS.me		public	sra	ncbi			SRX1520813	0	Illumina MiSeq	PAIRED	PCR	METAGENOMIC	24	01-06-16	2	1	ice metagenome	ILLUMINA	01-11-16	SRR3089294	SRS1239040	SRP068167	24	NA						10/24/2011						0				NA	NA	sea water	sea water	sea water
SRR1503345	AMPLICON	399	PRJNA254078	SAMN02898616	MIMS.me		public	sra	ncbi			SRX643285	0	Illumina MiSeq	SINGLE	PCR	METAGENOMIC		02-10-16	5	3	marine metagenome	ILLUMINA	6/15/2015	SRR1503345	SRS652089	SRP043972	A3	NA						23-Jan-13						0m				NA	NA	aquatic		water
SRR1503354	AMPLICON	399	PRJNA254078	SAMN02899258	MIGS/MIMS/MIMARKS.water		public	sra	ncbi			SRX643293	0	Illumina MiSeq	SINGLE	PCR	METAGENOMIC		02-10-16	3	2	marine metagenome	ILLUMINA	6/15/2015	SRR1503354	SRS659937	SRP043972	A5	NA						23-Jan-13						0m				NA	NA	aquatic		water
SRR1503360	AMPLICON	399	PRJNA254078	SAMN02899259	MIGS/MIMS/MIMARKS.water		public	sra	ncbi			SRX643299	0	Illumina MiSeq	SINGLE	PCR	METAGENOMIC		02-10-16	9	5	marine metagenome	ILLUMINA	6/15/2015	SRR1503360	SRS652102	SRP043972	archG3	NA						17-Jan-13						0m				NA	NA	aquatic		water
SRR1503361	AMPLICON	399	PRJNA254078	SAMN02899260	MIMS.me		public	sra	ncbi			SRX643300	0	Illumina MiSeq	SINGLE	PCR	METAGENOMIC		02-10-16	4	2	marine metagenome	ILLUMINA	6/15/2015	SRR1503361	SRS652103	SRP043972	archG5	NA						17-Jan-13						0m				NA	NA	aquatic		water
SRR3310327	AMPLICON	601	PRJNA315812	SAMN04570376	Metagenome or environmental		public	sra	ncbi			SRX1669087	0	Illumina MiSeq	PAIRED	PCR	METAGENOMIC	bac1	3/30/2016	51	34	marine metagenome	ILLUMINA	04-04-16	SRR3310327	SRS1366886	SRP072539	bac1	NA						12-09-10										NA	NA
SRR3310328	AMPLICON	601	PRJNA315812	SAMN04570377	Metagenome or environmental		public	sra	ncbi			SRX1669088	0	Illumina MiSeq	PAIRED	PCR	METAGENOMIC	euk1	3/30/2016	38	22	marine metagenome	ILLUMINA	04-04-16	SRR3310328	SRS1366885	SRP072539	euk1	NA						12-09-10										NA	NA
SRR3310330	AMPLICON	601	PRJNA315812	SAMN04570378	Metagenome or environmental		public	sra	ncbi			SRX1669089	0	Illumina MiSeq	PAIRED	PCR	METAGENOMIC	bac2	3/30/2016	158	105	marine metagenome	ILLUMINA	04-04-16	SRR3310330	SRS1366884	SRP072539	bac2	NA						1/27/2011										NA	NA
SRR3310331	AMPLICON	601	PRJNA315812	SAMN04570379	Metagenome or environmental		public	sra	ncbi			SRX1669090	0	Illumina MiSeq	PAIRED	PCR	METAGENOMIC	euk2	3/30/2016	32	19	marine metagenome	ILLUMINA	04-04-16	SRR3310331	SRS1366883	SRP072539	euk2	NA						1/27/2011										NA	NA
SRR3310332	AMPLICON	601	PRJNA315812	SAMN04570380	Metagenome or environmental		public	sra	ncbi			SRX1669091	0	Illumina MiSeq	PAIRED	PCR	METAGENOMIC	bac3	3/30/2016	101	68	marine metagenome	ILLUMINA	04-04-16	SRR3310332	SRS1366881	SRP072539	bac3	NA						2/16/2011										NA	NA
SRR3310333	AMPLICON	601	PRJNA315812	SAMN04570381	Metagenome or environmental		public	sra	ncbi			SRX1669092	0	Illumina MiSeq	PAIRED	PCR	METAGENOMIC	euk3	3/30/2016	21	12	marine metagenome	ILLUMINA	04-04-16	SRR3310333	SRS1366882	SRP072539	euk3	NA						2/16/2011										NA	NA
SRR4384462	AMPLICON	226	PRJNA344476	SAMN05856138	MIGS/MIMS/MIMARKS.water		public	sra	ncbi			SRX2231319	0	Illumina HiSeq 1000	PAIRED	PCR	METAGENOMIC	PAL_012_20130704_F02_Bv6	10-08-16	44	17	marine metagenome	ILLUMINA	10/13/2016	SRR4384462	SRS1734427	SRP091049	PAL_012_20130704_F02_Bv6	NA				0.0318 ug/L		07-04-13						6				NA	NA	seawater	marine_habitat	water
SRR4384463	AMPLICON	226	PRJNA344476	SAMN05856139	MIGS/MIMS/MIMARKS.water		public	sra	ncbi			SRX2231320	0	Illumina HiSeq 1000	PAIRED	PCR	METAGENOMIC	PAL_013_20130704_F02_Bv6	10-08-16	45	17	marine metagenome	ILLUMINA	10/13/2016	SRR4384463	SRS1734430	SRP091049	PAL_013_20130704_F02_Bv6	NA				0.0652 ug/L		07-04-13						6				NA	NA	seawater	marine_habitat	water
SRR4384464	AMPLICON	226	PRJNA344476	SAMN05856148	MIGS/MIMS/MIMARKS.water		public	sra	ncbi			SRX2231321	0	Illumina HiSeq 1000	PAIRED	PCR	METAGENOMIC	PAL_124_20131021_F02_Bv6	10-08-16	82	31	marine metagenome	ILLUMINA	10/13/2016	SRR4384464	SRS1734431	SRP091049	PAL_124_20131021_F02_Bv6	NA				0.4713 ug/L		2013-10-21T11:00						6				NA	NA	seawater	marine_habitat	water
SRR4384465	AMPLICON	226	PRJNA344476	SAMN05856149	MIMARKS.survey		public	sra	ncbi			SRX2231322	0	Illumina HiSeq 1000	PAIRED	PCR	METAGENOMIC	PAL_125_20131021_F02_Bv6	10-08-16	35	13	marine metagenome	ILLUMINA	10/13/2016	SRR4384465	SRS1734429	SRP091049	PAL_125_20131021_F02_Bv6	NA				0.3935 ug/L		2013-10-21T11:00						6				NA	NA	seawater	marine_habitat	water
SRR4384466	AMPLICON	226	PRJNA344476	SAMN05856150	MIGS/MIMS/MIMARKS.water		public	sra	ncbi			SRX2231323	0	Illumina HiSeq 1000	PAIRED	PCR	METAGENOMIC	PAL_135_20131031_F02_Bv6	10-08-16	58	22	marine metagenome	ILLUMINA	10/13/2016	SRR4384466	SRS1734428	SRP091049	PAL_135_20131031_F02_Bv6	NA				0.1180 ug/L		2013-10-31T08:30						6				NA	NA	seawater	marine_habitat	water
SRR4384467	AMPLICON	226	PRJNA344476	SAMN05856151	MIMARKS.survey		public	sra	ncbi			SRX2231324	0	Illumina HiSeq 1000	PAIRED	PCR	METAGENOMIC	PAL_136_20131031_F02_Bv6	10-08-16	46	17	marine metagenome	ILLUMINA	10/13/2016	SRR4384467	SRS1734432	SRP091049	PAL_136_20131031_F02_Bv6	NA				0.1107 ug/L		2013-10-31T08:30						6				NA	NA	seawater	marine_habitat	water
SRR4384468	AMPLICON	226	PRJNA344476	SAMN05856152	MIGS/MIMS/MIMARKS.water		public	sra	ncbi			SRX2231325	0	Illumina HiSeq 1000	PAIRED	PCR	METAGENOMIC	PAL_137_20131031_F02_Bv6	10-08-16	55	21	marine metagenome	ILLUMINA	10/13/2016	SRR4384468	SRS1734434	SRP091049	PAL_137_20131031_F02_Bv6	NA				0.1222 ug/L		2013-10-31T08:30						6				NA	NA	seawater	marine_habitat	water
SRR4384469	AMPLICON	226	PRJNA344476	SAMN05856153	MIGS/MIMS/MIMARKS.water		public	sra	ncbi			SRX2231326	0	Illumina HiSeq 1000	PAIRED	PCR	METAGENOMIC	PAL_160_20131107_F02_Bv6	10-08-16	102	39	marine metagenome	ILLUMINA	10/13/2016	SRR4384469	SRS1734439	SRP091049	PAL_160_20131107_F02_Bv6	NA				0.2013 ug/L		2013-11-07T10:30						6				NA	NA	seawater	marine_habitat	water
SRR4384470	AMPLICON	226	PRJNA344476	SAMN05856154	MIGS/MIMS/MIMARKS.water		public	sra	ncbi			SRX2231327	0	Illumina HiSeq 1000	PAIRED	PCR	METAGENOMIC	PAL_161_20131107_F02_Bv6	10-08-16	56	21	marine metagenome	ILLUMINA	10/13/2016	SRR4384470	SRS1734433	SRP091049	PAL_161_20131107_F02_Bv6	NA				0.2013 ug/L		2013-11-07T10:30						6				NA	NA	seawater	marine_habitat	water
SRR4384471	AMPLICON	226	PRJNA344476	SAMN05856155	MIMARKS.survey		public	sra	ncbi			SRX2231328	0	Illumina HiSeq 1000	PAIRED	PCR	METAGENOMIC	PAL_162_20131107_F02_Bv6	10-08-16	106	41	marine metagenome	ILLUMINA	10/13/2016	SRR4384471	SRS1734436	SRP091049	PAL_162_20131107_F02_Bv6	NA				0.1144 ug/L		2013-11-07T10:30						6				NA	NA	seawater	marine_habitat	water
SRR4384472	AMPLICON	226	PRJNA344476	SAMN05856156	MIGS/MIMS/MIMARKS.water		public	sra	ncbi			SRX2231329	0	Illumina HiSeq 1000	PAIRED	PCR	METAGENOMIC	PAL_181_20131125_F02_Bv6	10-08-16	29	11	marine metagenome	ILLUMINA	10/13/2016	SRR4384472	SRS1734435	SRP091049	PAL_181_20131125_F02_Bv6	NA				0.2576 ug/L		2013-11-25T09:00						6				NA	NA	seawater	marine_habitat	water
SRR4384473	AMPLICON	226	PRJNA344476	SAMN05856157	MIMARKS.survey		public	sra	ncbi			SRX2231330	0	Illumina HiSeq 1000	PAIRED	PCR	METAGENOMIC	PAL_182_20131125_F02_Bv6	10-08-16	17	6	marine metagenome	ILLUMINA	10/13/2016	SRR4384473	SRS1734437	SRP091049	PAL_182_20131125_F02_Bv6	NA				0.2086 ug/L		2013-11-25T09:00						6				NA	NA	seawater	marine_habitat	water
SRR4384474	AMPLICON	226	PRJNA344476	SAMN05856140	MIGS/MIMS/MIMARKS.water		public	sra	ncbi			SRX2231331	0	Illumina HiSeq 1000	PAIRED	PCR	METAGENOMIC	PAL_054_20130824_F02_Bv6	10-08-16	40	15	marine metagenome	ILLUMINA	10/13/2016	SRR4384474	SRS1734438	SRP091049	PAL_054_20130824_F02_Bv6	NA				0.0770 ug/L		8/24/2013						6				NA	NA	seawater	marine_habitat	water
SRR4384475	AMPLICON	226	PRJNA344476	SAMN05856158	MIMARKS.survey		public	sra	ncbi			SRX2231332	0	Illumina HiSeq 1000	PAIRED	PCR	METAGENOMIC	PAL_183_20131125_F02_Bv6	10-08-16	47	18	marine metagenome	ILLUMINA	10/13/2016	SRR4384475	SRS1734440	SRP091049	PAL_183_20131125_F02_Bv6	NA				0.2425 ug/L		2013-11-25T09:00						6				NA	NA	seawater	marine_habitat	water
SRR4384476	AMPLICON	226	PRJNA344476	SAMN05856159	MIGS/MIMS/MIMARKS.water		public	sra	ncbi			SRX2231333	0	Illumina HiSeq 1000	PAIRED	PCR	METAGENOMIC	PAL_214_20131204_F02_Bv6	10-08-16	74	28	marine metagenome	ILLUMINA	10/13/2016	SRR4384476	SRS1734441	SRP091049	PAL_214_20131204_F02_Bv6	NA		0.068 X106/ml		0.5321 ug/L		2013-12-04T08:30						6				NA	NA	seawater	marine_habitat	water
SRR4384477	AMPLICON	226	PRJNA344476	SAMN05856160	MIGS/MIMS/MIMARKS.water		public	sra	ncbi			SRX2231334	0	Illumina HiSeq 1000	PAIRED	PCR	METAGENOMIC	PAL_215_20131204_F02_Bv6	10-08-16	62	23	marine metagenome	ILLUMINA	10/13/2016	SRR4384477	SRS1734442	SRP091049	PAL_215_20131204_F02_Bv6	NA		0.067 X106/ml		0.4062 ug/L		2013-12-04T08:30						6				NA	NA	seawater	marine_habitat	water
SRR4384478	AMPLICON	226	PRJNA344476	SAMN05856161	MIGS/MIMS/MIMARKS.water		public	sra	ncbi			SRX2231335	0	Illumina HiSeq 1000	PAIRED	PCR	METAGENOMIC	PAL_216_20131204_F02_Bv6	10-08-16	62	24	marine metagenome	ILLUMINA	10/13/2016	SRR4384478	SRS1734443	SRP091049	PAL_216_20131204_F02_Bv6	NA		0.119 X106/ml		0.4119 ug/L		2013-12-04T08:30						6				NA	NA	seawater	marine_habitat	water
SRR4384479	AMPLICON	226	PRJNA344476	SAMN05856162	MIMARKS.survey		public	sra	ncbi			SRX2231336	0	Illumina HiSeq 1000	PAIRED	PCR	METAGENOMIC	PAL_223_20131209_F02_Bv6	10-08-16	42	16	marine metagenome	ILLUMINA	10/13/2016	SRR4384479	SRS1734444	SRP091049	PAL_223_20131209_F02_Bv6	NA		0.165 X106/ml		0.7609 ug/L		2013-12-09T09:30						6				NA	NA	seawater	marine_habitat	water
SRR4384480	AMPLICON	226	PRJNA344476	SAMN05856163	MIMARKS.survey		public	sra	ncbi			SRX2231337	0	Illumina HiSeq 1000	PAIRED	PCR	METAGENOMIC	PAL_224_20131209_F02_Bv6	10-08-16	104	39	marine metagenome	ILLUMINA	10/13/2016	SRR4384480	SRS1734445	SRP091049	PAL_224_20131209_F02_Bv6	NA		0.161 X106/ml		0.6751 ug/L		2013-12-09T09:30						6				NA	NA	seawater	marine_habitat	water
SRR4384481	AMPLICON	226	PRJNA344476	SAMN05856164	MIGS/MIMS/MIMARKS.water		public	sra	ncbi			SRX2231338	0	Illumina HiSeq 1000	PAIRED	PCR	METAGENOMIC	PAL_225_20131209_F02_Bv6	10-08-16	23	9	marine metagenome	ILLUMINA	10/13/2016	SRR4384481	SRS1734446	SRP091049	PAL_225_20131209_F02_Bv6	NA		0.155 X106/ml		0.6980 ug/L		2013-12-09T09:30						6				NA	NA	seawater	marine_habitat	water
SRR4384482	AMPLICON	226	PRJNA344476	SAMN05856165	MIMARKS.survey		public	sra	ncbi			SRX2231339	0	Illumina HiSeq 1000	PAIRED	PCR	METAGENOMIC	PAL_226_20131220_F02_Bv6	10-08-16	37	14	marine metagenome	ILLUMINA	10/13/2016	SRR4384482	SRS1734447	SRP091049	PAL_226_20131220_F02_Bv6	NA		0.256 X106/ml		0.1234 ug/L		2013-12-20T09:00						6				NA	NA	seawater	marine_habitat	water
SRR4384483	AMPLICON	226	PRJNA344476	SAMN05856166	MIMARKS.survey		public	sra	ncbi			SRX2231340	0	Illumina HiSeq 1000	PAIRED	PCR	METAGENOMIC	PAL_227_20131220_F02_Bv6	10-08-16	57	22	marine metagenome	ILLUMINA	10/13/2016	SRR4384483	SRS1734448	SRP091049	PAL_227_20131220_F02_Bv6	NA		0.260 X106/ml		0.1234 ug/L		2013-12-20T09:00						6				NA	NA	seawater	marine_habitat	water
SRR4384484	AMPLICON	226	PRJNA344476	SAMN05856167	MIGS/MIMS/MIMARKS.water		public	sra	ncbi			SRX2231341	0	Illumina HiSeq 1000	PAIRED	PCR	METAGENOMIC	PAL_228_20131220_F02_Bv6	10-08-16	57	21	marine metagenome	ILLUMINA	10/13/2016	SRR4384484	SRS1734449	SRP091049	PAL_228_20131220_F02_Bv6	NA		0.303 X106/ml		0.1234 ug/L		2013-12-20T09:00						6				NA	NA	seawater	marine_habitat	water
SRR4384485	AMPLICON	226	PRJNA344476	SAMN05856141	MIMARKS.survey		public	sra	ncbi			SRX2231342	0	Illumina HiSeq 1000	PAIRED	PCR	METAGENOMIC	PAL_072_20130907_F02_Bv6	10-08-16	12	4	marine metagenome	ILLUMINA	10/13/2016	SRR4384485	SRS1734451	SRP091049	PAL_072_20130907_F02_Bv6	NA				0.0091 ug/L		2013-09-07T08:00						6				NA	NA	seawater	marine_habitat	water
SRR4384486	AMPLICON	226	PRJNA344476	SAMN05856168	MIGS/MIMS/MIMARKS.water		public	sra	ncbi			SRX2231343	0	Illumina HiSeq 1000	PAIRED	PCR	METAGENOMIC	PAL_229_20131225_F02_Bv6	10-08-16	61	23	marine metagenome	ILLUMINA	10/13/2016	SRR4384486	SRS1734450	SRP091049	PAL_229_20131225_F02_Bv6	NA		0.237 X106/ml		0.0003 ug/L		2013-12-25T09:06						6				NA	NA	seawater	marine_habitat	water
SRR4384487	AMPLICON	226	PRJNA344476	SAMN05856169	MIMARKS.survey		public	sra	ncbi			SRX2231344	0	Illumina HiSeq 1000	PAIRED	PCR	METAGENOMIC	PAL_230_20131225_F02_Bv6	10-08-16	47	18	marine metagenome	ILLUMINA	10/13/2016	SRR4384487	SRS1734452	SRP091049	PAL_230_20131225_F02_Bv6	NA		0.237 X106/ml		0.0003 ug/L		2013-12-25T09:06						6				NA	NA	seawater	marine_habitat	water
SRR4384488	AMPLICON	226	PRJNA344476	SAMN05856170	MIGS/MIMS/MIMARKS.water		public	sra	ncbi			SRX2231345	0	Illumina HiSeq 1000	PAIRED	PCR	METAGENOMIC	PAL_231_20131225_F02_Bv6	10-08-16	47	18	marine metagenome	ILLUMINA	10/13/2016	SRR4384488	SRS1734453	SRP091049	PAL_231_20131225_F02_Bv6	NA		0.263 X106/ml		0.0003 ug/L		2013-12-25T09:06						6				NA	NA	seawater	marine_habitat	water
SRR4384489	AMPLICON	226	PRJNA344476	SAMN05856171	MIGS/MIMS/MIMARKS.water		public	sra	ncbi			SRX2231346	0	Illumina HiSeq 1000	PAIRED	PCR	METAGENOMIC	PAL_232_20140101_F02_Bv6	10-08-16	32	12	marine metagenome	ILLUMINA	10/13/2016	SRR4384489	SRS1734454	SRP091049	PAL_232_20140101_F02_Bv6	NA		0.783 X106/ml		6.6207 ug/L		2014-01-01T09:15						6				NA	NA	seawater	marine_habitat	water
SRR4384490	AMPLICON	226	PRJNA344476	SAMN05856172	MIMARKS.survey		public	sra	ncbi			SRX2231347	0	Illumina HiSeq 1000	PAIRED	PCR	METAGENOMIC	PAL_233_20140101_F02_Bv6	10-08-16	71	27	marine metagenome	ILLUMINA	10/13/2016	SRR4384490	SRS1734456	SRP091049	PAL_233_20140101_F02_Bv6	NA		0.938 X106/ml		6.6207 ug/L		2014-01-01T09:15						6				NA	NA	seawater	marine_habitat	water
SRR4384491	AMPLICON	226	PRJNA344476	SAMN05856173	MIMARKS.survey		public	sra	ncbi			SRX2231348	0	Illumina HiSeq 1000	PAIRED	PCR	METAGENOMIC	PAL_234_20140101_F02_Bv6	10-08-16	77	29	marine metagenome	ILLUMINA	10/13/2016	SRR4384491	SRS1734455	SRP091049	PAL_234_20140101_F02_Bv6	NA		0.897 X106/ml		6.6207 ug/L		2014-01-01T09:15						6				NA	NA	seawater	marine_habitat	water
SRR4384492	AMPLICON	226	PRJNA344476	SAMN05856174	MIGS/MIMS/MIMARKS.water		public	sra	ncbi			SRX2231349	0	Illumina HiSeq 1000	PAIRED	PCR	METAGENOMIC	PAL_235_20140106_F02_Bv6	10-08-16	70	27	marine metagenome	ILLUMINA	10/13/2016	SRR4384492	SRS1734458	SRP091049	PAL_235_20140106_F02_Bv6	NA		0.637 X106/ml		21.6587 ug/L		2014-01-06T10:10						6				NA	NA	seawater	marine_habitat	water
SRR4384493	AMPLICON	226	PRJNA344476	SAMN05856175	MIGS/MIMS/MIMARKS.water		public	sra	ncbi			SRX2231350	0	Illumina HiSeq 1000	PAIRED	PCR	METAGENOMIC	PAL_236_20140106_F02_Bv6	10-08-16	51	19	marine metagenome	ILLUMINA	10/13/2016	SRR4384493	SRS1734457	SRP091049	PAL_236_20140106_F02_Bv6	NA		0.623 X106/ml		21.6587 ug/L		2014-01-06T10:10						6				NA	NA	seawater	marine_habitat	water
SRR4384494	AMPLICON	226	PRJNA344476	SAMN05856176	MIMARKS.survey		public	sra	ncbi			SRX2231351	0	Illumina HiSeq 1000	PAIRED	PCR	METAGENOMIC	PAL_237_20140106_F02_Bv6	10-08-16	52	20	marine metagenome	ILLUMINA	10/13/2016	SRR4384494	SRS1734459	SRP091049	PAL_237_20140106_F02_Bv6	NA		0.681 X106/ml		21.6587 ug/L		2014-01-06T10:10						6				NA	NA	seawater	marine_habitat	water
SRR4384495	AMPLICON	226	PRJNA344476	SAMN05856177	MIMARKS.survey		public	sra	ncbi			SRX2231352	0	Illumina HiSeq 1000	PAIRED	PCR	METAGENOMIC	PAL_238_20140113_F02_Bv6	10-08-16	45	17	marine metagenome	ILLUMINA	10/13/2016	SRR4384495	SRS1734460	SRP091049	PAL_238_20140113_F02_Bv6	NA		0.541 X106/ml		7.3829 ug/L		2014-01-13T11:30						6				NA	NA	seawater	marine_habitat	water
SRR4384496	AMPLICON	226	PRJNA344476	SAMN05856142	MIMARKS.survey		public	sra	ncbi			SRX2231353	0	Illumina HiSeq 1000	PAIRED	PCR	METAGENOMIC	PAL_073_20130907_F02_Bv6	10-08-16	120	47	marine metagenome	ILLUMINA	10/13/2016	SRR4384496	SRS1734461	SRP091049	PAL_073_20130907_F02_Bv6	NA				0.0108 ug/L		2013-09-07T08:00						6				NA	NA	seawater	marine_habitat	water
SRR4384497	AMPLICON	226	PRJNA344476	SAMN05856178	MIGS/MIMS/MIMARKS.water		public	sra	ncbi			SRX2231354	0	Illumina HiSeq 1000	PAIRED	PCR	METAGENOMIC	PAL_239_20140113_F02_Bv6	10-08-16	44	17	marine metagenome	ILLUMINA	10/13/2016	SRR4384497	SRS1734462	SRP091049	PAL_239_20140113_F02_Bv6	NA		0.498 X106/ml		7.3829 ug/L		2014-01-13T11:30						6				NA	NA	seawater	marine_habitat	water
SRR4384498	AMPLICON	226	PRJNA344476	SAMN05856179	MIGS/MIMS/MIMARKS.water		public	sra	ncbi			SRX2231355	0	Illumina HiSeq 1000	PAIRED	PCR	METAGENOMIC	PAL_240_20140113_F02_Bv6	10-08-16	40	15	marine metagenome	ILLUMINA	10/13/2016	SRR4384498	SRS1734463	SRP091049	PAL_240_20140113_F02_Bv6	NA		0.453 X106/ml		7.3829 ug/L		2014-01-13T11:30						6				NA	NA	seawater	marine_habitat	water
SRR4384499	AMPLICON	226	PRJNA344476	SAMN05856180	MIMARKS.survey		public	sra	ncbi			SRX2231356	0	Illumina HiSeq 1000	PAIRED	PCR	METAGENOMIC	PAL_242_20140121_F02_Bv6	10-08-16	21	8	marine metagenome	ILLUMINA	10/13/2016	SRR4384499	SRS1734464	SRP091049	PAL_242_20140121_F02_Bv6	NA		1.227 X106/ml		10.2577 ug/L		2014-01-21T07:10						6				NA	NA	seawater	marine_habitat	water
SRR4384500	AMPLICON	226	PRJNA344476	SAMN05856181	MIMARKS.survey		public	sra	ncbi			SRX2231357	0	Illumina HiSeq 1000	PAIRED	PCR	METAGENOMIC	PAL_243_20140121_F02_Bv6	10-08-16	64	25	marine metagenome	ILLUMINA	10/13/2016	SRR4384500	SRS1734465	SRP091049	PAL_243_20140121_F02_Bv6	NA		1.266 X106/ml		10.2577 ug/L		2014-01-21T07:10						6				NA	NA	seawater	marine_habitat	water
SRR4384501	AMPLICON	226	PRJNA344476	SAMN05856182	MIGS/MIMS/MIMARKS.water		public	contigs sra	ncbi			SRX2231358	0	Illumina HiSeq 1000	PAIRED	PCR	METAGENOMIC	PAL_244_20140128_F02_Bv6	10-08-16	96	37	marine metagenome	ILLUMINA	10/13/2016	SRR4384501	SRS1734466	SRP091049	PAL_244_20140128_F02_Bv6	NA		1.020 X106/ml		4.1978 ug/L		2014-01-28T08:40						6				NA	NA	seawater	marine_habitat	water
SRR4384502	AMPLICON	226	PRJNA344476	SAMN05856183	MIGS/MIMS/MIMARKS.water		public	sra	ncbi			SRX2231359	0	Illumina HiSeq 1000	PAIRED	PCR	METAGENOMIC	PAL_245_20140128_F02_Bv6	10-08-16	52	20	marine metagenome	ILLUMINA	10/13/2016	SRR4384502	SRS1734467	SRP091049	PAL_245_20140128_F02_Bv6	NA		1.080 X106/ml		4.1978 ug/L		2014-01-28T08:40						6				NA	NA	seawater	marine_habitat	water
SRR4384503	AMPLICON	226	PRJNA344476	SAMN05856184	MIMARKS.survey		public	sra	ncbi			SRX2231360	0	Illumina HiSeq 1000	PAIRED	PCR	METAGENOMIC	PAL_246_20140128_F02_Bv6	10-08-16	56	22	marine metagenome	ILLUMINA	10/13/2016	SRR4384503	SRS1734468	SRP091049	PAL_246_20140128_F02_Bv6	NA		1.051 X106/ml		4.1978 ug/L		2014-01-28T08:40						6				NA	NA	seawater	marine_habitat	water
SRR4384504	AMPLICON	226	PRJNA344476	SAMN05856185	MIMARKS.survey		public	sra	ncbi			SRX2231361	0	Illumina HiSeq 1000	PAIRED	PCR	METAGENOMIC	PAL_247_20140204_F02_Bv6	10-08-16	39	15	marine metagenome	ILLUMINA	10/13/2016	SRR4384504	SRS1734469	SRP091049	PAL_247_20140204_F02_Bv6	NA				3.6588 ug/L		2014-02-04T11:00						6				NA	NA	seawater	marine_habitat	water
SRR4384505	AMPLICON	226	PRJNA344476	SAMN05856186	MIGS/MIMS/MIMARKS.water		public	sra	ncbi			SRX2231362	0	Illumina HiSeq 1000	PAIRED	PCR	METAGENOMIC	PAL_248_20140204_F02_Bv6	10-08-16	55	21	marine metagenome	ILLUMINA	10/13/2016	SRR4384505	SRS1734470	SRP091049	PAL_248_20140204_F02_Bv6	NA				3.6588 ug/L		2014-02-04T11:00						6				NA	NA	seawater	marine_habitat	water
SRR4384506	AMPLICON	226	PRJNA344476	SAMN05856187	MIGS/MIMS/MIMARKS.water		public	sra	ncbi			SRX2231363	0	Illumina HiSeq 1000	PAIRED	PCR	METAGENOMIC	PAL_249_20140204_F02_Bv6	10-08-16	27	10	marine metagenome	ILLUMINA	10/13/2016	SRR4384506	SRS1734471	SRP091049	PAL_249_20140204_F02_Bv6	NA				3.6588 ug/L		2014-02-04T11:00						6				NA	NA	seawater	marine_habitat	water
SRR4384507	AMPLICON	226	PRJNA344476	SAMN05856143	MIMARKS.survey		public	sra	ncbi			SRX2231364	0	Illumina HiSeq 1000	PAIRED	PCR	METAGENOMIC	PAL_074_20130907_F02_Bv6	10-08-16	41	16	marine metagenome	ILLUMINA	10/13/2016	SRR4384507	SRS1734472	SRP091049	PAL_074_20130907_F02_Bv6	NA				0.0123 ug/L		2013-09-07T08:00						6				NA	NA	seawater	marine_habitat	water
SRR4384508	AMPLICON	226	PRJNA344476	SAMN05856188	MIMARKS.survey		public	sra	ncbi			SRX2231365	0	Illumina HiSeq 1000	PAIRED	PCR	METAGENOMIC	PAL_250_20140211_F02_Bv6	10-08-16	35	13	marine metagenome	ILLUMINA	10/13/2016	SRR4384508	SRS1734473	SRP091049	PAL_250_20140211_F02_Bv6	NA		0.458 X106/ml		5.2268 ug/L		2014-02-11T09:45						6				NA	NA	seawater	marine_habitat	water
SRR4384509	AMPLICON	226	PRJNA344476	SAMN05856189	MIGS/MIMS/MIMARKS.water		public	sra	ncbi			SRX2231366	0	Illumina HiSeq 1000	PAIRED	PCR	METAGENOMIC	PAL_251_20140211_F02_Bv6	10-08-16	46	18	marine metagenome	ILLUMINA	10/13/2016	SRR4384509	SRS1734474	SRP091049	PAL_251_20140211_F02_Bv6	NA		0.340 X106/ml		5.2268 ug/L		2014-02-11T09:45						6				NA	NA	seawater	marine_habitat	water
SRR4384510	AMPLICON	226	PRJNA344476	SAMN05856190	MIGS/MIMS/MIMARKS.water		public	sra	ncbi			SRX2231367	0	Illumina HiSeq 1000	PAIRED	PCR	METAGENOMIC	PAL_252_20140211_F02_Bv6	10-08-16	38	15	marine metagenome	ILLUMINA	10/13/2016	SRR4384510	SRS1734475	SRP091049	PAL_252_20140211_F02_Bv6	NA		0.283 X106/ml		5.2268 ug/L		2014-02-11T09:45						6				NA	NA	seawater	marine_habitat	water
SRR4384511	AMPLICON	226	PRJNA344476	SAMN05856191	MIMARKS.survey		public	sra	ncbi			SRX2231368	0	Illumina HiSeq 1000	PAIRED	PCR	METAGENOMIC	PAL_253_20140218_F02_Bv6	10-08-16	43	16	marine metagenome	ILLUMINA	10/13/2016	SRR4384511	SRS1734476	SRP091049	PAL_253_20140218_F02_Bv6	NA		0.329 X106/ml		0.6125 ug/L		2014-02-18T09:45						6				NA	NA	seawater	marine_habitat	water
SRR4384512	AMPLICON	226	PRJNA344476	SAMN05856192	MIMARKS.survey		public	sra	ncbi			SRX2231369	0	Illumina HiSeq 1000	PAIRED	PCR	METAGENOMIC	PAL_254_20140218_F02_Bv6	10-08-16	62	24	marine metagenome	ILLUMINA	10/13/2016	SRR4384512	SRS1734477	SRP091049	PAL_254_20140218_F02_Bv6	NA		0.381 X106/ml		0.6125 ug/L		2014-02-18T09:45						6				NA	NA	seawater	marine_habitat	water
SRR4384513	AMPLICON	226	PRJNA344476	SAMN05856193	MIMARKS.survey		public	sra	ncbi			SRX2231370	0	Illumina HiSeq 1000	PAIRED	PCR	METAGENOMIC	PAL_255_20140218_F02_Bv6	10-08-16	68	26	marine metagenome	ILLUMINA	10/13/2016	SRR4384513	SRS1734478	SRP091049	PAL_255_20140218_F02_Bv6	NA		0.372 X106/ml		0.6125 ug/L		2014-02-18T09:45						6				NA	NA	seawater	marine_habitat	water
SRR4384514	AMPLICON	226	PRJNA344476	SAMN05856194	MIMARKS.survey		public	sra	ncbi			SRX2231371	0	Illumina HiSeq 1000	PAIRED	PCR	METAGENOMIC	PAL_256_20140225_F02_Bv6	10-08-16	69	26	marine metagenome	ILLUMINA	10/13/2016	SRR4384514	SRS1734479	SRP091049	PAL_256_20140225_F02_Bv6	NA		0.379 X106/ml		2.4256 ug/L		2014-02-25T08:30						6				NA	NA	seawater	marine_habitat	water
SRR4384515	AMPLICON	226	PRJNA344476	SAMN05856195	MIGS/MIMS/MIMARKS.water		public	sra	ncbi			SRX2231372	0	Illumina HiSeq 1000	PAIRED	PCR	METAGENOMIC	PAL_257_20140225_F02_Bv6	10-08-16	55	21	marine metagenome	ILLUMINA	10/13/2016	SRR4384515	SRS1734480	SRP091049	PAL_257_20140225_F02_Bv6	NA		0.434 X106/ml		2.4256 ug/L		2014-02-25T08:30						6				NA	NA	seawater	marine_habitat	water
SRR4384516	AMPLICON	226	PRJNA344476	SAMN05856196	MIGS/MIMS/MIMARKS.water		public	sra	ncbi			SRX2231373	0	Illumina HiSeq 1000	PAIRED	PCR	METAGENOMIC	PAL_258_20140225_F02_Bv6	10-08-16	38	15	marine metagenome	ILLUMINA	10/13/2016	SRR4384516	SRS1734481	SRP091049	PAL_258_20140225_F02_Bv6	NA		0.423 X106/ml		2.4256 ug/L		2014-02-25T08:30						6				NA	NA	seawater	marine_habitat	water
SRR4384517	AMPLICON	226	PRJNA344476	SAMN05856197	MIGS/MIMS/MIMARKS.water		public	sra	ncbi			SRX2231374	0	Illumina HiSeq 1000	PAIRED	PCR	METAGENOMIC	PAL_259_20140303_F02_Bv6	10-08-16	45	17	marine metagenome	ILLUMINA	10/13/2016	SRR4384517	SRS1734482	SRP091049	PAL_259_20140303_F02_Bv6	NA		0.393 X106/ml		1.8784 ug/L		2014-03-03T09:30						6				NA	NA	seawater	marine_habitat	water
SRR4384518	AMPLICON	226	PRJNA344476	SAMN05856144	MIMARKS.survey		public	sra	ncbi			SRX2231375	0	Illumina HiSeq 1000	PAIRED	PCR	METAGENOMIC	PAL_081_20130919_F02_Bv6	10-08-16	40	15	marine metagenome	ILLUMINA	10/13/2016	SRR4384518	SRS1734483	SRP091049	PAL_081_20130919_F02_Bv6	NA				0.1579 ug/L		2013-09-19T13:30						6				NA	NA	seawater	marine_habitat	water
SRR4384519	AMPLICON	226	PRJNA344476	SAMN05856198	MIGS/MIMS/MIMARKS.water		public	sra	ncbi			SRX2231376	0	Illumina HiSeq 1000	PAIRED	PCR	METAGENOMIC	PAL_260_20140303_F02_Bv6	10-08-16	52	20	marine metagenome	ILLUMINA	10/13/2016	SRR4384519	SRS1734484	SRP091049	PAL_260_20140303_F02_Bv6	NA		0.457 X106/ml		1.8784 ug/L		2014-03-03T09:30						6				NA	NA	seawater	marine_habitat	water
SRR4384520	AMPLICON	226	PRJNA344476	SAMN05856199	MIMARKS.survey		public	sra	ncbi			SRX2231377	0	Illumina HiSeq 1000	PAIRED	PCR	METAGENOMIC	PAL_261_20140303_F02_Bv6	10-08-16	44	17	marine metagenome	ILLUMINA	10/13/2016	SRR4384520	SRS1734485	SRP091049	PAL_261_20140303_F02_Bv6	NA		0.427 X106/ml		1.8784 ug/L		2014-03-03T09:30						6				NA	NA	seawater	marine_habitat	water
SRR4384521	AMPLICON	226	PRJNA344476	SAMN05856200	MIMARKS.survey		public	sra	ncbi			SRX2231379	0	Illumina HiSeq 1000	PAIRED	PCR	METAGENOMIC	PAL_262_20140311_F02_Bv6	10-08-16	55	21	marine metagenome	ILLUMINA	10/13/2016	SRR4384521	SRS1734487	SRP091049	PAL_262_20140311_F02_Bv6	NA		0.228 X106/ml		0.6044 ug/L		2014-03-11T09:30						6				NA	NA	seawater	marine_habitat	water
SRR4384522	AMPLICON	226	PRJNA344476	SAMN05856201	MIMARKS.survey		public	sra	ncbi			SRX2231380	0	Illumina HiSeq 1000	PAIRED	PCR	METAGENOMIC	PAL_263_20140311_F02_Bv6	10-08-16	32	12	marine metagenome	ILLUMINA	10/13/2016	SRR4384522	SRS1734488	SRP091049	PAL_263_20140311_F02_Bv6	NA		0.359 X106/ml		0.6044 ug/L		2014-03-11T09:30						6				NA	NA	seawater	marine_habitat	water
SRR4384523	AMPLICON	226	PRJNA344476	SAMN05856202	MIGS/MIMS/MIMARKS.water		public	sra	ncbi			SRX2231381	0	Illumina HiSeq 1000	PAIRED	PCR	METAGENOMIC	PAL_264_20140311_F02_Bv6	10-08-16	33	13	marine metagenome	ILLUMINA	10/13/2016	SRR4384523	SRS1734490	SRP091049	PAL_264_20140311_F02_Bv6	NA		0.362 X106/ml		0.6044 ug/L		2014-03-11T09:30						6				NA	NA	seawater	marine_habitat	water
SRR4384524	AMPLICON	226	PRJNA344476	SAMN05856203	MIGS/MIMS/MIMARKS.water		public	sra	ncbi			SRX2231382	0	Illumina HiSeq 1000	PAIRED	PCR	METAGENOMIC	PAL_265_20140318_F02_Bv6	10-08-16	36	14	marine metagenome	ILLUMINA	10/13/2016	SRR4384524	SRS1734489	SRP091049	PAL_265_20140318_F02_Bv6	NA		0.522 X106/ml		0.3365 ug/L		2014-03-18T09:10						6				NA	NA	seawater	marine_habitat	water
SRR4384525	AMPLICON	226	PRJNA344476	SAMN05856204	MIGS/MIMS/MIMARKS.water		public	sra	ncbi			SRX2231383	0	Illumina HiSeq 1000	PAIRED	PCR	METAGENOMIC	PAL_266_20140318_F02_Bv6	10-08-16	41	16	marine metagenome	ILLUMINA	10/13/2016	SRR4384525	SRS1734491	SRP091049	PAL_266_20140318_F02_Bv6	NA		0.544 X106/ml		0.3365 ug/L		2014-03-18T09:10						6				NA	NA	seawater	marine_habitat	water
SRR4384526	AMPLICON	226	PRJNA344476	SAMN05856205	MIMARKS.survey		public	sra	ncbi			SRX2231384	0	Illumina HiSeq 1000	PAIRED	PCR	METAGENOMIC	PAL_267_20140318_F02_Bv6	10-08-16	61	23	marine metagenome	ILLUMINA	10/13/2016	SRR4384526	SRS1734492	SRP091049	PAL_267_20140318_F02_Bv6	NA		0.557 X106/ml		0.3365 ug/L		2014-03-18T09:10						6				NA	NA	seawater	marine_habitat	water
SRR4384527	AMPLICON	226	PRJNA344476	SAMN05856145	MIGS/MIMS/MIMARKS.water		public	sra	ncbi			SRX2231385	0	Illumina HiSeq 1000	PAIRED	PCR	METAGENOMIC	PAL_082_20130919_F02_Bv6	10-08-16	45	17	marine metagenome	ILLUMINA	10/13/2016	SRR4384527	SRS1734493	SRP091049	PAL_082_20130919_F02_Bv6	NA				0.1423 ug/L		2013-09-19T13:30						6				NA	NA	seawater	marine_habitat	water
SRR4384528	AMPLICON	226	PRJNA344476	SAMN05856146	MIMARKS.survey		public	sra	ncbi			SRX2231386	0	Illumina HiSeq 1000	PAIRED	PCR	METAGENOMIC	PAL_083_20130919_F02_Bv6	10-08-16	133	52	marine metagenome	ILLUMINA	10/13/2016	SRR4384528	SRS1734494	SRP091049	PAL_083_20130919_F02_Bv6	NA				0.1744 ug/L		2013-09-19T13:30						6				NA	NA	seawater	marine_habitat	water
SRR4384529	AMPLICON	226	PRJNA344476	SAMN05856147	MIGS/MIMS/MIMARKS.water		public	sra	ncbi			SRX2231387	0	Illumina HiSeq 1000	PAIRED	PCR	METAGENOMIC	PAL_123_20131021_F02_Bv6	10-08-16	116	45	marine metagenome	ILLUMINA	10/13/2016	SRR4384529	SRS1734495	SRP091049	PAL_123_20131021_F02_Bv6	NA				0.4392 ug/L		2013-10-21T11:00						6				NA	NA	seawater	marine_habitat	water
SRR4779852	AMPLICON	226	PRJNA344476	SAMN05933891	MIGS/MIMS/MIMARKS.water		public	sra	ncbi			SRX2313426	0	Illumina HiSeq 1000	PAIRED	PCR	METAGENOMIC	PAL_184_20131127_F02	11-01-16	32	12	marine metagenome	ILLUMINA	11-06-16	SRR4779852	SRS1770827	SRP091049	PAL_184_20131127_F02	NA		0.148 x106/mL		0.2857 ug/L		11/27/2013						6 m				NA	NA	seawater	marine_habitat	water
SRR4779855	AMPLICON	226	PRJNA344476	SAMN05933832	MIGS/MIMS/MIMARKS.water		public	sra	ncbi			SRX2313427	0	Illumina HiSeq 1000	PAIRED	PCR	METAGENOMIC	PAL_045_20130812_F02	11-01-16	55	21	marine metagenome	ILLUMINA	11-06-16	SRR4779855	SRS1770828	SRP091049	PAL_045_20130812_F02	NA		0.257 x106/mL		0.0629 ug/L		08-12-13						6 m				NA	NA	seawater	marine_habitat	water
SRR4779858	AMPLICON	226	PRJNA344476	SAMN05933893	MIGS/MIMS/MIMARKS.water		public	sra	ncbi			SRX2313428	0	Illumina HiSeq 1000	PAIRED	PCR	METAGENOMIC	PAL_211_20131203_F02	11-01-16	56	21	marine metagenome	ILLUMINA	11-06-16	SRR4779858	SRS1770829	SRP091049	PAL_211_20131203_F02	NA				0.3860 ug/L		12-03-13						6 m				NA	NA	seawater	marine_habitat	water
SRR4779859	AMPLICON	226	PRJNA344476	SAMN05933810	MIGS/MIMS/MIMARKS.water		public	sra	ncbi			SRX2313429	0	Illumina HiSeq 1000	PAIRED	PCR	METAGENOMIC	PAL_077_20121223_FST_Bv6	11-01-16	41	13	marine metagenome	ILLUMINA	11-06-16	SRR4779859	SRS1770830	SRP091049	PAL_077_20121223_FST_Bv6	NA		243214.29 per mL		0.486 mg/m3		12/31/2012						10 m				NA	NA	seawater	marine_habitat	water
SRR4779862	AMPLICON	226	PRJNA344476	SAMN05933894	MIGS/MIMS/MIMARKS.water		public	sra	ncbi			SRX2313430	0	Illumina HiSeq 1000	PAIRED	PCR	METAGENOMIC	PAL_210_20131203_F02	11-01-16	56	21	marine metagenome	ILLUMINA	11-06-16	SRR4779862	SRS1770831	SRP091049	PAL_210_20131203_F02	NA				0.2729 ug/L		12-03-13						6 m				NA	NA	seawater	marine_habitat	water
SRR4779863	AMPLICON	226	PRJNA344476	SAMN05933804	MIGS/MIMS/MIMARKS.water		public	sra	ncbi			SRX2313431	0	Illumina HiSeq 1000	PAIRED	PCR	METAGENOMIC	PAL_070_20121107_FST_Bv6	11-01-16	36	12	marine metagenome	ILLUMINA	11-06-16	SRR4779863	SRS1770832	SRP091049	PAL_070_20121107_FST_Bv6	NA		302428.57 per mL		0.747 mg/m3		11/14/2012						10 m				NA	NA	seawater	marine_habitat	water
SRR4779866	AMPLICON	226	PRJNA344476	SAMN05933895	MIGS/MIMS/MIMARKS.water		public	sra	ncbi			SRX2313432	0	Illumina HiSeq 1000	PAIRED	PCR	METAGENOMIC	PAL_209_20131203_F02	11-01-16	57	21	marine metagenome	ILLUMINA	11-06-16	SRR4779866	SRS1770833	SRP091049	PAL_209_20131203_F02	NA				0.4863 ug/L		12-03-13						6 m				NA	NA	seawater	marine_habitat	water
SRR4779870	AMPLICON	226	PRJNA344476	SAMN05933802	MIGS/MIMS/MIMARKS.water		public	sra	ncbi			SRX2313433	0	Illumina HiSeq 1000	PAIRED	PCR	METAGENOMIC	PAL_067_20120312_FST	11-01-16	64	25	marine metagenome	ILLUMINA	11-06-16	SRR4779870	SRS1770834	SRP091049	PAL_067_20120312_FST	NA		345642.86 per mL		5.251 mg/m3		10/31/2012						10 m				NA	NA	seawater	marine_habitat	water
SRR4779874	AMPLICON	226	PRJNA344476	SAMN05933801	MIGS/MIMS/MIMARKS.water		public	sra	ncbi			SRX2313434	0	Illumina HiSeq 1000	PAIRED	PCR	METAGENOMIC	PAL_066_20120306_FST	11-01-16	37	14	marine metagenome	ILLUMINA	11-06-16	SRR4779874	SRS1770836	SRP091049	PAL_066_20120306_FST	NA		357357.14 per mL		4.0408 mg/m3		03-12-12						10 m				NA	NA	seawater	marine_habitat	water
SRR4779878	AMPLICON	226	PRJNA344476	SAMN05933808	MIGS/MIMS/MIMARKS.water		public	sra	ncbi			SRX2313435	0	Illumina HiSeq 1000	PAIRED	PCR	METAGENOMIC	PAL_075_20121210_FST	11-01-16	69	26	marine metagenome	ILLUMINA	11-06-16	SRR4779878	SRS1770835	SRP091049	PAL_075_20121210_FST	NA		908357.14 per mL		25.111 mg/m3		12/17/2012						10 m				NA	NA	seawater	marine_habitat	water
SRR4779879	AMPLICON	226	PRJNA344476	SAMN05933807	MIGS/MIMS/MIMARKS.water		public	sra	ncbi			SRX2313436	0	Illumina HiSeq 1000	PAIRED	PCR	METAGENOMIC	PAL_074_20121204_FST_Bv6	11-01-16	47	15	marine metagenome	ILLUMINA	11-06-16	SRR4779879	SRS1770837	SRP091049	PAL_074_20121204_FST_Bv6	NA		538428.57 per mL		42.432 mg/m3		12-10-12						10 m				NA	NA	seawater	marine_habitat	water
SRR4779881	AMPLICON	226	PRJNA344476	SAMN05933806	MIGS/MIMS/MIMARKS.water		public	sra	ncbi			SRX2313437	0	Illumina HiSeq 1000	PAIRED	PCR	METAGENOMIC	PAL_073_20121127_FST_Bv6	11-01-16	37	12	marine metagenome	ILLUMINA	11-06-16	SRR4779881	SRS1770838	SRP091049	PAL_073_20121127_FST_Bv6	NA		412214.29 per mL		32.518 mg/m3		12-04-12						10 m				NA	NA	seawater	marine_habitat	water
SRR4779884	AMPLICON	226	PRJNA344476	SAMN05933836	MIGS/MIMS/MIMARKS.water		public	sra	ncbi			SRX2313438	0	Illumina HiSeq 1000	PAIRED	PCR	METAGENOMIC	PAL_048_20130816_F02	11-01-16	43	16	marine metagenome	ILLUMINA	11-06-16	SRR4779884	SRS1770839	SRP091049	PAL_048_20130816_F02	NA		1.21 x106/mL		0.1117 ug/L		8/16/2013						6 m				NA	NA	seawater	marine_habitat	water
SRR4779885	AMPLICON	226	PRJNA344476	SAMN05933900	MIGS/MIMS/MIMARKS.water		public	sra	ncbi			SRX2313439	0	Illumina HiSeq 1000	PAIRED	PCR	METAGENOMIC	PAL_217_20131207_F02	11-01-16	77	29	marine metagenome	ILLUMINA	11-06-16	SRR4779885	SRS1770840	SRP091049	PAL_217_20131207_F02	NA				0.3412 ug/L		12-07-13						6 m				NA	NA	seawater	marine_habitat	water
SRR4779886	AMPLICON	226	PRJNA344476	SAMN05933838	MIMARKS.survey		public	sra	ncbi			SRX2313440	0	Illumina HiSeq 1000	PAIRED	PCR	METAGENOMIC	PAL_053_20130816_F02	11-01-16	79	30	marine metagenome	ILLUMINA	11-06-16	SRR4779886	SRS1770842	SRP091049	PAL_053_20130816_F02	NA		0.629 x106/mL		0.1346 ug/L		8/16/2013						6 m				NA	NA	seawater	marine_habitat	water
SRR4779890	AMPLICON	226	PRJNA344476	SAMN05933795	MIGS/MIMS/MIMARKS.water		public	sra	ncbi			SRX2313441	0	Illumina HiSeq 1000	PAIRED	PCR	METAGENOMIC	PAL_056_20111228_FST	11-01-16	84	32	marine metagenome	ILLUMINA	11-06-16	SRR4779890	SRS1770841	SRP091049	PAL_056_20111228_FST	NA		1041714.29 per mL		7.738 mg/m3		01-05-12						10 m				NA	NA	seawater	marine_habitat	water
SRR4779894	AMPLICON	226	PRJNA344476	SAMN05933796	MIMARKS.survey		public	sra	ncbi			SRX2313442	0	Illumina HiSeq 1000	PAIRED	PCR	METAGENOMIC	PAL_057_20120105_FST	11-01-16	65	25	marine metagenome	ILLUMINA	11-06-16	SRR4779894	SRS1770846	SRP091049	PAL_057_20120105_FST	NA		834857.14 per mL		22.737 mg/m3		01-09-12						10 m				NA	NA	seawater	marine_habitat	water
SRR4779898	AMPLICON	226	PRJNA344476	SAMN05933797	MIGS/MIMS/MIMARKS.water		public	sra	ncbi			SRX2313443	0	Illumina HiSeq 1000	PAIRED	PCR	METAGENOMIC	PAL_058_20120109_FST	11-01-16	57	22	marine metagenome	ILLUMINA	11-06-16	SRR4779898	SRS1770844	SRP091049	PAL_058_20120109_FST	NA		545285.71 per mL		16.761 mg/m3		1/30/2012						10 m				NA	NA	seawater	marine_habitat	water
SRR4779901	AMPLICON	226	PRJNA344476	SAMN05933798	MIGS/MIMS/MIMARKS.water		public	sra	ncbi			SRX2313444	0	Illumina HiSeq 1000	PAIRED	PCR	METAGENOMIC	PAL_061_20120130_FST	11-01-16	59	23	marine metagenome	ILLUMINA	11-06-16	SRR4779901	SRS1770843	SRP091049	PAL_061_20120130_FST	NA		76928.57 per mL		1.6327 mg/m3		2/19/2012						10 m				NA	NA	seawater	marine_habitat	water
SRR4779904	AMPLICON	226	PRJNA344476	SAMN05933791	MIGS/MIMS/MIMARKS.water		public	sra	ncbi			SRX2313445	0	Illumina HiSeq 1000	PAIRED	PCR	METAGENOMIC	PAL_047_20110327_FST	11-01-16	59	23	marine metagenome	ILLUMINA	11-06-16	SRR4779904	SRS1770845	SRP091049	PAL_047_20110327_FST	NA				1.522 mg/m3		12-06-11						10 m				NA	NA	seawater	marine_habitat	water
SRR4779907	AMPLICON	226	PRJNA344476	SAMN05933792	MIGS/MIMS/MIMARKS.water		public	sra	ncbi			SRX2313446	0	Illumina HiSeq 1000	PAIRED	PCR	METAGENOMIC	PAL_053_20111206_FST	11-01-16	44	17	marine metagenome	ILLUMINA	11-06-16	SRR4779907	SRS1770847	SRP091049	PAL_053_20111206_FST	NA				3.395 mg/m3		12-11-11						10 m				NA	NA	seawater	marine_habitat	water
SRR4779909	AMPLICON	226	PRJNA344476	SAMN05933793	MIGS/MIMS/MIMARKS.water		public	sra	ncbi			SRX2313447	0	Illumina HiSeq 1000	PAIRED	PCR	METAGENOMIC	PAL_054_20111211_FST	11-01-16	101	39	marine metagenome	ILLUMINA	11-06-16	SRR4779909	SRS1770848	SRP091049	PAL_054_20111211_FST	NA				3.868 mg/m3		12/19/2011						10 m				NA	NA	seawater	marine_habitat	water
SRR4779912	AMPLICON	226	PRJNA344476	SAMN05933794	MIMARKS.survey		public	sra	ncbi			SRX2313448	0	Illumina HiSeq 1000	PAIRED	PCR	METAGENOMIC	PAL_055_20111219_FST	11-01-16	54	20	marine metagenome	ILLUMINA	11-06-16	SRR4779912	SRS1770849	SRP091049	PAL_055_20111219_FST	NA		459000 per mL		4.625 mg/m3		12/28/2011						10 m				NA	NA	seawater	marine_habitat	water
SRR4779913	AMPLICON	226	PRJNA344476	SAMN05933799	MIMARKS.survey		public	sra	ncbi			SRX2313449	0	Illumina HiSeq 1000	PAIRED	PCR	METAGENOMIC	PAL_068_20120219_FST_Bv6	11-01-16	51	17	marine metagenome	ILLUMINA	11-06-16	SRR4779913	SRS1770850	SRP091049	PAL_068_20120219_FST_Bv6	NA		161000 per mL		4.985 mg/m3		03-01-12						10 m				NA	NA	seawater	marine_habitat	water
SRR4779915	AMPLICON	226	PRJNA344476	SAMN05933800	MIGS/MIMS/MIMARKS.water		public	sra	ncbi			SRX2313450	0	Illumina HiSeq 1000	PAIRED	PCR	METAGENOMIC	PAL_065_20120301_FST	11-01-16	51	20	marine metagenome	ILLUMINA	11-06-16	SRR4779915	SRS1770851	SRP091049	PAL_065_20120301_FST	NA		243428.57 per mL		4.53 mg/m3		03-06-12						10 m				NA	NA	seawater	marine_habitat	water
SRR4779918	AMPLICON	226	PRJNA344476	SAMN05933848	MIMARKS.survey		public	sra	ncbi			SRX2313451	0	Illumina HiSeq 1000	PAIRED	PCR	METAGENOMIC	PAL_068_20130904_F02	11-01-16	48	18	marine metagenome	ILLUMINA	11-06-16	SRR4779918	SRS1770853	SRP091049	PAL_068_20130904_F02	NA		0.312 x106/mL		0.0722 ug/L		09-04-13						6 m				NA	NA	seawater	marine_habitat	water
SRR4779920	AMPLICON	226	PRJNA344476	SAMN05933847	MIGS/MIMS/MIMARKS.water		public	sra	ncbi			SRX2313452	0	Illumina HiSeq 1000	PAIRED	PCR	METAGENOMIC	PAL_071_20130904_F02	11-01-16	67	26	marine metagenome	ILLUMINA	11-06-16	SRR4779920	SRS1770852	SRP091049	PAL_071_20130904_F02	NA		0.193 x106/mL		0.1282 ug/L		09-04-13						6 m				NA	NA	seawater	marine_habitat	water
SRR4779924	AMPLICON	226	PRJNA344476	SAMN05933846	MIMARKS.survey		public	sra	ncbi			SRX2313453	0	Illumina HiSeq 1000	PAIRED	PCR	METAGENOMIC	PAL_066_20130904_F02	11-01-16	56	21	marine metagenome	ILLUMINA	11-06-16	SRR4779924	SRS1770854	SRP091049	PAL_066_20130904_F02	NA		0.308 x106/mL		0.0842 ug/L		09-04-13						6 m				NA	NA	seawater	marine_habitat	water
SRR4779928	AMPLICON	226	PRJNA344476	SAMN05933822	MIGS/MIMS/MIMARKS.water		public	sra	ncbi			SRX2313454	0	Illumina HiSeq 1000	PAIRED	PCR	METAGENOMIC	PAL_041_20130806_F02	11-01-16	61	24	marine metagenome	ILLUMINA	11-06-16	SRR4779928	SRS1770855	SRP091049	PAL_041_20130806_F02	NA		0.013 x106/mL		0.0307 ug/L		08-06-13						6 m				NA	NA	seawater	marine_habitat	water
SRR4779932	AMPLICON	226	PRJNA344476	SAMN05933821	MIGS/MIMS/MIMARKS.water		public	sra	ncbi			SRX2313455	0	Illumina HiSeq 1000	PAIRED	PCR	METAGENOMIC	PAL_089_20130318_FST_Bv6	11-01-16	30	10	marine metagenome	ILLUMINA	11-06-16	SRR4779932	SRS1770856	SRP091049	PAL_089_20130318_FST_Bv6	NA				1.86 mg/m3		08-06-13						10 m				NA	NA	seawater	marine_habitat	water
SRR4779933	AMPLICON	226	PRJNA344476	SAMN05933824	MIMARKS.survey		public	sra	ncbi			SRX2313456	0	Illumina HiSeq 1000	PAIRED	PCR	METAGENOMIC	PAL_039_20130806_F02	11-01-16	68	26	marine metagenome	ILLUMINA	11-06-16	SRR4779933	SRS1770857	SRP091049	PAL_039_20130806_F02	NA		0.135 x106/mL		0.0363 ug/L		08-06-13						6 m				NA	NA	seawater	marine_habitat	water
SRR4779936	AMPLICON	226	PRJNA344476	SAMN05933887	MIMARKS.survey		public	sra	ncbi			SRX2313457	0	Illumina HiSeq 1000	PAIRED	PCR	METAGENOMIC	PAL_188_20131127_F02	11-01-16	61	23	marine metagenome	ILLUMINA	11-06-16	SRR4779936	SRS1770858	SRP091049	PAL_188_20131127_F02	NA		0.121 x106/mL		0.2336 ug/L		11/27/2013						6 m				NA	NA	seawater	marine_habitat	water
SRR4779938	AMPLICON	226	PRJNA344476	SAMN05933826	MIGS/MIMS/MIMARKS.water		public	sra	ncbi			SRX2313458	0	Illumina HiSeq 1000	PAIRED	PCR	METAGENOMIC	PAL_037_20130806_F02	11-01-16	56	22	marine metagenome	ILLUMINA	11-06-16	SRR4779938	SRS1770859	SRP091049	PAL_037_20130806_F02	NA		0.138 x106/mL		0.0710 ug/L		08-06-13						6 m				NA	NA	seawater	marine_habitat	water
SRR4779940	AMPLICON	226	PRJNA344476	SAMN05933825	MIMARKS.survey		public	sra	ncbi			SRX2313459	0	Illumina HiSeq 1000	PAIRED	PCR	METAGENOMIC	PAL_040_20130806_F02	11-01-16	36	14	marine metagenome	ILLUMINA	11-06-16	SRR4779940	SRS1770861	SRP091049	PAL_040_20130806_F02	NA		0.149 x106/mL		0.0319 ug/L		08-06-13						6 m				NA	NA	seawater	marine_habitat	water
SRR4779942	AMPLICON	226	PRJNA344476	SAMN05933828	MIMARKS.survey		public	sra	ncbi			SRX2313460	0	Illumina HiSeq 1000	PAIRED	PCR	METAGENOMIC	PAL_044_20130812_F02	11-01-16	48	18	marine metagenome	ILLUMINA	11-06-16	SRR4779942	SRS1770860	SRP091049	PAL_044_20130812_F02	NA		0.48 x106/mL		0.0598 ug/L		08-12-13						6 m				NA	NA	seawater	marine_habitat	water
SRR4779944	AMPLICON	226	PRJNA344476	SAMN05933827	MIMARKS.survey		public	sra	ncbi			SRX2313461	0	Illumina HiSeq 1000	PAIRED	PCR	METAGENOMIC	PAL_038_20130806_F02	11-01-16	71	28	marine metagenome	ILLUMINA	11-06-16	SRR4779944	SRS1770862	SRP091049	PAL_038_20130806_F02	NA		0.134 x106/mL		0.0190 ug/L		08-06-13						6 m				NA	NA	seawater	marine_habitat	water
SRR4779949	AMPLICON	226	PRJNA344476	SAMN05933830	MIGS/MIMS/MIMARKS.water		public	sra	ncbi			SRX2313462	0	Illumina HiSeq 1000	PAIRED	PCR	METAGENOMIC	PAL_046_20130812_F02	11-01-16	55	21	marine metagenome	ILLUMINA	11-06-16	SRR4779949	SRS1770863	SRP091049	PAL_046_20130812_F02	NA		0.332 x106/mL		0.0816 ug/L		08-12-13						6 m				NA	NA	seawater	marine_habitat	water
SRR4779952	AMPLICON	226	PRJNA344476	SAMN05933844	MIGS/MIMS/MIMARKS.water		public	sra	ncbi			SRX2313463	0	Illumina HiSeq 1000	PAIRED	PCR	METAGENOMIC	PAL_060_20130829_F02	11-01-16	38	15	marine metagenome	ILLUMINA	11-06-16	SRR4779952	SRS1770864	SRP091049	PAL_060_20130829_F02	NA		0.142 x106/mL		0.1097 ug/L		8/29/2013						6 m				NA	NA	seawater	marine_habitat	water
SRR4779957	AMPLICON	226	PRJNA344476	SAMN05933843	MIGS/MIMS/MIMARKS.water		public	sra	ncbi			SRX2313464	0	Illumina HiSeq 1000	PAIRED	PCR	METAGENOMIC	PAL_065_20130829_F02	11-01-16	68	26	marine metagenome	ILLUMINA	11-06-16	SRR4779957	SRS1770865	SRP091049	PAL_065_20130829_F02	NA		0.247 x106/mL		0.0894 ug/L		8/29/2013						6 m				NA	NA	seawater	marine_habitat	water
SRR4779959	AMPLICON	226	PRJNA344476	SAMN05933842	MIMARKS.survey		public	sra	ncbi			SRX2313465	0	Illumina HiSeq 1000	PAIRED	PCR	METAGENOMIC	PAL_063_20130829_F02	11-01-16	69	27	marine metagenome	ILLUMINA	11-06-16	SRR4779959	SRS1770867	SRP091049	PAL_063_20130829_F02	NA		0.251 x106/mL		0.0946 ug/L		8/29/2013						6 m				NA	NA	seawater	marine_habitat	water
SRR4779961	AMPLICON	226	PRJNA344476	SAMN05933841	MIMARKS.survey		public	sra	ncbi			SRX2313466	0	Illumina HiSeq 1000	PAIRED	PCR	METAGENOMIC	PAL_062_20130829_F02	11-01-16	65	25	marine metagenome	ILLUMINA	11-06-16	SRR4779961	SRS1770868	SRP091049	PAL_062_20130829_F02	NA		0.132 x106/mL		0.1160 ug/L		8/29/2013						6 m				NA	NA	seawater	marine_habitat	water
SRR4779962	AMPLICON	226	PRJNA344476	SAMN05933809	MIMARKS.survey		public	sra	ncbi			SRX2313467	0	Illumina HiSeq 1000	PAIRED	PCR	METAGENOMIC	PAL_076_20121217_FST_Bv6	11-01-16	42	14	marine metagenome	ILLUMINA	11-06-16	SRR4779962	SRS1770866	SRP091049	PAL_076_20121217_FST_Bv6	NA		742000 per mL		7.642 mg/m3		12/23/2012						10 m				NA	NA	seawater	marine_habitat	water
SRR4779964	AMPLICON	226	PRJNA344476	SAMN05933879	MIGS/MIMS/MIMARKS.water		public	sra	ncbi			SRX2313468	0	Illumina HiSeq 1000	PAIRED	PCR	METAGENOMIC	PAL_155_20131105_F02	11-01-16	49	19	marine metagenome	ILLUMINA	11-06-16	SRR4779964	SRS1770869	SRP091049	PAL_155_20131105_F02	NA		1.57 x106/mL		2.4335 ug/L		11-05-13						6 m				NA	NA	seawater	marine_habitat	water
SRR4779965	AMPLICON	226	PRJNA344476	SAMN05933880	MIMARKS.survey		public	sra	ncbi			SRX2313469	0	Illumina HiSeq 1000	PAIRED	PCR	METAGENOMIC	PAL_149_20131105_F02	11-01-16	32	12	marine metagenome	ILLUMINA	11-06-16	SRR4779965	SRS1770870	SRP091049	PAL_149_20131105_F02	NA		0.302 x106/mL		6.0261 ug/L		11-05-13						6 m				NA	NA	seawater	marine_habitat	water
SRR4779969	AMPLICON	226	PRJNA344476	SAMN05933877	MIMARKS.survey		public	sra	ncbi			SRX2313470	0	Illumina HiSeq 1000	PAIRED	PCR	METAGENOMIC	PAL_147_20131105_F02	11-01-16	65	24	marine metagenome	ILLUMINA	11-06-16	SRR4779969	SRS1770872	SRP091049	PAL_147_20131105_F02	NA		0.242 x106/mL		4.1037 ug/L		11-05-13						6 m				NA	NA	seawater	marine_habitat	water
SRR4779972	AMPLICON	226	PRJNA344476	SAMN05933878	MIMARKS.survey		public	sra	ncbi			SRX2313471	0	Illumina HiSeq 1000	PAIRED	PCR	METAGENOMIC	PAL_150_20131105_F02	11-01-16	41	15	marine metagenome	ILLUMINA	11-06-16	SRR4779972	SRS1770871	SRP091049	PAL_150_20131105_F02	NA		0.235 x106/mL		4.5766 ug/L		11-05-13						6 m				NA	NA	seawater	marine_habitat	water
SRR4779975	AMPLICON	226	PRJNA344476	SAMN05933875	MIGS/MIMS/MIMARKS.water		public	sra	ncbi			SRX2313472	0	Illumina HiSeq 1000	PAIRED	PCR	METAGENOMIC	PAL_152_20131105_F02	11-01-16	37	14	marine metagenome	ILLUMINA	11-06-16	SRR4779975	SRS1770873	SRP091049	PAL_152_20131105_F02	NA		0.267 x106/mL		2.7229 ug/L		11-05-13						6 m				NA	NA	seawater	marine_habitat	water
SRR4779978	AMPLICON	226	PRJNA344476	SAMN05933876	MIMARKS.survey		public	sra	ncbi			SRX2313473	0	Illumina HiSeq 1000	PAIRED	PCR	METAGENOMIC	PAL_151_20131105_F02	11-01-16	51	19	marine metagenome	ILLUMINA	11-06-16	SRR4779978	SRS1770874	SRP091049	PAL_151_20131105_F02	NA		0.247 x106/mL		4.4393 ug/L		11-05-13						6 m				NA	NA	seawater	marine_habitat	water
SRR4779981	AMPLICON	226	PRJNA344476	SAMN05933873	MIMARKS.survey		public	sra	ncbi			SRX2313474	0	Illumina HiSeq 1000	PAIRED	PCR	METAGENOMIC	PAL_153_20131105_F02	11-01-16	26	10	marine metagenome	ILLUMINA	11-06-16	SRR4779981	SRS1770875	SRP091049	PAL_153_20131105_F02	NA		1.57 x106/mL		5.1335 ug/L		11-05-13						6 m				NA	NA	seawater	marine_habitat	water
SRR4779983	AMPLICON	226	PRJNA344476	SAMN05933874	MIMARKS.survey		public	sra	ncbi			SRX2313475	0	Illumina HiSeq 1000	PAIRED	PCR	METAGENOMIC	PAL_154_20131105_F02	11-01-16	20	8	marine metagenome	ILLUMINA	11-06-16	SRR4779983	SRS1770880	SRP091049	PAL_154_20131105_F02	NA		1.45 x106/mL		2.1355 ug/L		11-05-13						6 m				NA	NA	seawater	marine_habitat	water
SRR4779987	AMPLICON	226	PRJNA344476	SAMN05933871	MIGS/MIMS/MIMARKS.water		public	sra	ncbi			SRX2313476	0	Illumina HiSeq 1000	PAIRED	PCR	METAGENOMIC	PAL_142_20131101_F02	11-01-16	72	27	marine metagenome	ILLUMINA	11-06-16	SRR4779987	SRS1770881	SRP091049	PAL_142_20131101_F02	NA		0.587 x106/mL		3.8067 ug/L		11-01-13						6 m				NA	NA	seawater	marine_habitat	water
SRR4779992	AMPLICON	226	PRJNA344476	SAMN05933872	MIGS/MIMS/MIMARKS.water		public	sra	ncbi			SRX2313477	0	Illumina HiSeq 1000	PAIRED	PCR	METAGENOMIC	PAL_143_20131101_F02	11-01-16	67	25	marine metagenome	ILLUMINA	11-06-16	SRR4779992	SRS1770879	SRP091049	PAL_143_20131101_F02	NA		0.723 x106/mL		5.4698 ug/L		11-01-13						6 m				NA	NA	seawater	marine_habitat	water
SRR4779995	AMPLICON	226	PRJNA344476	SAMN05933813	MIMARKS.survey		public	sra	ncbi			SRX2313478	0	Illumina HiSeq 1000	PAIRED	PCR	METAGENOMIC	PAL_081_20130112_FST_Bv6	11-01-16	30	10	marine metagenome	ILLUMINA	11-06-16	SRR4779995	SRS1770876	SRP091049	PAL_081_20130112_FST_Bv6	NA				5.802 mg/m3		1/14/2013						10 m				NA	NA	seawater	marine_habitat	water
SRR4779997	AMPLICON	226	PRJNA344476	SAMN05933814	MIGS/MIMS/MIMARKS.water		public	sra	ncbi			SRX2313479	0	Illumina HiSeq 1000	PAIRED	PCR	METAGENOMIC	PAL_080_20130114_FST_Bv6	11-01-16	53	18	marine metagenome	ILLUMINA	11-06-16	SRR4779997	SRS1770877	SRP091049	PAL_080_20130114_FST_Bv6	NA				7.166 mg/m3		1/31/2013						10 m				NA	NA	seawater	marine_habitat	water
SRR4780002	AMPLICON	226	PRJNA344476	SAMN05933811	MIGS/MIMS/MIMARKS.water		public	sra	ncbi			SRX2313480	0	Illumina HiSeq 1000	PAIRED	PCR	METAGENOMIC	PAL_078_20121231_FST_Bv6	11-01-16	33	11	marine metagenome	ILLUMINA	11-06-16	SRR4780002	SRS1770878	SRP091049	PAL_078_20121231_FST_Bv6	NA		446023.81 per mL		0.48 mg/m3		01-08-13						10 m				NA	NA	seawater	marine_habitat	water
SRR4780005	AMPLICON	226	PRJNA344476	SAMN05933812	MIGS/MIMS/MIMARKS.water		public	sra	ncbi			SRX2313481	0	Illumina HiSeq 1000	PAIRED	PCR	METAGENOMIC	PAL_079_20130108_FST_Bv6	11-01-16	27	9	marine metagenome	ILLUMINA	11-06-16	SRR4780005	SRS1770882	SRP091049	PAL_079_20130108_FST_Bv6	NA				3.0741 mg/m3		01-12-13						10 m				NA	NA	seawater	marine_habitat	water
SRR4780008	AMPLICON	226	PRJNA344476	SAMN05933817	MIGS/MIMS/MIMARKS.water		public	sra	ncbi			SRX2313482	0	Illumina HiSeq 1000	PAIRED	PCR	METAGENOMIC	PAL_084_20130212_FST	11-01-16	43	16	marine metagenome	ILLUMINA	11-06-16	SRR4780008	SRS1770886	SRP091049	PAL_084_20130212_FST	NA				1.613 mg/m3		2/18/2013						10 m				NA	NA	seawater	marine_habitat	water
SRR4780012	AMPLICON	226	PRJNA344476	SAMN05933818	MIMARKS.survey		public	sra	ncbi			SRX2313483	0	Illumina HiSeq 1000	PAIRED	PCR	METAGENOMIC	PAL_085_20130218_FST_Bv6	11-01-16	26	9	marine metagenome	ILLUMINA	11-06-16	SRR4780012	SRS1770883	SRP091049	PAL_085_20130218_FST_Bv6	NA				1.61 mg/m3		03-06-13						10 m				NA	NA	seawater	marine_habitat	water
SRR4780014	AMPLICON	226	PRJNA344476	SAMN05933815	MIGS/MIMS/MIMARKS.water		public	sra	ncbi			SRX2313484	0	Illumina HiSeq 1000	PAIRED	PCR	METAGENOMIC	PAL_082_20130131_FST_Bv6	11-01-16	29	10	marine metagenome	ILLUMINA	11-06-16	SRR4780014	SRS1770885	SRP091049	PAL_082_20130131_FST_Bv6	NA				2.227 mg/m3		02-06-13						10 m				NA	NA	seawater	marine_habitat	water
SRR4780018	AMPLICON	226	PRJNA344476	SAMN05933816	MIMARKS.survey		public	sra	ncbi			SRX2313485	0	Illumina HiSeq 1000	PAIRED	PCR	METAGENOMIC	PAL_083_20130206_FST_Bv6	11-01-16	34	11	marine metagenome	ILLUMINA	11-06-16	SRR4780018	SRS1770884	SRP091049	PAL_083_20130206_FST_Bv6	NA				1.477 mg/m3		02-12-13						10 m				NA	NA	seawater	marine_habitat	water
SRR4780023	AMPLICON	226	PRJNA344476	SAMN05933819	MIGS/MIMS/MIMARKS.water		public	sra	ncbi			SRX2313486	0	Illumina HiSeq 1000	PAIRED	PCR	METAGENOMIC	PAL_087_20130306_FST	11-01-16	52	20	marine metagenome	ILLUMINA	11-06-16	SRR4780023	SRS1770887	SRP091049	PAL_087_20130306_FST	NA				2.189 mg/m3		03-11-13						10 m				NA	NA	seawater	marine_habitat	water
SRR4780027	AMPLICON	226	PRJNA344476	SAMN05933820	MIMARKS.survey		public	sra	ncbi			SRX2313487	0	Illumina HiSeq 1000	PAIRED	PCR	METAGENOMIC	PAL_088_20130311_FST_Bv6	11-01-16	24	8	marine metagenome	ILLUMINA	11-06-16	SRR4780027	SRS1770889	SRP091049	PAL_088_20130311_FST_Bv6	NA				2.309 mg/m3		3/18/2013						10 m				NA	NA	seawater	marine_habitat	water
SRR4780031	AMPLICON	226	PRJNA344476	SAMN05933803	MIMARKS.survey		public	sra	ncbi			SRX2313488	0	Illumina HiSeq 1000	PAIRED	PCR	METAGENOMIC	PAL_069_20121031_FST_Bv6	11-01-16	44	15	marine metagenome	ILLUMINA	11-06-16	SRR4780031	SRS1770888	SRP091049	PAL_069_20121031_FST_Bv6	NA				0.741 mg/m3		11-07-12						10 m				NA	NA	seawater	marine_habitat	water
SRR4780035	AMPLICON	226	PRJNA344476	SAMN05933890	MIGS/MIMS/MIMARKS.water		public	sra	ncbi			SRX2313489	0	Illumina HiSeq 1000	PAIRED	PCR	METAGENOMIC	PAL_186_20131127_F02	11-01-16	35	13	marine metagenome	ILLUMINA	11-06-16	SRR4780035	SRS1770890	SRP091049	PAL_186_20131127_F02	NA		0.127 x106/mL		0.1970 ug/L		11/27/2013						6 m				NA	NA	seawater	marine_habitat	water
SRR4780038	AMPLICON	226	PRJNA344476	SAMN05933889	MIMARKS.survey		public	sra	ncbi			SRX2313490	0	Illumina HiSeq 1000	PAIRED	PCR	METAGENOMIC	PAL_189_20131127_F02	11-01-16	73	28	marine metagenome	ILLUMINA	11-06-16	SRR4780038	SRS1770891	SRP091049	PAL_189_20131127_F02	NA		0.125 x106/mL		0.3526 ug/L		11/27/2013						6 m				NA	NA	seawater	marine_habitat	water
SRR4780041	AMPLICON	226	PRJNA344476	SAMN05933850	MIMARKS.survey		public	sra	ncbi			SRX2313491	0	Illumina HiSeq 1000	PAIRED	PCR	METAGENOMIC	PAL_069_20130904_F02	11-01-16	56	22	marine metagenome	ILLUMINA	11-06-16	SRR4780041	SRS1770892	SRP091049	PAL_069_20130904_F02	NA		0.223 x106/mL		0.1213 ug/L		09-04-13						6 m				NA	NA	seawater	marine_habitat	water
SRR4780044	AMPLICON	226	PRJNA344476	SAMN05933849	MIGS/MIMS/MIMARKS.water		public	sra	ncbi			SRX2313492	0	Illumina HiSeq 1000	PAIRED	PCR	METAGENOMIC	PAL_067_20130904_F02	11-01-16	43	16	marine metagenome	ILLUMINA	11-06-16	SRR4780044	SRS1770894	SRP091049	PAL_067_20130904_F02	NA		0.27 x106/mL		0.0816 ug/L		09-04-13						6 m				NA	NA	seawater	marine_habitat	water
SRR4780049	AMPLICON	226	PRJNA344476	SAMN05933886	MIMARKS.survey		public	sra	ncbi			SRX2313493	0	Illumina HiSeq 1000	PAIRED	PCR	METAGENOMIC	PAL_185_20131127_F02	11-01-16	31	12	marine metagenome	ILLUMINA	11-06-16	SRR4780049	SRS1770893	SRP091049	PAL_185_20131127_F02	NA		0.155 x106/mL		0.3543 ug/L		11/27/2013						6 m				NA	NA	seawater	marine_habitat	water
SRR4780052	AMPLICON	226	PRJNA344476	SAMN05933885	MIMARKS.survey		public	sra	ncbi			SRX2313494	0	Illumina HiSeq 1000	PAIRED	PCR	METAGENOMIC	PAL_159_20131106_F02	11-01-16	42	16	marine metagenome	ILLUMINA	11-06-16	SRR4780052	SRS1770895	SRP091049	PAL_159_20131106_F02	NA		1.56 x106/mL		1.4875 ug/L		11-06-13						6 m				NA	NA	seawater	marine_habitat	water
SRR4780055	AMPLICON	226	PRJNA344476	SAMN05933888	MIMARKS.survey		public	sra	ncbi			SRX2313495	0	Illumina HiSeq 1000	PAIRED	PCR	METAGENOMIC	PAL_187_20131127_F02	11-01-16	42	16	marine metagenome	ILLUMINA	11-06-16	SRR4780055	SRS1770896	SRP091049	PAL_187_20131127_F02	NA		0.133 x106/mL		0.3257 ug/L		11/27/2013						6 m				NA	NA	seawater	marine_habitat	water
SRR4780058	AMPLICON	226	PRJNA344476	SAMN05933845	MIMARKS.survey		public	sra	ncbi			SRX2313496	0	Illumina HiSeq 1000	PAIRED	PCR	METAGENOMIC	PAL_064_20130829_F02	11-01-16	43	16	marine metagenome	ILLUMINA	11-06-16	SRR4780058	SRS1770897	SRP091049	PAL_064_20130829_F02	NA		0.294 x106/mL		0.0842 ug/L		8/29/2013						6 m				NA	NA	seawater	marine_habitat	water
SRR4780062	AMPLICON	226	PRJNA344476	SAMN05933882	MIMARKS.survey		public	sra	ncbi			SRX2313497	0	Illumina HiSeq 1000	PAIRED	PCR	METAGENOMIC	PAL_156_20131106_F02	11-01-16	39	15	marine metagenome	ILLUMINA	11-06-16	SRR4780062	SRS1770899	SRP091049	PAL_156_20131106_F02	NA		0.24 x106/mL		4.7145 ug/L		11-06-13						6 m				NA	NA	seawater	marine_habitat	water
SRR4780067	AMPLICON	226	PRJNA344476	SAMN05933881	MIMARKS.survey		public	sra	ncbi			SRX2313498	0	Illumina HiSeq 1000	PAIRED	PCR	METAGENOMIC	PAL_148_20131105_F02	11-01-16	37	14	marine metagenome	ILLUMINA	11-06-16	SRR4780067	SRS1770898	SRP091049	PAL_148_20131105_F02	NA		0.234 x106/mL		3.7909 ug/L		11-05-13						6 m				NA	NA	seawater	marine_habitat	water
SRR4780071	AMPLICON	226	PRJNA344476	SAMN05933884	MIMARKS.survey		public	sra	ncbi			SRX2313499	0	Illumina HiSeq 1000	PAIRED	PCR	METAGENOMIC	PAL_158_20131106_F02	11-01-16	45	17	marine metagenome	ILLUMINA	11-06-16	SRR4780071	SRS1770900	SRP091049	PAL_158_20131106_F02	NA		1.51 x106/mL		1.8919 ug/L		11-06-13						6 m				NA	NA	seawater	marine_habitat	water
SRR4780077	AMPLICON	226	PRJNA344476	SAMN05933883	MIMARKS.survey		public	sra	ncbi			SRX2313500	0	Illumina HiSeq 1000	PAIRED	PCR	METAGENOMIC	PAL_157_20131106_F02	11-01-16	75	28	marine metagenome	ILLUMINA	11-06-16	SRR4780077	SRS1770901	SRP091049	PAL_157_20131106_F02	NA		1.71 x106/mL		1.6625 ug/L		11-06-13						6 m				NA	NA	seawater	marine_habitat	water
SRR4780083	AMPLICON	226	PRJNA344476	SAMN05933780	MIMARKS.survey		public	sra	ncbi			SRX2313501	0	Illumina HiSeq 1000	PAIRED	PCR	METAGENOMIC	PAL_013_20100111_FST	11-01-16	68	26	marine metagenome	ILLUMINA	11-06-16	SRR4780083	SRS1770902	SRP091049	PAL_013_20100111_FST	NA				11.2 mg/m3		12/28/2010						10 m				NA	NA	seawater	marine_habitat	water
SRR4780089	AMPLICON	226	PRJNA344476	SAMN05933779	MIGS/MIMS/MIMARKS.water		public	sra	ncbi			SRX2313502	0	Illumina HiSeq 1000	PAIRED	PCR	METAGENOMIC	PAL_011_20091228_FST	11-01-16	44	17	marine metagenome	ILLUMINA	11-06-16	SRR4780089	SRS1770904	SRP091049	PAL_011_20091228_FST	NA				2.963 mg/m3		01-11-10						10 m				NA	NA	seawater	marine_habitat	water
SRR4780094	AMPLICON	226	PRJNA344476	SAMN05933776	MIGS/MIMS/MIMARKS.water		public	sra	ncbi			SRX2313503	0	Illumina HiSeq 1000	PAIRED	PCR	METAGENOMIC	PAL_007_20091130_FST_Bv6	11-01-16	30	10	marine metagenome	ILLUMINA	11-06-16	SRR4780094	SRS1770903	SRP091049	PAL_007_20091130_FST_Bv6	NA				9.525 mg/m3		12-07-09						10 m				NA	NA	seawater	marine_habitat	water
SRR4780098	AMPLICON	226	PRJNA344476	SAMN05933775	MIMARKS.survey		public	sra	ncbi			SRX2313504	0	Illumina HiSeq 1000	PAIRED	PCR	METAGENOMIC	PAL_006_20091123_FST_Bv6	11-01-16	19	6	marine metagenome	ILLUMINA	11-06-16	SRR4780098	SRS1770905	SRP091049	PAL_006_20091123_FST_Bv6	NA				3.211 mg/m3		11/30/2009						10 m				NA	NA	seawater	marine_habitat	water
SRR4780103	AMPLICON	226	PRJNA344476	SAMN05933778	MIMARKS.survey		public	sra	ncbi			SRX2313505	0	Illumina HiSeq 1000	PAIRED	PCR	METAGENOMIC	PAL_009_20091214_FST_Bv6	11-01-16	22	7	marine metagenome	ILLUMINA	11-06-16	SRR4780103	SRS1770906	SRP091049	PAL_009_20091214_FST_Bv6	NA				7.493 mg/m3		12/28/2009						10 m				NA	NA	seawater	marine_habitat	water
SRR4780107	AMPLICON	226	PRJNA344476	SAMN05933777	MIMARKS.survey		public	sra	ncbi			SRX2313506	0	Illumina HiSeq 1000	PAIRED	PCR	METAGENOMIC	PAL_008_20091207_FST	11-01-16	45	17	marine metagenome	ILLUMINA	11-06-16	SRR4780107	SRS1770907	SRP091049	PAL_008_20091207_FST	NA				3.601 mg/m3		12/14/2009						10 m				NA	NA	seawater	marine_habitat	water
SRR4780111	AMPLICON	226	PRJNA344476	SAMN05933772	MIGS/MIMS/MIMARKS.water		public	sra	ncbi			SRX2313507	0	Illumina HiSeq 1000	PAIRED	PCR	METAGENOMIC	PAL_003_20091109_FST	11-01-16	70	26	marine metagenome	ILLUMINA	11-06-16	SRR4780111	SRS1770908	SRP091049	PAL_003_20091109_FST	NA				0.896 mg/m3		11/16/2009						10 m				NA	NA	seawater	marine_habitat	water
SRR4780116	AMPLICON	226	PRJNA344476	SAMN05933771	MIGS/MIMS/MIMARKS.water		public	sra	ncbi			SRX2313508	0	Illumina HiSeq 1000	PAIRED	PCR	METAGENOMIC	PAL_002_20091103_FST	11-01-16	75	29	marine metagenome	ILLUMINA	11-06-16	SRR4780116	SRS1770909	SRP091049	PAL_002_20091103_FST	NA				0.84 mg/m3		11-09-09						10 m				NA	NA	seawater	marine_habitat	water
SRR4780122	AMPLICON	226	PRJNA344476	SAMN05933774	MIGS/MIMS/MIMARKS.water		public	sra	ncbi			SRX2313509	0	Illumina HiSeq 1000	PAIRED	PCR	METAGENOMIC	PAL_005_20091118_FST	11-01-16	68	26	marine metagenome	ILLUMINA	11-06-16	SRR4780122	SRS1770910	SRP091049	PAL_005_20091118_FST	NA				2.711 mg/m3		11/23/2009						10 m				NA	NA	seawater	marine_habitat	water
SRR4780127	AMPLICON	226	PRJNA344476	SAMN05933773	MIGS/MIMS/MIMARKS.water		public	sra	ncbi			SRX2313510	0	Illumina HiSeq 1000	PAIRED	PCR	METAGENOMIC	PAL_004_20091116_FST	11-01-16	72	27	marine metagenome	ILLUMINA	11-06-16	SRR4780127	SRS1770911	SRP091049	PAL_004_20091116_FST	NA				1.96 mg/m3		11/18/2009						10 m				NA	NA	seawater	marine_habitat	water
SRR4780132	AMPLICON	226	PRJNA344476	SAMN05933902	MIGS/MIMS/MIMARKS.water		public	sra	ncbi			SRX2313511	0	Illumina HiSeq 1000	PAIRED	PCR	METAGENOMIC	PAL_220_20131207_F02	11-01-16	36	14	marine metagenome	ILLUMINA	11-06-16	SRR4780132	SRS1770912	SRP091049	PAL_220_20131207_F02	NA				0.4013 ug/L		12-07-13						6 m				NA	NA	seawater	marine_habitat	water
SRR4780135	AMPLICON	226	PRJNA344476	SAMN05933903	MIMARKS.survey		public	sra	ncbi			SRX2313512	0	Illumina HiSeq 1000	PAIRED	PCR	METAGENOMIC	PAL_222_20131207_F02	11-01-16	64	24	marine metagenome	ILLUMINA	11-06-16	SRR4780135	SRS1770914	SRP091049	PAL_222_20131207_F02	NA				0.3418 ug/L		12-07-13						6 m				NA	NA	seawater	marine_habitat	water
SRR4780142	AMPLICON	226	PRJNA344476	SAMN05933831	MIMARKS.survey		public	sra	ncbi			SRX2313513	0	Illumina HiSeq 1000	PAIRED	PCR	METAGENOMIC	PAL_043_20130812_F02	11-01-16	45	17	marine metagenome	ILLUMINA	11-06-16	SRR4780142	SRS1770913	SRP091049	PAL_043_20130812_F02	NA		0.535 x106/mL		0.0655 ug/L		08-12-13						6 m				NA	NA	seawater	marine_habitat	water
SRR4780146	AMPLICON	226	PRJNA344476	SAMN05933892	MIGS/MIMS/MIMARKS.water		public	sra	ncbi			SRX2313514	0	Illumina HiSeq 1000	PAIRED	PCR	METAGENOMIC	PAL_213_20131203_F02	11-01-16	43	16	marine metagenome	ILLUMINA	11-06-16	SRR4780146	SRS1770915	SRP091049	PAL_213_20131203_F02	NA				0.3082 ug/L		12-03-13						6 m				NA	NA	seawater	marine_habitat	water
SRR4780149	AMPLICON	226	PRJNA344476	SAMN05933833	MIMARKS.survey		public	sra	ncbi			SRX2313515	0	Illumina HiSeq 1000	PAIRED	PCR	METAGENOMIC	PAL_042_20130812_F02	11-01-16	52	20	marine metagenome	ILLUMINA	11-06-16	SRR4780149	SRS1770916	SRP091049	PAL_042_20130812_F02	NA		0.49 x106/mL		0.0623 ug/L		08-12-13						6 m				NA	NA	seawater	marine_habitat	water
SRR4780155	AMPLICON	226	PRJNA344476	SAMN05933834	MIGS/MIMS/MIMARKS.water		public	sra	ncbi			SRX2313516	0	Illumina HiSeq 1000	PAIRED	PCR	METAGENOMIC	PAL_049_20130816_F02	11-01-16	35	13	marine metagenome	ILLUMINA	11-06-16	SRR4780155	SRS1770917	SRP091049	PAL_049_20130816_F02	NA		0.843 x106/mL		0.0888 ug/L		8/16/2013						6 m				NA	NA	seawater	marine_habitat	water
SRR4780159	AMPLICON	226	PRJNA344476	SAMN05933835	MIMARKS.survey		public	sra	ncbi			SRX2313517	0	Illumina HiSeq 1000	PAIRED	PCR	METAGENOMIC	PAL_052_20130816_F02	11-01-16	37	14	marine metagenome	ILLUMINA	11-06-16	SRR4780159	SRS1770918	SRP091049	PAL_052_20130816_F02	NA		0.76 x106/mL		0.1580 ug/L		8/16/2013						6 m				NA	NA	seawater	marine_habitat	water
SRR4780162	AMPLICON	226	PRJNA344476	SAMN05933896	MIGS/MIMS/MIMARKS.water		public	sra	ncbi			SRX2313518	0	Illumina HiSeq 1000	PAIRED	PCR	METAGENOMIC	PAL_212_20131203_F02	11-01-16	56	21	marine metagenome	ILLUMINA	11-06-16	SRR4780162	SRS1770919	SRP091049	PAL_212_20131203_F02	NA				0.2373 ug/L		12-03-13						6 m				NA	NA	seawater	marine_habitat	water
SRR4780166	AMPLICON	226	PRJNA344476	SAMN05933837	MIMARKS.survey		public	sra	ncbi			SRX2313519	0	Illumina HiSeq 1000	PAIRED	PCR	METAGENOMIC	PAL_051_20130816_F02	11-01-16	46	17	marine metagenome	ILLUMINA	11-06-16	SRR4780166	SRS1770920	SRP091049	PAL_051_20130816_F02	NA		0.7 x106/mL		0.1034 ug/L		8/16/2013						6 m				NA	NA	seawater	marine_habitat	water
SRR4780170	AMPLICON	226	PRJNA344476	SAMN05933901	MIGS/MIMS/MIMARKS.water		public	sra	ncbi			SRX2313520	0	Illumina HiSeq 1000	PAIRED	PCR	METAGENOMIC	PAL_221_20131207_F02	11-01-16	79	30	marine metagenome	ILLUMINA	11-06-16	SRR4780170	SRS1770921	SRP091049	PAL_221_20131207_F02	NA				0.2651 ug/L		12-07-13						6 m				NA	NA	seawater	marine_habitat	water
SRR4780174	AMPLICON	226	PRJNA344476	SAMN05933823	MIMARKS.survey		public	sra	ncbi			SRX2313521	0	Illumina HiSeq 1000	PAIRED	PCR	METAGENOMIC	PAL_036_20130806_F02	11-01-16	36	14	marine metagenome	ILLUMINA	11-06-16	SRR4780174	SRS1770922	SRP091049	PAL_036_20130806_F02	NA		0.131 x106/mL		0.0722 ug/L		08-06-13						6 m				NA	NA	seawater	marine_habitat	water
SRR4780177	AMPLICON	226	PRJNA344476	SAMN05933785	MIMARKS.survey		public	sra	ncbi			SRX2313522	0	Illumina HiSeq 1000	PAIRED	PCR	METAGENOMIC	PAL_040_20110207_FST	11-01-16	63	24	marine metagenome	ILLUMINA	11-06-16	SRR4780177	SRS1770924	SRP091049	PAL_040_20110207_FST	NA		900285.71 per mL		1.898 mg/m3		2/15/2011						10 m				NA	NA	seawater	marine_habitat	water
SRR4780181	AMPLICON	226	PRJNA344476	SAMN05933905	MIGS/MIMS/MIMARKS.water		public	sra	ncbi			SRX2313523	0	Illumina HiSeq 1000	PAIRED	PCR	METAGENOMIC	PAL_219_20131207_F02	11-01-16	63	24	marine metagenome	ILLUMINA	11-06-16	SRR4780181	SRS1770923	SRP091049	PAL_219_20131207_F02	NA				0.3572 ug/L		12-07-13						6 m				NA	NA	seawater	marine_habitat	water
SRR4780185	AMPLICON	226	PRJNA344476	SAMN05933904	MIGS/MIMS/MIMARKS.water		public	sra	ncbi			SRX2313524	0	Illumina HiSeq 1000	PAIRED	PCR	METAGENOMIC	PAL_218_20131207_F02	11-01-16	40	15	marine metagenome	ILLUMINA	11-06-16	SRR4780185	SRS1770925	SRP091049	PAL_218_20131207_F02	NA				0.4059 ug/L		12-07-13						6 m				NA	NA	seawater	marine_habitat	water
SRR4780191	AMPLICON	226	PRJNA344476	SAMN05933866	MIMARKS.survey		public	sra	ncbi			SRX2313525	0	Illumina HiSeq 1000	PAIRED	PCR	METAGENOMIC	PAL_129_20131026_F02	11-01-16	73	28	marine metagenome	ILLUMINA	11-06-16	SRR4780191	SRS1770926	SRP091049	PAL_129_20131026_F02	NA		0.185 x106/mL		1.6015 ug/L		10/26/2013						6 m				NA	NA	seawater	marine_habitat	water
SRR4780196	AMPLICON	226	PRJNA344476	SAMN05933865	MIGS/MIMS/MIMARKS.water		public	sra	ncbi			SRX2313526	0	Illumina HiSeq 1000	PAIRED	PCR	METAGENOMIC	PAL_126_20131026_F02	11-01-16	81	31	marine metagenome	ILLUMINA	11-06-16	SRR4780196	SRS1770929	SRP091049	PAL_126_20131026_F02	NA		0.186 x106/mL		2.2118 ug/L		10/26/2013						6 m				NA	NA	seawater	marine_habitat	water
SRR4780199	AMPLICON	226	PRJNA344476	SAMN05933868	MIGS/MIMS/MIMARKS.water		public	sra	ncbi			SRX2313527	0	Illumina HiSeq 1000	PAIRED	PCR	METAGENOMIC	PAL_145_20131101_F02	11-01-16	47	18	marine metagenome	ILLUMINA	11-06-16	SRR4780199	SRS1770927	SRP091049	PAL_145_20131101_F02	NA		0.843 x106/mL		2.6392 ug/L		11-01-13						6 m				NA	NA	seawater	marine_habitat	water
SRR4780203	AMPLICON	226	PRJNA344476	SAMN05933867	MIMARKS.survey		public	sra	ncbi			SRX2313528	0	Illumina HiSeq 1000	PAIRED	PCR	METAGENOMIC	PAL_141_20131101_F02	11-01-16	54	20	marine metagenome	ILLUMINA	11-06-16	SRR4780203	SRS1770928	SRP091049	PAL_141_20131101_F02	NA		0.617 x106/mL		3.6542 ug/L		11-01-13						6 m				NA	NA	seawater	marine_habitat	water
SRR4780206	AMPLICON	226	PRJNA344476	SAMN05933862	MIGS/MIMS/MIMARKS.water		public	sra	ncbi			SRX2313529	0	Illumina HiSeq 1000	PAIRED	PCR	METAGENOMIC	PAL_132_20131026_F02	11-01-16	70	27	marine metagenome	ILLUMINA	11-06-16	SRR4780206	SRS1770931	SRP091049	PAL_132_20131026_F02	NA		0.174 x106/mL		2.2347 ug/L		10/26/2013						6 m				NA	NA	seawater	marine_habitat	water
SRR4780208	AMPLICON	226	PRJNA344476	SAMN05933861	MIMARKS.survey		public	sra	ncbi			SRX2313530	0	Illumina HiSeq 1000	PAIRED	PCR	METAGENOMIC	PAL_133_20131026_F02	11-01-16	61	23	marine metagenome	ILLUMINA	11-06-16	SRR4780208	SRS1770930	SRP091049	PAL_133_20131026_F02	NA		0.174 x106/mL		2.7921 ug/L		10/26/2013						6 m				NA	NA	seawater	marine_habitat	water
SRR4780211	AMPLICON	226	PRJNA344476	SAMN05933864	MIMARKS.survey		public	sra	ncbi			SRX2313531	0	Illumina HiSeq 1000	PAIRED	PCR	METAGENOMIC	PAL_134_20131026_F02	11-01-16	20	7	marine metagenome	ILLUMINA	11-06-16	SRR4780211	SRS1770932	SRP091049	PAL_134_20131026_F02	NA		0.167 x106/mL		2.6469 ug/L		10/26/2013						6 m				NA	NA	seawater	marine_habitat	water
SRR4780214	AMPLICON	226	PRJNA344476	SAMN05933863	MIMARKS.survey		public	sra	ncbi			SRX2313532	0	Illumina HiSeq 1000	PAIRED	PCR	METAGENOMIC	PAL_127_20131026_F02	11-01-16	75	29	marine metagenome	ILLUMINA	11-06-16	SRR4780214	SRS1770933	SRP091049	PAL_127_20131026_F02	NA		0.184 x106/mL		1.8609 ug/L		10/26/2013						6 m				NA	NA	seawater	marine_habitat	water
SRR4780217	AMPLICON	226	PRJNA344476	SAMN05933870	MIMARKS.survey		public	sra	ncbi			SRX2313533	0	Illumina HiSeq 1000	PAIRED	PCR	METAGENOMIC	PAL_144_20131101_F02	11-01-16	48	18	marine metagenome	ILLUMINA	11-06-16	SRR4780217	SRS1770934	SRP091049	PAL_144_20131101_F02	NA		0.957 x106/mL		3.6084 ug/L		11-01-13						6 m				NA	NA	seawater	marine_habitat	water
SRR4780219	AMPLICON	226	PRJNA344476	SAMN05933869	MIGS/MIMS/MIMARKS.water		public	sra	ncbi			SRX2313534	0	Illumina HiSeq 1000	PAIRED	PCR	METAGENOMIC	PAL_146_20131101_F02	11-01-16	52	20	marine metagenome	ILLUMINA	11-06-16	SRR4780219	SRS1770935	SRP091049	PAL_146_20131101_F02	NA		0.949 x106/mL		1.0751 ug/L		11-01-13						6 m				NA	NA	seawater	marine_habitat	water
[truncated: 742 more rows]
[truncated: 88 more columns]
